# Supplementary material for: Genomic and phenotypic characterization of multidrug-resistant Salmonella enterica serovar Reading isolates involved in a turkey-associated foodborne outbreak
Source: Front Microbiol. 2024 Jan 18;14:1304029. doi: 10.3389/fmicb.2023.1304029 (PMC10830755; doi:10.3389/fmicb.2023.1304029)
Supplement: Supplementary file 4 [file Table_1.XLSX]

## Sheet: Table S1
Table S1: Description, sequencing and antimicrobial resistance profile of Salmonella Reading strains from FSIS.
Strain description								In-house sequencing details				FSIS sequecing information				Antimicrobial resistance profile
Strain ID	SAMPLE_ NUMBER	FSIS_NUMBER	COLLECT_ON	PFGE Pattern	Outbreak	Isolation source	State	ONT*	ONT read length (avg)	MiSeq#	MiSeq read length (avg)	SRA	Biosample	HiSeq	HiSeq read length (avg)	Antibiotics	Amoxicillin	Ampicillin	Chloramphenicol	Streptomycin	Sulfisoxizole	Tetracycline
SX439	590357285	FSIS1608505	10.28.2016	JLGX01.0098	No	Comminuted Turkey	NC	143052	14909.2	347101	242.263	SRR5043211	SAMN06046043	1164887	136.667	aadA	-	-	-	-	-	-
SX440	210257799	FSIS1608664	11.2.2016	JLGX01.0098	No	Comminuted Turkey	MN	210241	14325.6	305556	242.331	SRR5045041	SAMN06048867	2107578	131.715	aadA, aph(3'')-Ib, aph(6)-Id, sul2, tet(A)	-	-	-	+ 32	+ >256	+ >32
SX441	210264735	FSIS1609312	11.29.2016	JLGX01.0098	No	Comminuted Turkey	PA	181589	15759.7	1930200	241.932	SRR5125747	SAMN06174653	1846080	146.681	aadA	-	-	-	-	-	-
SX442	210267944	FSIS1609546	12.5.2016	JLGX01.0098	No	Young Turkey	MO	246529	14837.3	301627	236.571	SRR5139868	SAMN06198627	1626028	133.983	aadA	-	-	-	-	-	-
SX443	210267956	FSIS1609557	12.6.2016	JLGX01.0098	No	Young Turkey	SD	299680	9294.66	2257072	239.448	SRR5221896	SAMN06286020	1405870	150.038	aadA	-	-	I 16	-	-	-
SX444	590541875	FSIS21923830	3.15.2019	JLGX01.0098	Yes	Comminuted Turkey	PA	193514	15134.2	2446049	238.955	SRR8832242	SAMN11301419	1424246	245.642	blaTEM-1	I 16	+ >32	-	-	-	-
SX445	210461996	FSIS11919695	3.18.2019	JLGX01.0098	Yes	Comminuted Turkey	VA	190923	14824.1	466923	241.534	SRR8865139	SAMN11357592	1098269	149.433		-	-	-	-	-	-
SX446	590543096	FSIS21923883	3.19.2019	JLGX01.0098	Yes	Comminuted Turkey	VA	193517	14961.5	293614	239.336	SRR8841067	SAMN11322242	2180727	149.137	aph(3'')-Ib, aph(6)-Id, blaTEM-1, sul2, tet(A)	I 16	+ >32	-	+ 32	+ >256	+ >32
SX447	590543208	FSIS21923895	3.20.2019	JLGX01.0098	Yes	Comminuted Turkey	SD	362727	10352.6	287543	239.56	SRR8841130	SAMN11322253	2263039	149.262	blaTEM-1	I 16	+ >32	-	-	-	-
SX448	853366168	FSIS31901759	3.20.2019	JLGX01.0098	Yes	Comminuted Turkey	MN	197686	13143.2	2009515	238.73	SRR8856823	SAMN11347671	1767274	146.335		-	-	-	-	-	-
Legend: ONT - Oxford Nanopore Technology. All strains are susceptible to: Azithromycin, Cefoxitine, Ceftrizone, Ciprofloxin, Gentamycin, Meropenem, Nalidixic Acid, Trimethoprim.
* - No. of ONT reads generated; # - No. of short reads generated.

## Sheet: Table S2
Table S2: List of CDC Reading isolates included in this study. Raw reads were downloaded from SRA-NCBI using accession given in column "SRA".
SpecimenID	Outbreak	DataYear	WGS_IdFromPulsenet	SRA	ResistancePattern	IntermediatePattern	NonSusceptiblePattern	PredictiveResistancePattern	ResistanceGenesDetected	Plasmid types
2013K-0886	No	2013	2013K-0886	SRR1614898
2014AM-2223	No	2014	2014AM-2223	SRR4420935	ASSuT	Au	ASSuTAu	ASSuT	blaTEM-1C strA strB sul2 tet(A)	ColpVC ColRNAI IncQ1
2014AM-2908	No	2014	2014AM-2908	SRR4044578	SSuT		SSuT	SSuT	strA strB sul2 tet(A)	ColpVC IncQ1
2014AM-2988	No	2014	2014AM-2988	SRR4449959	SSuT		SSuT	SSuT	strA strB sul2 tet(A)	ColpVC IncQ1
2014K-0935	No	2014	2014K-0935	SRR4044615	SSuT		SSuT	SSuT	strA strB sul2 tet(A)	ColpVC ColRNAI IncQ1
2015AM-0390	No	2015		SRR9334277	SSuT		SSuT	SSuT	strA strB sul2 tet(A)	ColpVC IncQ1
2015AM-0952	No	2015	2015AM-0952	SRR5927422						ColpVC
2015AM-2171	No	2015	2015AM-2171	SRR5934123						IncFII
2015AM-2294	No	2015	2015AM-2294	SRR6481042						ColpVC
2015AM-2763	No	2015	2015AM-2763	SRR9888056	SSuT		SSuT	SSuT	strA strB sul2 tet(A)	Col156 ColpVC IncQ1
2015AM-3009	No	2015	PNUSAS002012	SRR3499823						ColpVC
2015AM-3430	No	2015	2015AM-3430	SRR6650812						Col156 ColpVC
2015AM-3699	No	2015	2015AM-3699	SRR6656916	SSuT		SSuT	SSuT	strA strB sul2 tet(A)	ColpVC IncQ1
2015AM-3700	No	2015	2015AM-3700	SRR7608034	SSuT		SSuT	SSuT	strA strB sul2 tet(A)	ColpVC IncI2 IncQ1
2015AM-3701	No	2015	2015AM-3701	SRR6656850						ColpVC
2016AM-0239	No	2016	2016AM-0239	SRR10616146						ColpVC
2016AM-0554	No	2016	2016AM-0554	SRR10688470						ColpVC
2016AM-1538	No	2016	PNUSAS006182	SRR5151784	ASu	Au	ASuAu	ASu	blaTEM-135 sul2	ColpVC
2016AM-1963	No	2016	2016AM-1963	SRR10822451				Kan	aph(3')-Ia	ColpVC ColRNAI
2016AM-2452	No	2016	PNUSAS008579	SRR5275030						ColpVC
2016AM-2585	No	2016	2016AM-2585	SRR10616207						Col(BS512) Col(MG828) ColpVC ColRNAI
2016AM-3434	No	2016	2016AM-3434	SRR10822336						Col(MG828) ColpVC
2016AM-0686	No	2016	2016AM-0686	SRR10615970
2016AM-1512	No	2016	PNUSAS003096	SRR3978280
2016K-0698	No	2016	PNUSAS002991	SRR4032949
2016K-0933	No	2016	PNUSAS003019	SRR3979113
2017AM-0843	No	2017	PNUSAS008232	SRR5360982						ColpVC
2017AM-1352	No	2017	PNUSAS020177	SRR5907166
2017AM-1764	No	2017	PNUSAS019033	SRR5876380						ColpVC IncI1-I(gamma)
2017AM-2206	No	2017	PNUSAS028230	SRR6313795	ASSuT	Au	ASSuTAu	ASSuTKan	aph(3')-Ia aph(3'')-Ib aph(6)-Id blaTEM-1C sul2 tet(A)	Col(pHAD28) Col440II ColpVC ColRNAI IncQ1
2017K-0504	No	2017	PNUSAS014961	SRR5714259	ASSuT	Au	ASSuTAu
2018AM-0247	Yes	2018	PNUSAS039653	SRR7155940		C	C			ColpVC IncI2
2018AM-0553	Yes	2018	PNUSAS040680	SRR7280291	ASSuT	Au	ASSuTAu	ASSuT	aph(3'')-Ib aph(6)-Id blaTEM-1C sul2 tet(A)	ColpVC ColpVC IncQ1
2018AM-0704	Yes	2018	PNUSAS046606	SRR7536586
2018AM-1172	No	2018	PNUSAS044949	SRR7466517
2018AM-1657	Yes	2018	PNUSAS050218	SRR7719523	A	Au	AAu	AKan	aph(3')-Ia blaTEM-1C	Col(pHAD28) Col440II ColpVC ColRNAI IncI2(delta)
2018AM-1905	Yes	2018	PNUSAS056222	SRR7965131	ASSuT	Au	ASSuTAu	ASSuT	aph(3'')-Ib aph(6)-Id blaTEM-1C sul2 tet(A)	Col(pHAD28) Col440II ColpVC IncQ1
2018AM-2556	Yes	2018	PNUSAS059338	SRR8207742
2018AM-3217	Yes	2018	PNUSAS067129	SRR8511090	ASSuT	CAu	ACSSuTAu	ASSuT	aph(3'')-Ib aph(6)-Id blaTEM-1C sul2 tet(A)	Col(pHAD28) Col440II ColpVC IncQ1
2018AM-3320	Yes	2018	PNUSAS061353	SRR8303390						ColpVC
2018AM-3638	Yes	2018	PNUSAS064809	SRR8384455						ColpVC
2018AM-3686	Yes	2018	PNUSAS061987	SRR8274815	A	Au	AAu	A	blaTEM-1C	Col(pHAD28) Col440II ColpVC
2018AM-4000	Yes	2018	PNUSAS064551	SRR8418819	ASSuT	Au	ASSuTAu
2018AM-4152	Yes	2018	PNUSAS072251	SRR8888182				A	blaTEM-1C	Col(pHAD28) Col440II ColpVC
2018K-0322	Yes	2018	PNUSAS032799	SRR6663581	SSuT		SSuT	SSuT	aph(3'')-Ib aph(6)-Id sul2 tet(A)	ColpVC IncQ1
2018K-0323	Yes	2018	PNUSAS032913	SRR6663574						ColpVC
2018K-0324	Yes	2018	PNUSAS033504	SRR6682090	SSuT		SSuT	SSuT	aph(3")-Ib aph(6)-Id sul2 tet(A)	ColpVC IncQ
2019K-0247	Yes	2018	PNUSAS044336	SRR7441968						ColpVC ColpVC
2019K-1047	No	2018	PNUSAS040678	SRR7269147	SSuT		SSuT	SSuT	aph(3'')-Ib aph(6)-Id sul2 tet(A)	ColpVC ColpVC ColRNAI ColRNAI IncQ1
2019AM-0413	Yes	2019	PNUSAS069566	SRR8733392	A	Au	AAu	A	blaTEM-1C	Col(pHAD28) Col440II ColpVC
2019AM-0414	Yes	2019	PNUSAS069926	SRR8732060	A	Au	AAu	A	blaTEM-1C	Col(pHAD28) Col440II ColpVC
2019AM-0917	No	2019	PNUSAS079706	SRR9304084	ASSuT	Au	ASSuTAu
2019AM-1156	No	2019	PNUSAS077739	SRR9268680	T		T
2019AM-2085	No	2019	PNUSAS100403	SRR10286869
2019K-0377	Yes	2019	PNUSAS068953	SRR8643937	A	Au	AAu
2019K-0378	Yes	2019	PNUSAS069903	SRR8741698		C	C
2019K-0379	Yes	2019	PNUSAS072240	SRR8978902	A	CAu	ACAu
2019K-0494	No	2019	PNUSAS079909	SRR9326876	A	Au	AAu
2019K-0956	No	2019	PNUSAS084546	SRR9822765	A	Au	AAu
2019K-0957	No	2019	PNUSAS083772	SRR9694099	A	Au	AAu
2019K-0958	No	2019	PNUSAS079075	SRR9273272	A	Au	AAu
2019K-0964	No	2019	PNUSAS100402	SRR10286936
2019K-0965	No	2019	PNUSAS100404	SRR10286874
2019K-0966	No	2019	PNUSAS100405	SRR10286860

## Sheet: Table S3
Table 3: Description, sequencing and antimicrobial resistance profile of eleven CDC Salmonella Reading strains sequenced in this study.
Strain ID	SpecimenID	Outbreak	DataYear	ResistancePattern	IntermediatePattern	NonSusceptiblePattern	MiSeq#	Read length (avg)
SX462	AM00921	No	1996				1100407	278.328
SX463	AM01219	No	1996	T		T	990144	272.051
SX464	AM06848	No	1999				1120156	273.249
SX465	AM07078	No	1999	ASSuTCot		ASSuTCot	1092631	277.407
SX466	AM13238	No	2002				1067123	277.86
SX467	AM14669	No	2002	ACSSuTAuCxTioFoxCepGenKan		ACSSuTAuCxTioFoxCepGenKan	1300351	274.622
SX468	AM25980	No	2006	ASSuTCot		ASSuTCot	1415606	272.277
SX469	AM27309	No	2006				1069844	278.085
SX470	AM49700	No	2011	ACSSuTAuCxTioFox		ACSSuTAuCxTioFox	1064543	282.396
SX471	2014AM-1887	No	2014				1083708	279.976
SX483	2018AM-2511	Yes	2018	ANal	AuCip	AAuCipNal	1204119	280.771
# - No. of MiSeq reads generated in this study.

## Sheet: Table S4
Table S4: Assembly statistics, genome quality and plasmid profile of ten FSIS and eleven CDC Salmonella Reading strains sequenced in-house; Assembly statistics and genome quality of 64 CDC stains collected from NCBI.
StrainID	Unicycler				ABRicate using PlasmidFinder database	CheckM
	Segments	Length	N50	Longest segment	Plasmid types*	Completeness	Contamination	heterogeneity
FSIS strain
SX439	3	4685925	4682303	4682303	ColpVC	100	0.33	0
SX440	4	4696943	4681818	4681818	ColpVC, IncQ1	100	0.33	0
SX441	3	4686275	4682652	4682652	ColpVC	100	0.33	0
SX442	3	4685903	4682280	4682280	ColpVC	100	0.33	0
SX443	3	4690728	4681313	4681313	ColpVC, ColRNAI	100	0.33	0
SX444	5	4661886	4647283	4647283	ColpVC, ColRNAI	100	0.33	0
SX445	4	4651351	4647132	4647132	ColpVC	100	0.33	0
SX446	4	4673153	4647505	4647505	ColpVC, ColRNAI, IncQ1	100	0.33	0
SX447	6	4663622	4647492	4647492	ColpVC, ColRNAI	100	0.33	0
SX448	5	4653026	4647280	4647280	ColpVC	100	0.33	0
CDC strains sequenced in-house
SX462	59	4596680	385450	802686	ColE10	100	0.07	0
SX463	68	4814193	392805	638848		100	0.04	0
SX464	82	4774656	275442	431242		100	0.18	50
SX465	92	4975130	371026	638851	ColE10, ColRNAI, IncFII(pHN7A8)	100	0.59	14.29
SX466	71	4568611	489687	1311530	ColpVC	100	0.33	0
SX467	83	4974659	325996	638857	IncA/C2	100	0.36	0
SX468	107	5330565	326829	638851	ColRNAI, IncHI2A, TrfA, IncHI2, IncFII(pCoo)	100	0.62	12.5
SX469	69	4647585	767752	1024508		100	0.33	0
SX470	94	4958526	325997	638857	ColRNAI, IncA/C2	100	0.24	0
SX471	68	4644959	397781	983539	ColpVC	100	0.33	0
SX483	68	4619012	541430	983583	ColRNAI	100	0.33	0
CDC strain sequenced reads collected from NCBI
SRR9888056	54	4660015	719862	1787276		100	0.33	0
SRR9822765	81	4624967	280291	685143		100	0.33	0
SRR9694099	65	4625510	717516	1787344		100	0.33	0
SRR9334277	56	4657619	717516	1562760		100	0.33	0
SRR9326876	393	4625819	202596	654012		100	0.33	0
SRR9304084	96	4603831	154956	361557		100	0.33	0
SRR9273272	115	4590681	113148	274689		100	0.33	0
SRR9268680	72	4807380	325997	638849		100	0.04	0
SRR8978902	107	4612484	201566	1013586		100	0.33	0
SRR8888182	74	4617150	471660	1315508		100	0.33	0
SRR8733392	74	4621848	454677	983529		100	0.33	0
SRR8732060	78	4616810	258212	1031600		100	0.33	0
SRR8643937	64	4617376	489688	1596783		100	0.33	0
SRR8511090	188	4623373	130022	288858		100	0.33	0
SRR8384455	71	4645741	471641	1234494		100	0.33	0
SRR8303390	223	4497043	41223	119149		100	0.33	0
SRR8207742	88	4595659	202596	550597		100	0.33	0
SRR7965131	69	4632615	541480	1787344		100	0.33	0
SRR7719523	72	4688024	489687	1315502		100	0.33	0
SRR7608034	49	4656833	719810	2034527		100	0.33	0
SRR7536586	89	4634547	227224	547368		100	0.33	0
SRR7466517	66	4659260	466422	1928224		100	0.33	0
SRR7441968	97	4590009	115034	270825		100	0.33	0
SRR7280291	80	4617516	266546	1367910		100	0.33	0
SRR7269147	69	4626662	636940	1787528		100	0.33	0
SRR7155940	72	4691678	204361	719935		100	0.33	0
SRR6682090	70	4622408	471660	1234337		100	0.33	0
SRR6663581	74	4622225	471660	1315516		100	0.33	0
SRR6663574	86	4606039	188704	580337		100	0.33	0
SRR6656916	53	4657175	717575	2034527		100	0.33	0
SRR6656850	173	4666375	213843	1133728		100	0.33	0
SRR6650812	50	4577997	717517	1991074		100	0.33	0
SRR6481042	59	4639071	471641	1562779		100	0.33	0
SRR6313795	64	4636541	717516	1706191		100	0.33	0
SRR5934123	63	4619004	640572	1199024		100	0.33	0
SRR5927422	61	4616512	717302	1787331		100	0.33	0
SRR5907166	76	4483595	272562	1340214		100	0.33	0
SRR5876380	79	4605237	454710	1270384		100	0.33	0
SRR5714259	72	4634141	489687	1315528		100	0.33	0
SRR5360982	62	4616079	682486	902331		100	0.33	0
SRR5151784	71	4652543	241482	1315527		100	0.33	0
SRR4449959	54	4656322	719928	2034772		100	0.33	0
SRR4420935	53	4676133	573531	1562772		100	0.33	0
SRR4044615	102	4643015	202555	547368		100	0.33	0
SRR4044578	82	4625671	337913	586547		100	0.33	0
SRR4032949	116	4535896	86668	294890		100	0.04	0
SRR3979113	51	4504140	651348	1912141		100	0.04	0
SRR3978280	53	4504006	428982	1664723		100	0.04	0
SRR3499823	70	4606980	655543	1127931		100	0.33	0
SRR1614898	61	4552002	671256	1939592		100	0.33	0
SRR10822451	55	4651871	717517	1562778		100	0.33	0
SRR10822336	63	4645130	717073	1315527		100	0.33	0
SRR10688470	63	4647147	717516	1315507		100	0.33	0
SRR10616146	55	4648041	453337	1965377		100	0.33	0
SRR10615970	53	4506431	641833	1923755		100	0.33	0
SRR10286936	62	4537847	671159	1931128		100	0.33	0
SRR10286874	64	4537639	671111	1931155		100	0.33	0
SRR10286869	59	4531485	671111	1924942		100	0.33	0
SRR10286860	70	4537772	428919	1128307		100	0.33	0
SRR10616207	58	4646635	719856	2034536		99.9	0.33	0
SRR8418819	60	4630372	717530	1706232		99.71	0.58	71.43
SRR8274815	86	4590159	169044	489172		99.71	0.33	0
SRR5275030	68	4631364	364609	930283		99.71	0.33	0
SRR8741698	76	4552175	242037	685143		99.41	0.33	0
*See Table S2 for plasmid profile of the CDC Reading strains collected from NCBI.

## Sheet: Table S5
Table S5: Description of Salmonella Reading strains collected from PDD, NCBI for pan-genome analysis.
asm_acc	IFSAC_category	SRA	asm_level	bioproject_acc	biosample_acc	collected_by	collection_date	epi_type	geo_loc_name	host	isolation_source	scientific_name	serotype	antigen_formula	source_type	strain	target_acc	number_drugs_resistant	number_drugs_intermediate	number_drugs_susceptible	number_drugs_tested	number_amr_genes	number_core_amr_genes	AST_phenotypes	AMR_genotypes	AMR_genotypes_core	number_stress_genes	stress_genotypes	number_virulence_genes	virulence_genotypes	PDS_acc	collect_year	create_year	SRA_year	Year	country
GCA_006862725.1	cow	SRR765668	Contig	PRJNA186035	SAMN01920795	OSF	2006	environmental/other	USA:SD	Bos taurus	bovine (Bos taurus)	Salmonella enterica subsp. enterica	Reading	4:e,h:1,5	Animal	OSF002760	PDT000000250.6	0	0	0	0	11	9	NULL	aadA7,aph(3'')-Ib,aph(6)-Id,blaCMY-2,floR,fosA7,mdsA,mdsB,sul1,sul2,tet(A)	aadA7,aph(3'')-Ib,aph(6)-Id,blaCMY-2,floR,fosA7,sul1,sul2,tet(A)	11	asr=HMM,golS,golT,merA,merB,merD,merE,merP,merR,merT,qacEdelta1	0	NULL	PDS000028886.14	2006	2015	2013	2006	USA
GCA_005931835.1	cow	SRR949874	Contig	PRJNA186035	SAMN02265312	OSF	2007-10-12	environmental/other	USA:SD	NULL	bovine carcass	Salmonella enterica	Reading	4:e,h:1,5	Animal	OSF005685	PDT000000479.2	0	0	0	0	18	16	NULL	aadA1,aadA1=PARTIAL_END_OF_CONTIG,aadA2,aadA2=PARTIAL_END_OF_CONTIG,aadA7,aph(3'')-Ib,aph(6)-Id,blaCMY=PARTIAL_END_OF_CONTIG,blaCMY-2,cmlA1,floR,fosA7,mdsA,mdsB,sul1,sul2,sul3,tet(A)	aadA1,aadA1=PARTIAL_END_OF_CONTIG,aadA2,aadA2=PARTIAL_END_OF_CONTIG,aadA7,aph(3'')-Ib,aph(6)-Id,blaCMY=PARTIAL_END_OF_CONTIG,blaCMY-2,cmlA1,floR,fosA7,sul1,sul2,sul3,tet(A)	12	asr=HMM,golS,golT,merA,merB,merD,merE,merP,merR,merT,qacEdelta1,qacL	0	NULL	PDS000028886.14	2007	2013	2013	2007	USA
GCA_006083835.1	cow	SRR950692	Contig	PRJNA186035	SAMN02265325	OSF	2007-10-18	environmental/other	USA:SD	NULL	bovine carcass	Salmonella enterica	Reading	4:e,h:1,5	Animal	OSF005698	PDT000000491.2	0	0	0	0	4	2	NULL	fosA7,mdsA,mdsB,tet(C)	fosA7,tet(C)	3	asr=HMM,golS,golT	0	NULL	PDS000027459.12	2007	2013	2013	2007	USA
GCA_006008105.1	cow	SRR949350	Contig	PRJNA186035	SAMN02265334	OSF	2007-10-22	environmental/other	USA:SD	NULL	bovine carcass	Salmonella enterica	Reading	4:e,h:1,5	Animal	OSF005707	PDT000000500.2	0	0	0	0	9	7	NULL	aph(3'')-Ib,aph(6)-Id,blaCMY-2,floR,fosA7,mdsA,mdsB,sul2,tet(A)	aph(3'')-Ib,aph(6)-Id,blaCMY-2,floR,fosA7,sul2,tet(A)	10	asr=HMM,golS,golT,merA,merB,merD,merE,merP,merR,merT	0	NULL	PDS000055690.4	2007	2013	2013	2007	USA
GCA_006838185.1	cow	SRR949357	Contig	PRJNA186035	SAMN02265341	OSF	2007-10-24	environmental/other	USA:SD	NULL	bovine carcass	Salmonella enterica	Reading	4:e,h:1,5	Animal	OSF005714	PDT000000507.2	0	0	0	0	3	1	NULL	fosA7,mdsA,mdsB	fosA7	3	asr=HMM,golS,golT	0	NULL	PDS000027459.12	2007	2013	2013	2007	USA
GCA_006840105.1	cow	SRR953555	Contig	PRJNA186035	SAMN02265346	OSF	2007-10-30	environmental/other	USA:SD	NULL	bovine carcass	Salmonella enterica	Reading	4:e,h:1,5	Animal	OSF005719	PDT000000512.2	0	0	0	0	12	10	NULL	aadA7,aph(3'')-Ib,aph(6)-Id,blaCMY-2,floR,fosA7,gyrA_D87Y=POINT,mdsA,mdsB,sul1,sul2,tet(A)	aadA7,aph(3'')-Ib,aph(6)-Id,blaCMY-2,floR,fosA7,gyrA_D87Y=POINT,sul1,sul2,tet(A)	11	asr=HMM,golS,golT,merA,merB,merD,merE,merP,merR,merT,qacEdelta1	0	NULL	PDS000028886.14	2007	2013	2013	2007	USA
GCA_006840245.1	cow	SRR954974	Contig	PRJNA186035	SAMN02265363	OSF	2008-01-16	environmental/other	USA:SD	NULL	bovine carcass	Salmonella enterica	Reading	4:e,h:1,5	Animal	OSF005736	PDT000000529.2	0	0	0	0	14	12	NULL	aac(3)-VIa,aadA6,aph(3'')-Ib,aph(3')-Ia,aph(6)-Id,blaCMY-2,blaTEM,floR,fosA7,mdsA,mdsB,sul1,sul2,tet(A)	aac(3)-VIa,aadA6,aph(3'')-Ib,aph(3')-Ia,aph(6)-Id,blaCMY-2,blaTEM,floR,fosA7,sul1,sul2,tet(A)	13	asr=HMM,golS,golT,merA,merB,merD,merD=HMM,merE,merE=HMM,merP,merR,merT,qacEdelta1	0	NULL	PDS000055690.4	2008	2013	2013	2008	USA
GCA_006008765.1	cow	SRR954977	Contig	PRJNA186035	SAMN02265366	OSF	2007-11-08	environmental/other	USA:SD	NULL	bovine carcass	Salmonella enterica	Reading	4:e,h:1,5	Animal	OSF005739	PDT000000532.2	0	0	0	0	4	2	NULL	fosA7,mdsA,mdsB,tet(C)	fosA7,tet(C)	3	asr=HMM,golS,golT	0	NULL	PDS000027459.12	2007	2013	2013	2007	USA
GCA_007625795.1	NULL	SRR1185828	Contig	PRJNA183851	SAMN02640796	FDA	2002	environmental/other	USA:GA	NULL	ground turkey	Salmonella enterica subsp. enterica	Reading	4:e,h:1,5	Food	WAPHL-SAL-A00233	PDT000003966.3	0	0	15	15	2	0	amikacin=S,amoxicillin-clavulanic acid=S,ampicillin=S,cefoxitin=S,ceftiofur=S,ceftriaxone=S,chloramphenicol=S,ciprofloxacin=S,gentamicin=S,kanamycin=S,nalidixic acid=S,streptomycin=S,sulfamethoxazole=S,tetracycline=S,trimethoprim-sulfamethoxazole=S	mdsA,mdsB	NULL	3	asr=HMM,golS,golT	2	cdtB,sinH	PDS000001887.600	2002	2015	2014	2002	USA
GCA_007747695.1	NULL	SRR1195634	Contig	PRJNA183851	SAMN02640833	FDA	2002	environmental/other	USA:GA	NULL	ground turkey	Salmonella enterica subsp. enterica	Reading	4:e,h:1,5	Food	WAPHL-SAL-A00270	PDT000004295.3	2	0	13	15	4	2	amikacin=S,amoxicillin-clavulanic acid=S,ampicillin=R,cefoxitin=S,ceftiofur=S,ceftriaxone=S,chloramphenicol=S,ciprofloxacin=S,gentamicin=S,kanamycin=S,nalidixic acid=S,streptomycin=S,sulfamethoxazole=S,tetracycline=R,trimethoprim-sulfamethoxazole=S	blaTEM-1,mdsA,mdsB,tet(A)	blaTEM-1,tet(A)	3	asr=HMM,golS,golT	2	cdtB,sinH	PDS000032143.6	2002	2015	2014	2002	USA
GCA_007747895.1	NULL	SRR1195643	Contig	PRJNA183851	SAMN02640835	FDA	2002	environmental/other	USA:GA	NULL	ground turkey	Salmonella enterica subsp. enterica	Reading	4:e,h:1,5	Food	WAPHL-SAL-A00272	PDT000004296.3	0	0	15	15	2	0	amikacin=S,amoxicillin-clavulanic acid=S,ampicillin=S,cefoxitin=S,ceftiofur=S,ceftriaxone=S,chloramphenicol=S,ciprofloxacin=S,gentamicin=S,kanamycin=S,nalidixic acid=S,streptomycin=S,sulfamethoxazole=S,tetracycline=S,trimethoprim-sulfamethoxazole=S	mdsA,mdsB	NULL	3	asr=HMM,golS,golT	2	cdtB,sinH	PDS000001887.600	2002	2015	2014	2002	USA
GCA_007472785.1	NULL	SRR1195655	Contig	PRJNA183851	SAMN02640822	FDA	2002	environmental/other	USA:CT	NULL	ground turkey	Salmonella enterica subsp. enterica	Reading	4:e,h:1,5	Food	WAPHL-SAL-A00259	PDT000004307.3	0	0	15	15	2	0	amikacin=S,amoxicillin-clavulanic acid=S,ampicillin=S,cefoxitin=S,ceftiofur=S,ceftriaxone=S,chloramphenicol=S,ciprofloxacin=S,gentamicin=S,kanamycin=S,nalidixic acid=S,streptomycin=S,sulfamethoxazole=S,tetracycline=S,trimethoprim-sulfamethoxazole=S	mdsA,mdsB	NULL	3	asr=HMM,golS,golT	2	cdtB,sinH	PDS000001887.600	2002	2015	2014	2002	USA
GCA_007747935.1	NULL	SRR1195671	Contig	PRJNA183851	SAMN02640821	FDA	2002	environmental/other	USA:CT	NULL	ground turkey	Salmonella enterica subsp. enterica	Reading	4:e,h:1,5	Food	WAPHL-SAL-A00258	PDT000004322.3	0	0	15	15	2	0	amikacin=S,amoxicillin-clavulanic acid=S,ampicillin=S,cefoxitin=S,ceftiofur=S,ceftriaxone=S,chloramphenicol=S,ciprofloxacin=S,gentamicin=S,kanamycin=S,nalidixic acid=S,streptomycin=S,sulfamethoxazole=S,tetracycline=S,trimethoprim-sulfamethoxazole=S	mdsA,mdsB	NULL	3	asr=HMM,golS,golT	2	cdtB,sinH	PDS000001887.600	2002	2015	2014	2002	USA
GCA_007472155.1	NULL	SRR1198909	Contig	PRJNA183851	SAMN02640843	FDA	2002	environmental/other	USA:MN	NULL	ground turkey	Salmonella enterica subsp. enterica	Reading	4:e,h:1,5	Food	WAPHL-SAL-A00280	PDT000004358.3	0	0	15	15	2	0	amikacin=S,amoxicillin-clavulanic acid=S,ampicillin=S,cefoxitin=S,ceftiofur=S,ceftriaxone=S,chloramphenicol=S,ciprofloxacin=S,gentamicin=S,kanamycin=S,nalidixic acid=S,streptomycin=S,sulfamethoxazole=S,tetracycline=S,trimethoprim-sulfamethoxazole=S	mdsA,mdsB	NULL	3	asr=HMM,golS,golT	2	cdtB,sinH	PDS000032128.2	2002	2015	2014	2002	USA
GCA_007181335.1	NULL	SRR1202992	Contig	PRJNA186035	SAMN02345265	FNW	2011-07-25	environmental/other	Mexico	NULL	fiber dietary supplement	Salmonella enterica subsp. enterica	Reading	4:e,h:1,5	NULL	FNW19H98	PDT000024299.3	0	0	0	0	2	0	NULL	mdsA,mdsB	NULL	4	arsC=HMM,asr=HMM,golS,golT	2	cdtB,sinH	PDS000027163.3	2011	2015	2014	2011	Mexico
GCA_010535975.1	chicken	SRR1263429	Contig	PRJNA215333	SAMN02646894	MDH	2005-08-18	environmental/other	USA:MN	NULL	chicken breast	Salmonella enterica subsp. enterica	Reading	4:e,h:1,5	Food	MDH-2014-00120	PDT000026883.3	0	0	0	0	2	0	NULL	mdsA,mdsB	NULL	3	asr=HMM,golS,golT	2	cdtB,sinH	PDS000027872.3	2005	2015	2014	2005	USA
GCA_010537115.1	turkey	SRR1264987	Contig	PRJNA215333	SAMN02646879	MDH	2004-03-15	environmental/other	USA:MN	NULL	ground turkey	Salmonella enterica subsp. enterica	Reading	4:e,h:1,5	Food	MDH-2014-00105	PDT000027716.3	0	0	0	0	2	0	NULL	mdsA,mdsB	NULL	3	asr=HMM,golS,golT	2	cdtB,sinH	PDS000027872.3	2004	2015	2014	2004	USA
GCA_011100165.1	NULL	SRR2533470	Contig	PRJNA215333	SAMN02646881	MDH	2004-07-12	environmental/other	USA:MN	NULL	ground beef	Salmonella enterica subsp. enterica	Reading	4:e,h:1,5	Food	MDH-2014-00107	PDT000027718.4	0	0	0	0	4	2	NULL	fosA7.7,mdsA,mdsB,tet(C)	fosA7.7,tet(C)	3	asr=HMM,golS,golT	1	sinH=HMM	PDS000004162.41	2004	2015	2015	2004	USA
GCA_007763775.1	clinical/research, human	SRR1553852	Contig	PRJNA237212	SAMN02741943	Minnesota Department of Health	2014-04	clinical	USA:MN	Homo sapiens	feces	Salmonella enterica subsp. enterica	Reading	4:e,h:1,5	Human	MDH-2014-00798	PDT000029756.9	0	0	0	0	4	2	NULL	blaTEM-1,mdsA,mdsB,tet(A)	blaTEM-1,tet(A)	3	asr=HMM,golS,golT	2	cdtB,sinH	PDS000032143.6	2014	2016	2014	2014	USA
GCA_011080555.1	veterinary clinical/research, cow	SRR1292272	Contig	PRJNA186035	SAMN02742081	OSF	2006-11-08	environmental/other	USA:WA	NULL	bovine feces	Salmonella enterica subsp. enterica	Reading	4:e,h:1,5	Animal	OSF012648	PDT000030503.3	0	0	0	0	2	0	NULL	mdsA,mdsB	NULL	3	asr=HMM,golS,golT	2	cdtB,sinH	PDS000027872.3	2006	2015	2014	2006	USA
GCA_010685805.1	turkey	SRR1300688	Contig	PRJNA215333	SAMN02646782	MDH	2003-06-05	environmental/other	USA:MN	NULL	ground turkey	Salmonella enterica subsp. enterica	Reading	4:e,h:1,5	Food	MDH-2014-00008	PDT000031610.3	0	0	0	0	2	0	NULL	mdsA,mdsB	NULL	3	asr=HMM,golS,golT	2	cdtB,sinH	PDS000027872.3	2003	2015	2014	2003	USA
GCA_007747265.1	turkey	SRR1333886	Contig	PRJNA183848	SAMN02767010	FDA	2004	environmental/other	USA:MN	NULL	ground turkey	Salmonella enterica subsp. enterica	Reading	4:e,h:1,5	Food	FL-NRM065	PDT000031770.3	0	0	15	15	2	0	amikacin=S,amoxicillin-clavulanic acid=S,ampicillin=S,cefoxitin=S,ceftiofur=S,ceftriaxone=S,chloramphenicol=S,ciprofloxacin=S,gentamicin=S,kanamycin=S,nalidixic acid=S,streptomycin=S,sulfisoxazole=S,tetracycline=S,trimethoprim-sulfamethoxazole=S	mdsA,mdsB	NULL	3	asr=HMM,golS,golT	2	cdtB,sinH	PDS000027872.3	2004	2015	2014	2004	USA
GCA_007747415.1	turkey	SRR1334132	Contig	PRJNA183848	SAMN02766995	FDA	2004	environmental/other	USA:MN	NULL	ground turkey	Salmonella enterica subsp. enterica	Reading	4:e,h:1,5	Food	FL-NRM050	PDT000031792.3	0	0	15	15	2	0	amikacin=S,amoxicillin-clavulanic acid=S,ampicillin=S,cefoxitin=S,ceftiofur=S,ceftriaxone=S,chloramphenicol=S,ciprofloxacin=S,gentamicin=S,kanamycin=S,nalidixic acid=S,streptomycin=S,sulfisoxazole=S,tetracycline=S,trimethoprim-sulfamethoxazole=S	mdsA,mdsB	NULL	3	asr=HMM,golS,golT	2	cdtB,sinH	PDS000027872.3	2004	2015	2014	2004	USA
GCA_007748875.1	turkey	SRR1334378	Contig	PRJNA183848	SAMN02767009	FDA	2004	environmental/other	USA:MN	NULL	ground turkey	Salmonella enterica subsp. enterica	Reading	4:e,h:1,5	Food	FL-NRM064	PDT000031796.3	0	0	15	15	2	0	amikacin=S,amoxicillin-clavulanic acid=S,ampicillin=S,cefoxitin=S,ceftiofur=S,ceftriaxone=S,chloramphenicol=S,ciprofloxacin=S,gentamicin=S,kanamycin=S,nalidixic acid=S,streptomycin=S,sulfisoxazole=S,tetracycline=S,trimethoprim-sulfamethoxazole=S	mdsA,mdsB	NULL	3	asr=HMM,golS,golT	2	cdtB,sinH	PDS000027872.3	2004	2015	2014	2004	USA
GCA_007815615.1	turkey	SRR1334288	Contig	PRJNA183848	SAMN02767011	FDA	2004	environmental/other	USA:MN	NULL	ground turkey	Salmonella enterica subsp. enterica	Reading	4:e,h:1,5	Food	FL-NRM066	PDT000031797.3	0	0	15	15	2	0	amikacin=S,amoxicillin-clavulanic acid=S,ampicillin=S,cefoxitin=S,ceftiofur=S,ceftriaxone=S,chloramphenicol=S,ciprofloxacin=S,gentamicin=S,kanamycin=S,nalidixic acid=S,streptomycin=S,sulfisoxazole=S,tetracycline=S,trimethoprim-sulfamethoxazole=S	mdsA,mdsB	NULL	3	asr=HMM,golS,golT	2	cdtB,sinH	PDS000027872.3	2004	2015	2014	2004	USA
GCA_007178875.1	turkey	SRR1334129	Contig	PRJNA183848	SAMN02767024	FDA	2004	environmental/other	USA:MN	NULL	ground turkey	Salmonella enterica subsp. enterica	Reading	4:e,h:1,5	Food	FL-NRM079	PDT000031803.3	2	0	13	15	2	0	amikacin=S,amoxicillin-clavulanic acid=S,ampicillin=S,cefoxitin=S,ceftiofur=S,ceftriaxone=S,chloramphenicol=S,ciprofloxacin=S,gentamicin=S,kanamycin=S,nalidixic acid=S,streptomycin=R,sulfisoxazole=S,tetracycline=R,trimethoprim-sulfamethoxazole=S	mdsA,mdsB	NULL	3	asr=HMM,golS,golT	2	cdtB,sinH	PDS000032128.2	2004	2015	2014	2004	USA
GCA_007905025.1	turkey	SRR1334789	Contig	PRJNA183848	SAMN02767025	FDA	2004	environmental/other	USA:NM	NULL	ground turkey	Salmonella enterica subsp. enterica	Reading	4:e,h:1,5	Food	FL-NRM080	PDT000031841.3	0	0	15	15	2	0	amikacin=S,amoxicillin-clavulanic acid=S,ampicillin=S,cefoxitin=S,ceftiofur=S,ceftriaxone=S,chloramphenicol=S,ciprofloxacin=S,gentamicin=S,kanamycin=S,nalidixic acid=S,streptomycin=S,sulfisoxazole=S,tetracycline=S,trimethoprim-sulfamethoxazole=S	mdsA,mdsB	NULL	3	asr=HMM,golS,golT	2	cdtB,sinH	PDS000027872.3	2004	2015	2014	2004	USA
GCA_007747235.1	turkey	SRR1363313	Contig	PRJNA183848	SAMN02767026	FDA	2004	environmental/other	USA:NM	NULL	ground turkey	Salmonella enterica subsp. enterica	Reading	4:e,h:1,5	Food	FL-NRM081	PDT000032039.3	0	0	15	15	2	0	amikacin=S,amoxicillin-clavulanic acid=S,ampicillin=S,cefoxitin=S,ceftiofur=S,ceftriaxone=S,chloramphenicol=S,ciprofloxacin=S,gentamicin=S,kanamycin=S,nalidixic acid=S,streptomycin=S,sulfisoxazole=S,tetracycline=S,trimethoprim-sulfamethoxazole=S	mdsA,mdsB	NULL	3	asr=HMM,golS,golT	2	cdtB,sinH	PDS000027872.3	2004	2015	2014	2004	USA
GCA_007748835.1	turkey	SRR1363278	Contig	PRJNA183848	SAMN02767027	FDA	2004	environmental/other	USA:NM	NULL	ground turkey	Salmonella enterica subsp. enterica	Reading	4:e,h:1,5	Food	FL-NRM082	PDT000032040.3	0	0	15	15	2	0	amikacin=S,amoxicillin-clavulanic acid=S,ampicillin=S,cefoxitin=S,ceftiofur=S,ceftriaxone=S,chloramphenicol=S,ciprofloxacin=S,gentamicin=S,kanamycin=S,nalidixic acid=S,streptomycin=S,sulfisoxazole=S,tetracycline=S,trimethoprim-sulfamethoxazole=S	mdsA,mdsB	NULL	3	asr=HMM,golS,golT	2	cdtB,sinH	PDS000027872.3	2004	2015	2014	2004	USA
GCA_007547855.1	turkey	SRR1363310	Contig	PRJNA183848	SAMN02767028	FDA	2004	environmental/other	USA:NM	NULL	ground turkey	Salmonella enterica subsp. enterica	Reading	4:e,h:1,5	Food	FL-NRM083	PDT000032041.3	0	0	15	15	2	0	amikacin=S,amoxicillin-clavulanic acid=S,ampicillin=S,cefoxitin=S,ceftiofur=S,ceftriaxone=S,chloramphenicol=S,ciprofloxacin=S,gentamicin=S,kanamycin=S,nalidixic acid=S,streptomycin=S,sulfisoxazole=S,tetracycline=S,trimethoprim-sulfamethoxazole=S	mdsA,mdsB	NULL	3	asr=HMM,golS,golT	2	cdtB,sinH	PDS000027872.3	2004	2015	2014	2004	USA
GCA_007815725.1	turkey	SRR1363287	Contig	PRJNA183848	SAMN02767029	FDA	2004	environmental/other	USA:NM	NULL	ground turkey	Salmonella enterica subsp. enterica	Reading	4:e,h:1,5	Food	FL-NRM084	PDT000032042.3	0	0	15	15	2	0	amikacin=S,amoxicillin-clavulanic acid=S,ampicillin=S,cefoxitin=S,ceftiofur=S,ceftriaxone=S,chloramphenicol=S,ciprofloxacin=S,gentamicin=S,kanamycin=S,nalidixic acid=S,streptomycin=S,sulfisoxazole=S,tetracycline=S,trimethoprim-sulfamethoxazole=S	mdsA,mdsB	NULL	3	asr=HMM,golS,golT	2	cdtB,sinH	PDS000027872.3	2004	2015	2014	2004	USA
GCA_007742315.1	turkey	SRR1363303	Contig	PRJNA183851	SAMN02640963	FDA	2003	environmental/other	USA:MN	NULL	ground turkey	Salmonella enterica subsp. enterica	Reading	4:e,h:1,5	Food	WAPHL-SAL-A00400	PDT000032075.3	0	0	15	15	2	0	amikacin=S,amoxicillin-clavulanic acid=S,ampicillin=S,cefoxitin=S,ceftiofur=S,ceftriaxone=S,chloramphenicol=S,ciprofloxacin=S,gentamicin=S,kanamycin=S,nalidixic acid=S,streptomycin=S,sulfamethoxazole=S,tetracycline=S,trimethoprim-sulfamethoxazole=S	mdsA,mdsB	NULL	3	asr=HMM,golS,golT	2	cdtB,sinH	PDS000027872.3	2003	2015	2014	2003	USA
GCA_007815215.1	turkey	SRR1363277	Contig	PRJNA183851	SAMN02640964	FDA	2003	environmental/other	USA:MN	NULL	ground turkey	Salmonella enterica subsp. enterica	Reading	4:e,h:1,5	Food	WAPHL-SAL-A00401	PDT000032076.3	0	0	15	15	2	0	amikacin=S,amoxicillin-clavulanic acid=S,ampicillin=S,cefoxitin=S,ceftiofur=S,ceftriaxone=S,chloramphenicol=S,ciprofloxacin=S,gentamicin=S,kanamycin=S,nalidixic acid=S,streptomycin=S,sulfamethoxazole=S,tetracycline=S,trimethoprim-sulfamethoxazole=S	mdsA,mdsB	NULL	3	asr=HMM,golS,golT	2	cdtB,sinH	PDS000027872.3	2003	2015	2014	2003	USA
GCA_007626855.1	turkey	SRR1363282	Contig	PRJNA183851	SAMN02640965	FDA	2003	environmental/other	USA:MN	NULL	ground turkey	Salmonella enterica subsp. enterica	Reading	4:e,h:1,5	Food	WAPHL-SAL-A00402	PDT000032077.3	0	0	15	15	2	0	amikacin=S,amoxicillin-clavulanic acid=S,ampicillin=S,cefoxitin=S,ceftiofur=S,ceftriaxone=S,chloramphenicol=S,ciprofloxacin=S,gentamicin=S,kanamycin=S,nalidixic acid=S,streptomycin=S,sulfamethoxazole=S,tetracycline=S,trimethoprim-sulfamethoxazole=S	mdsA,mdsB	NULL	3	asr=HMM,golS,golT	2	cdtB,sinH	PDS000027872.3	2003	2015	2014	2003	USA
GCA_007547195.1	turkey	SRR1363308	Contig	PRJNA183851	SAMN02640966	FDA	2003	environmental/other	USA:MN	NULL	ground turkey	Salmonella enterica subsp. enterica	Reading	4:e,h:1,5	Food	WAPHL-SAL-A00403	PDT000032078.3	0	0	15	15	2	0	amikacin=S,amoxicillin-clavulanic acid=S,ampicillin=S,cefoxitin=S,ceftiofur=S,ceftriaxone=S,chloramphenicol=S,ciprofloxacin=S,gentamicin=S,kanamycin=S,nalidixic acid=S,streptomycin=S,sulfamethoxazole=S,tetracycline=S,trimethoprim-sulfamethoxazole=S	mdsA,mdsB	NULL	3	asr=HMM,golS,golT	2	cdtB,sinH	PDS000027872.3	2003	2015	2014	2003	USA
GCA_007547135.1	turkey	SRR1363285	Contig	PRJNA183851	SAMN02640967	FDA	2003	environmental/other	USA:MN	NULL	ground turkey	Salmonella enterica subsp. enterica	Reading	4:e,h:1,5	Food	WAPHL-SAL-A00404	PDT000032079.3	0	0	15	15	2	0	amikacin=S,amoxicillin-clavulanic acid=S,ampicillin=S,cefoxitin=S,ceftiofur=S,ceftriaxone=S,chloramphenicol=S,ciprofloxacin=S,gentamicin=S,kanamycin=S,nalidixic acid=S,streptomycin=S,sulfamethoxazole=S,tetracycline=S,trimethoprim-sulfamethoxazole=S	mdsA,mdsB	NULL	3	asr=HMM,golS,golT	2	cdtB,sinH	PDS000027872.3	2003	2015	2014	2003	USA
GCA_007547115.1	turkey	SRR1363286	Contig	PRJNA183851	SAMN02640973	FDA	2003	environmental/other	USA:TN	NULL	ground turkey	Salmonella enterica subsp. enterica	Reading	4:e,h:1,5	Food	WAPHL-SAL-A00410	PDT000032085.3	0	0	15	15	2	0	amikacin=S,amoxicillin-clavulanic acid=S,ampicillin=S,cefoxitin=S,ceftiofur=S,ceftriaxone=S,chloramphenicol=S,ciprofloxacin=S,gentamicin=S,kanamycin=S,nalidixic acid=S,streptomycin=S,sulfamethoxazole=S,tetracycline=S,trimethoprim-sulfamethoxazole=S	mdsA,mdsB	NULL	3	asr=HMM,golS,golT	2	cdtB,sinH	PDS000027872.3	2003	2015	2014	2003	USA
GCA_010491295.1	NULL	SRR1501659	Contig	PRJNA186035	SAMN02849789	OSF	2007-01-09	environmental/other	USA:AK	NULL	Sea lion (rectal swab)	Salmonella enterica subsp. enterica	Reading	4:e,h:1,5	NULL	OSF018521	PDT000034267.3	0	0	0	0	2	0	NULL	mdsA,mdsB	NULL	4	arsC=HMM,asr=HMM,golS,golT	2	cdtB,sinH	PDS000002024.7	2007	2015	2014	2007	USA
GCA_007746655.1	turkey	SRR1525272	Contig	PRJNA183850	SAMN02777655	FDA	2003	environmental/other	USA:TN	NULL	ground turkey	Salmonella enterica subsp. enterica	Reading	4:e,h:1,5	Food	NY-29480	PDT000035824.3	0	0	15	15	2	0	amikacin=S,amoxicillin-clavulanic acid=S,ampicillin=S,cefoxitin=S,ceftiofur=S,ceftriaxone=S,chloramphenicol=S,ciprofloxacin=S,gentamicin=S,kanamycin=S,nalidixic acid=S,streptomycin=S,sulfamethoxazole=S,tetracycline=S,trimethoprim-sulfamethoxazole=S	mdsA,mdsB	NULL	3	asr=HMM,golS,golT	2	cdtB,sinH	PDS000027872.3	2003	2015	2014	2003	USA
GCA_004227025.1	turkey	SRR1528495	Contig	PRJNA183851	SAMN02782534	FDA	2004	environmental/other	USA:GA	NULL	ground turkey	Salmonella enterica subsp. enterica	Reading	4:e,h:1,5	Food	WAPHL_SAL-A00482	PDT000035923.3	4	0	11	15	2	0	amikacin=S,amoxicillin-clavulanic acid=S,ampicillin=S,cefoxitin=S,ceftiofur=S,ceftriaxone=S,chloramphenicol=S,ciprofloxacin=S,gentamicin=R,kanamycin=S,nalidixic acid=S,streptomycin=R,sulfisoxazole=R,tetracycline=R,trimethoprim-sulfamethoxazole=S	mdsA,mdsB	NULL	3	asr=HMM,golS,golT	2	cdtB,sinH	PDS000032128.2	2004	2015	2014	2004	USA
GCA_007818345.1	turkey	SRR1534876	Contig	PRJNA183847	SAMN02894144	FDA	2005	environmental/other	USA:MN	NULL	ground turkey	Salmonella enterica subsp. enterica	Reading	4:e,h:1,5	Food	AZ-TG74684	PDT000036000.4	0	0	15	15	2	0	amikacin=S,amoxicillin-clavulanic acid=S,ampicillin=S,cefoxitin=S,ceftiofur=S,ceftriaxone=S,chloramphenicol=S,ciprofloxacin=S,gentamicin=S,kanamycin=S,nalidixic acid=S,streptomycin=S,sulfisoxazole=S,tetracycline=S,trimethoprim-sulfamethoxazole=S	mdsA,mdsB	NULL	3	asr=HMM,golS,golT	2	cdtB,sinH	PDS000027872.3	2005	2015	2014	2005	USA
GCA_011074585.1	veterinary clinical/research, companion animal	SRR1544224	Contig	PRJNA186035	SAMN02902730	OSF	2007-01-09	environmental/other	USA:WA	NULL	canine feces	Salmonella enterica	Reading	4:e,h:1,5	Animal	OSF022490	PDT000036513.2	0	0	0	0	2	0	NULL	mdsA,mdsB	NULL	3	asr=HMM,golS,golT	2	cdtB,sinH	PDS000027872.3	2007	2014	2014	2007	USA
GCA_007748415.1	turkey	SRR1553734	Contig	PRJNA183851	SAMN02782549	FDA	2004	environmental/other	USA:GA	NULL	ground turkey	Salmonella enterica subsp. enterica	Reading	4:e,h:1,5	Food	WAPHL_SAL-A00497	PDT000036821.3	0	0	15	15	2	0	amikacin=S,amoxicillin-clavulanic acid=S,ampicillin=S,cefoxitin=S,ceftiofur=S,ceftriaxone=S,chloramphenicol=S,ciprofloxacin=S,gentamicin=S,kanamycin=S,nalidixic acid=S,streptomycin=S,sulfisoxazole=S,tetracycline=S,trimethoprim-sulfamethoxazole=S	mdsA,mdsB	NULL	3	asr=HMM,golS,golT	2	cdtB,sinH	PDS000027872.3	2004	2015	2014	2004	USA
GCA_007472175.1	turkey	SRR1553809	Contig	PRJNA183851	SAMN02782550	FDA	2004	environmental/other	USA:GA	NULL	ground turkey	Salmonella enterica subsp. enterica	Reading	4:e,h:1,5	Food	WAPHL_SAL-A00498	PDT000036854.3	0	0	15	15	2	0	amikacin=S,amoxicillin-clavulanic acid=S,ampicillin=S,cefoxitin=S,ceftiofur=S,ceftriaxone=S,chloramphenicol=S,ciprofloxacin=S,gentamicin=S,kanamycin=S,nalidixic acid=S,streptomycin=S,sulfisoxazole=S,tetracycline=S,trimethoprim-sulfamethoxazole=S	mdsA,mdsB	NULL	3	asr=HMM,golS,golT	2	cdtB,sinH	PDS000027872.3	2004	2015	2014	2004	USA
GCA_007746915.1	turkey	SRR1553831	Contig	PRJNA183851	SAMN02782552	FDA	2004	environmental/other	USA:GA	NULL	ground turkey	Salmonella enterica subsp. enterica	Reading	4:e,h:1,5	Food	WAPHL_SAL-A00500	PDT000036856.3	0	0	15	15	2	0	amikacin=S,amoxicillin-clavulanic acid=S,ampicillin=S,cefoxitin=S,ceftiofur=S,ceftriaxone=S,chloramphenicol=S,ciprofloxacin=S,gentamicin=S,kanamycin=S,nalidixic acid=S,streptomycin=S,sulfisoxazole=S,tetracycline=S,trimethoprim-sulfamethoxazole=S	mdsA,mdsB	NULL	3	asr=HMM,golS,golT	2	cdtB,sinH	PDS000027872.3	2004	2015	2014	2004	USA
GCA_007906795.1	turkey	SRR1553755	Contig	PRJNA183851	SAMN02782555	FDA	2004	environmental/other	USA:GA	NULL	ground turkey	Salmonella enterica subsp. enterica	Reading	4:e,h:1,5	Food	WAPHL_SAL-A00503	PDT000036858.3	0	0	15	15	2	0	amikacin=S,amoxicillin-clavulanic acid=S,ampicillin=S,cefoxitin=S,ceftiofur=S,ceftriaxone=S,chloramphenicol=S,ciprofloxacin=S,gentamicin=S,kanamycin=S,nalidixic acid=S,streptomycin=S,sulfisoxazole=S,tetracycline=S,trimethoprim-sulfamethoxazole=S	mdsA,mdsB	NULL	3	asr=HMM,golS,golT	2	cdtB,sinH	PDS000027872.3	2004	2015	2014	2004	USA
GCA_007179455.1	turkey	SRR1556964	Contig	PRJNA183847	SAMN02894032	FDA	2005	environmental/other	USA:NM	NULL	ground turkey	Salmonella enterica subsp. enterica	Reading	4:e,h:1,5	Food	AZ-TG74880	PDT000037326.3	2	0	13	15	2	0	amikacin=S,amoxicillin-clavulanic acid=S,ampicillin=S,cefoxitin=S,ceftiofur=S,ceftriaxone=S,chloramphenicol=S,ciprofloxacin=S,gentamicin=S,kanamycin=S,nalidixic acid=S,streptomycin=R,sulfisoxazole=S,tetracycline=R,trimethoprim-sulfamethoxazole=S	mdsA,mdsB	NULL	3	asr=HMM,golS,golT	2	cdtB,sinH	PDS000027872.3	2005	2015	2014	2005	USA
GCA_006009465.1	NULL	SRR1569647	Contig	PRJNA186035	SAMN03002008	OSF	2007-01-09	clinical	USA:WA	NULL	rectal swab	Salmonella enterica	Reading	4:e,h:1,5	NULL	OSF023586	PDT000038521.2	0	0	0	0	2	0	NULL	mdsA,mdsB	NULL	4	arsC=HMM,asr=HMM,golS,golT	2	cdtB,sinH	PDS000002024.7	2007	2014	2014	2007	USA
GCA_006010925.1	clinical/research	SRR1573182	Contig	PRJNA186035	SAMN03002036	OSF	2007-02-02	environmental/other	USA:WA	NULL	NULL	Salmonella enterica	Reading	4:e,h:1,5	NULL	OSF023614	PDT000038645.2	0	0	0	0	11	9	NULL	aadA7,aph(3'')-Ib,aph(6)-Id,blaCMY-2,floR,fosA7,mdsA,mdsB,sul1,sul2,tet(A)	aadA7,aph(3'')-Ib,aph(6)-Id,blaCMY-2,floR,fosA7,sul1,sul2,tet(A)	11	asr=HMM,golS,golT,merA,merB,merD,merE,merP,merR,merT,qacEdelta1	0	NULL	PDS000028886.14	2007	2014	2014	2007	USA
GCA_007474515.1	turkey	SRR1583085	Contig	PRJNA183847	SAMN02894145	FDA	2005	environmental/other	USA:OR	NULL	ground turkey	Salmonella enterica subsp. enterica	Reading	4:e,h:1,5	Food	AZ-TG75000	PDT000039404.3	0	0	15	15	2	0	amikacin=S,amoxicillin-clavulanic acid=S,ampicillin=S,cefoxitin=S,ceftiofur=S,ceftriaxone=S,chloramphenicol=S,ciprofloxacin=S,gentamicin=S,kanamycin=S,nalidixic acid=S,streptomycin=S,sulfisoxazole=S,tetracycline=S,trimethoprim-sulfamethoxazole=S	mdsA,mdsB	NULL	3	asr=HMM,golS,golT	2	cdtB,sinH	PDS000032128.2	2005	2015	2014	2005	USA
GCA_007815435.1	turkey	SRR1598877	Contig	PRJNA183851	SAMN02782633	FDA	2005	environmental/other	USA:CA	NULL	ground turkey	Salmonella enterica subsp. enterica	Reading	4:e,h:1,5	Food	WAPHL_SAL-A00581	PDT000040289.3	0	1	14	15	2	0	amikacin=S,amoxicillin-clavulanic acid=S,ampicillin=S,cefoxitin=S,ceftiofur=S,ceftriaxone=S,chloramphenicol=I,ciprofloxacin=S,gentamicin=S,kanamycin=S,nalidixic acid=S,streptomycin=S,sulfisoxazole=S,tetracycline=S,trimethoprim-sulfamethoxazole=S	mdsA,mdsB	NULL	3	asr=HMM,golS,golT	2	cdtB,sinH	PDS000030646.2	2005	2015	2014	2005	USA
GCA_007627375.1	turkey	SRR1598889	Contig	PRJNA183851	SAMN02782638	FDA	2005	environmental/other	USA:CA	NULL	ground turkey	Salmonella enterica subsp. enterica	Reading	4:e,h:1,5	Food	WAPHL_SAL-A00586	PDT000040301.3	5	1	9	15	10	8	amikacin=S,amoxicillin-clavulanic acid=S,ampicillin=R,cefoxitin=S,ceftiofur=S,ceftriaxone=S,chloramphenicol=I,ciprofloxacin=S,gentamicin=S,kanamycin=R,nalidixic acid=S,streptomycin=S,sulfisoxazole=R,tetracycline=R,trimethoprim-sulfamethoxazole=R	aadA2,aph(3')-Ia,blaTEM-1,dfrA12,mdsA,mdsB,mph(A),sul1,sul2,tet(B)	aadA2,aph(3')-Ia,blaTEM-1,dfrA12,mph(A),sul1,sul2,tet(B)	29	asr=HMM,golS,golT,merA=HMM,merC,merD=HMM,merE=HMM,merP,merR,merT,pcoA,pcoB,pcoC,pcoD,pcoE,pcoR,pcoS,qacEdelta1,silA,silB,silC,silE,silF,silP,silR,silS,terD,terW,terZ	2	cdtB,sinH	PDS000030646.2	2005	2015	2014	2005	USA
GCA_006860005.1	environmental	SRR1612353	Contig	PRJNA186035	SAMN03097560	FDA	2014-09-15	environmental/other	USA:OK	NULL	environmental swab	Salmonella enterica subsp. enterica	Reading	4:e,h:1,5	Environmental	FDA869841 60-1	PDT000040633.3	0	0	0	0	13	11	NULL	aadA7,aph(3'')-Ib,aph(3'')-Ib=PARTIAL_END_OF_CONTIG,aph(6)-Id,blaCMY-2,floR,fosA7,mdsA,mdsB,qnrB19,sul1,sul2,tet(A)	aadA7,aph(3'')-Ib,aph(3'')-Ib=PARTIAL_END_OF_CONTIG,aph(6)-Id,blaCMY-2,floR,fosA7,qnrB19,sul1,sul2,tet(A)	11	asr=HMM,golS,golT,merA,merB,merD,merE,merP,merR,merT,qacEdelta1	0	NULL	PDS000028886.14	2014	2015	2014	2014	USA
GCA_010634825.1	chicken	SRR1612339	Contig	PRJNA215333	SAMN02699729	Minnesota Department of Health	2003-10-16	environmental/other	USA:MN	NULL	chicken breast	Salmonella enterica subsp. enterica	Reading	4:e,h:1,5	Food	MDH-2014-00563	PDT000040642.3	0	0	0	0	5	3	NULL	aac(3)-VIa,aadA1,mdsA,mdsB,sul1	aac(3)-VIa,aadA1,sul1	4	asr=HMM,golS,golT,qacEdelta1	2	cdtB,sinH	PDS000032128.2	2003	2015	2014	2003	USA
GCA_006012765.1	NULL	SRR1614898	Contig	PRJNA230403	SAMN03098803	CDC	NULL	clinical	USA	NULL	NULL	Salmonella enterica	Reading	4:e,h:1,5	NULL	2013K-0886	PDT000040860.2	0	0	0	0	2	0	NULL	mdsA,mdsB	NULL	4	arsC=HMM,asr=HMM,golS,golT	2	cdtB,sinH	PDS000031373.1	NULL	2014	2014	2014	USA
GCA_007745445.1	turkey	SRR1615092	Contig	PRJNA183851	SAMN02782643	FDA	2005	environmental/other	USA:CA	NULL	ground turkey	Salmonella enterica subsp. enterica	Reading	4:e,h:1,5	Food	WAPHL_SAL-A00591	PDT000040872.3	5	0	10	15	3	1	amikacin=S,amoxicillin-clavulanic acid=R,ampicillin=R,cefoxitin=R,ceftiofur=R,ceftriaxone=R,chloramphenicol=S,ciprofloxacin=S,gentamicin=S,kanamycin=S,nalidixic acid=S,streptomycin=S,sulfisoxazole=S,tetracycline=S,trimethoprim-sulfamethoxazole=S	blaCMY-2,mdsA,mdsB	blaCMY-2	3	asr=HMM,golS,golT	2	cdtB,sinH	PDS000031382.2	2005	2015	2014	2005	USA
GCA_007815355.1	turkey	SRR1619583	Contig	PRJNA183851	SAMN02782650	FDA	2005	environmental/other	USA:CA	NULL	ground turkey	Salmonella enterica subsp. enterica	Reading	4:e,h:1,5	Food	WAPHL_SAL-A00598	PDT000041203.3	0	0	15	15	2	0	amikacin=S,amoxicillin-clavulanic acid=S,ampicillin=S,cefoxitin=S,ceftiofur=S,ceftriaxone=S,chloramphenicol=S,ciprofloxacin=S,gentamicin=S,kanamycin=S,nalidixic acid=S,streptomycin=S,sulfisoxazole=S,tetracycline=S,trimethoprim-sulfamethoxazole=S	mdsA,mdsB	NULL	3	asr=HMM,golS,golT	2	cdtB,sinH	PDS000027872.3	2005	2015	2014	2005	USA
GCA_007547435.1	turkey	SRR1619603	Contig	PRJNA183851	SAMN02782649	FDA	2005	environmental/other	USA:CA	NULL	ground turkey	Salmonella enterica subsp. enterica	Reading	4:e,h:1,5	Food	WAPHL_SAL-A00597	PDT000041208.3	5	0	10	15	3	1	amikacin=S,amoxicillin-clavulanic acid=R,ampicillin=R,cefoxitin=R,ceftiofur=R,ceftriaxone=R,chloramphenicol=S,ciprofloxacin=S,gentamicin=S,kanamycin=S,nalidixic acid=S,streptomycin=S,sulfisoxazole=S,tetracycline=S,trimethoprim-sulfamethoxazole=S	blaCMY-2,mdsA,mdsB	blaCMY-2	3	asr=HMM,golS,golT	2	cdtB,sinH	PDS000031382.2	2005	2015	2014	2005	USA
GCA_007743755.1	turkey	SRR1646541	Contig	PRJNA183847	SAMN02894143	FDA	2005	environmental/other	USA:CT	NULL	ground turkey	Salmonella enterica subsp. enterica	Reading	4:e,h:1,5	Food	AZ-TG74280	PDT000041969.3	5	0	10	15	3	1	amikacin=S,amoxicillin-clavulanic acid=R,ampicillin=R,cefoxitin=R,ceftiofur=R,ceftriaxone=R,chloramphenicol=S,ciprofloxacin=S,gentamicin=S,kanamycin=S,nalidixic acid=S,streptomycin=S,sulfisoxazole=S,tetracycline=S,trimethoprim-sulfamethoxazole=S	blaCMY-2,mdsA,mdsB	blaCMY-2	3	asr=HMM,golS,golT	2	cdtB,sinH	PDS000032128.2	2005	2015	2014	2005	USA
GCA_005941405.1	herbs	SRR1693299	Contig	PRJNA186035	SAMN03223269	FDA	2014-11-19	environmental/other	USA:NJ	NULL	senna tea leaves	Salmonella enterica	Reading	4:e,h:1,5	Food	FDA707694-1-1	PDT000044746.2	0	0	0	0	2	0	NULL	mdsA,mdsB	NULL	4	arsC=HMM,asr=HMM,golS,golT	2	cdtB,sinH	NA	2014	2014	2014	2014	USA
GCA_010490695.1	NULL	SRR1703350	Contig	PRJNA230403	SAMN03255934	NULL	2014-08	clinical	USA	NULL	stool	Salmonella enterica subsp. enterica serovar Reading	Reading	4:e,h:1,5	NULL	PNUSAS000114	PDT000045675.2	0	0	0	0	2	0	NULL	mdsA,mdsB	NULL	3	asr=HMM,golS,golT	2	cdtB,sinH	PDS000001887.600	2014	2014	2014	2014	USA
GCA_011075605.1	NULL	SRR1703352	Contig	PRJNA230403	SAMN03255935	NULL	2014-10	clinical	USA	NULL	blood	Salmonella enterica subsp. enterica serovar Reading	Reading	4:e,h:1,5	NULL	PNUSAS000115	PDT000045676.2	0	0	0	0	2	0	NULL	mdsA,mdsB	NULL	3	asr=HMM,golS,golT	2	cdtB,sinH	PDS000001887.600	2014	2014	2014	2014	USA
GCA_007547305.1	turkey	SRR1713641	Contig	PRJNA183850	SAMN02777722	FDA	2003	environmental/other	USA:MN	NULL	ground turkey	Salmonella enterica subsp. enterica	Reading	4:e,h:1,5	Food	NY-32386	PDT000045869.3	2	0	13	15	5	3	amikacin=S,amoxicillin-clavulanic acid=S,ampicillin=S,cefoxitin=S,ceftiofur=S,ceftriaxone=S,chloramphenicol=S,ciprofloxacin=S,gentamicin=R,kanamycin=S,nalidixic acid=S,streptomycin=S,sulfamethoxazole=R,tetracycline=S,trimethoprim-sulfamethoxazole=S	aadA1,aadA1=PARTIAL,mdsA,mdsB,sul1	aadA1,aadA1=PARTIAL,sul1	4	asr=HMM,golS,golT,qacEdelta1	2	cdtB,sinH	PDS000032128.2	2003	2015	2014	2003	USA
GCA_010697605.1	NULL	SRR1713977	Contig	PRJNA230403	SAMN03262706	CDC	NULL	clinical	USA	NULL	stool	Salmonella enterica subsp. enterica serovar Reading	Reading	4:e,h:1,5	NULL	PNUSAS000119	PDT000045884.2	0	0	0	0	2	0	NULL	mdsA,mdsB	NULL	3	asr=HMM,golS,golT	2	cdtB,sinH	PDS000001887.600	NULL	2014	2014	2014	USA
GCA_005942005.1	beef	SRR1722869	Contig	PRJNA186035	SAMN03199674	OSF	2007-02-02	environmental/other	USA:SD	NULL	beef	Salmonella enterica	Reading	4:e,h:1,5	Food	OSF027143	PDT000045981.2	0	0	0	0	12	10	NULL	aadA7,aph(3'')-Ib,aph(6)-Id,aph(6)-Id=PARTIAL_END_OF_CONTIG,blaCMY-2,floR,fosA7,mdsA,mdsB,sul1,sul2,tet(A)	aadA7,aph(3'')-Ib,aph(6)-Id,aph(6)-Id=PARTIAL_END_OF_CONTIG,blaCMY-2,floR,fosA7,sul1,sul2,tet(A)	11	asr=HMM,golS,golT,merA,merB,merD,merE,merP,merR,merT,qacEdelta1	0	NULL	PDS000028886.14	2007	2014	2014	2007	USA
GCA_005942025.1	beef	SRR1722871	Contig	PRJNA186035	SAMN03199683	OSF	2007-04-16	environmental/other	USA:SD	NULL	beef	Salmonella enterica	Reading	4:e,h:1,5	Food	OSF027152	PDT000045983.2	0	0	0	0	4	2	NULL	fosA7,mdsA,mdsB,tet(C)	fosA7,tet(C)	3	asr=HMM,golS,golT	0	NULL	PDS000027459.12	2007	2014	2014	2007	USA
GCA_005941945.1	beef	SRR1722872	Contig	PRJNA186035	SAMN03199684	OSF	2007-04-16	environmental/other	USA:SD	NULL	beef	Salmonella enterica	Reading	4:e,h:1,5	Food	OSF027153	PDT000045984.2	0	0	0	0	4	2	NULL	fosA7,mdsA,mdsB,tet(C)	fosA7,tet(C)	3	asr=HMM,golS,golT	0	NULL	PDS000027459.12	2007	2014	2014	2007	USA
GCA_005941985.1	beef	SRR1722875	Contig	PRJNA186035	SAMN03199672	OSF	2007-02-02	environmental/other	USA:SD	NULL	beef	Salmonella enterica	Reading	4:e,h:1,5	Food	OSF027141	PDT000045987.2	0	0	0	0	11	9	NULL	aadA7,aph(3'')-Ib,aph(6)-Id,blaCMY-2,floR,fosA7,mdsA,mdsB,sul1,sul2,tet(A)	aadA7,aph(3'')-Ib,aph(6)-Id,blaCMY-2,floR,fosA7,sul1,sul2,tet(A)	11	asr=HMM,golS,golT,merA,merB,merD,merE,merP,merR,merT,qacEdelta1	0	NULL	PDS000028886.14	2007	2014	2014	2007	USA
GCA_005942045.1	beef	SRR1722876	Contig	PRJNA186035	SAMN03199685	OSF	2007-04-16	environmental/other	USA:SD	NULL	beef	Salmonella enterica	Reading	4:e,h:1,5	Food	OSF027154	PDT000045988.2	0	0	0	0	4	2	NULL	fosA7,mdsA,mdsB,tet(C)	fosA7,tet(C)	3	asr=HMM,golS,golT	0	NULL	PDS000027459.12	2007	2014	2014	2007	USA
GCA_006014575.1	beef	SRR1722880	Contig	PRJNA186035	SAMN03199686	OSF	2007-04-16	environmental/other	USA:SD	NULL	beef	Salmonella enterica	Reading	4:e,h:1,5	Food	OSF027155	PDT000045992.2	0	0	0	0	4	2	NULL	fosA7,mdsA,mdsB,tet(C)	fosA7,tet(C)	3	asr=HMM,golS,golT	0	NULL	PDS000027459.12	2007	2014	2014	2007	USA
GCA_006014615.1	beef	SRR1722881	Contig	PRJNA186035	SAMN03199669	OSF	2007-02-02	environmental/other	USA:SD	NULL	beef	Salmonella enterica	Reading	4:e,h:1,5	Food	OSF027138	PDT000045993.2	0	0	0	0	12	10	NULL	aadA7,aph(3'')-Ib,aph(6)-Id,blaCMY=PARTIAL,blaCMY-2,floR,fosA7,mdsA,mdsB,sul1,sul2,tet(A)	aadA7,aph(3'')-Ib,aph(6)-Id,blaCMY=PARTIAL,blaCMY-2,floR,fosA7,sul1,sul2,tet(A)	11	asr=HMM,golS,golT,merA,merB,merD,merE,merP,merR,merT,qacEdelta1	0	NULL	PDS000028886.14	2007	2014	2014	2007	USA
GCA_005942065.1	beef	SRR1722882	Contig	PRJNA186035	SAMN03199675	OSF	2007-02-02	environmental/other	USA:SD	NULL	beef	Salmonella enterica	Reading	4:e,h:1,5	Food	OSF027144	PDT000045994.2	0	0	0	0	12	10	NULL	aadA7,aph(3'')-Ib,aph(6)-Id,blaCMY=PARTIAL_END_OF_CONTIG,blaCMY-2,floR,fosA7,mdsA,mdsB,sul1,sul2,tet(A)	aadA7,aph(3'')-Ib,aph(6)-Id,blaCMY=PARTIAL_END_OF_CONTIG,blaCMY-2,floR,fosA7,sul1,sul2,tet(A)	11	asr=HMM,golS,golT,merA,merB,merD,merE,merP,merR,merT,qacEdelta1	0	NULL	PDS000028886.14	2007	2014	2014	2007	USA
GCA_006014595.1	beef	SRR1722885	Contig	PRJNA186035	SAMN03199682	OSF	2007-04-16	environmental/other	USA:SD	NULL	beef	Salmonella enterica	Reading	4:e,h:1,5	Food	OSF027151	PDT000045997.2	0	0	0	0	4	2	NULL	fosA7,mdsA,mdsB,tet(C)	fosA7,tet(C)	3	asr=HMM,golS,golT	0	NULL	PDS000027459.12	2007	2014	2014	2007	USA
GCA_010695405.1	NULL	SRR1724672	Contig	PRJNA230403	SAMN03265974	CDC	2014-07	clinical	USA	NULL	stool	Salmonella enterica subsp. enterica serovar Reading	Reading	4:e,h:1,5	NULL	2014K-1008	PDT000046052.2	0	0	0	0	2	0	NULL	mdsA,mdsB	NULL	3	asr=HMM,golS,golT	2	cdtB,sinH	PDS000001887.600	2014	2014	2014	2014	USA
GCA_009998745.1	NULL	SRR1732311	Contig	PRJNA230403	SAMN03272078	CDC	2014-07	clinical	USA	NULL	turkey	Salmonella enterica subsp. enterica serovar Reading	Reading	4:e,h:1,5	NULL	2014K-1009	PDT000046398.2	0	0	0	0	2	0	NULL	mdsA,mdsB	NULL	3	asr=HMM,golS,golT	2	cdtB,sinH	PDS000001887.600	2014	2014	2014	2014	USA
GCA_005942355.1	NULL	SRR1732312	Contig	PRJNA230403	SAMN03272079	CDC	NULL	clinical	USA	NULL	NULL	Salmonella enterica	Reading	4:e,h:1,5	NULL	2014K-1010	PDT000046399.2	0	0	0	0	2	0	NULL	mdsA,mdsB	NULL	3	asr=HMM,golS,golT	2	cdtB,sinH	PDS000001887.600	NULL	2014	2014	2014	USA
GCA_006856315.1	NULL	SRR1732313	Contig	PRJNA230403	SAMN03272080	CDC	NULL	clinical	USA	NULL	NULL	Salmonella enterica	Reading	4:e,h:1,5	NULL	2014K-1012	PDT000046400.2	0	0	0	0	6	4	NULL	aph(3'')-Ib,aph(6)-Id,mdsA,mdsB,sul2,tet(A)	aph(3'')-Ib,aph(6)-Id,sul2,tet(A)	3	asr=HMM,golS,golT	2	cdtB,sinH	PDS000001887.600	NULL	2014	2014	2014	USA
GCA_006856525.1	NULL	SRR1732317	Contig	PRJNA230403	SAMN03272084	CDC	NULL	clinical	USA	NULL	NULL	Salmonella enterica	Reading	4:e,h:1,5	NULL	2014K-1017	PDT000046404.2	0	0	0	0	2	0	NULL	mdsA,mdsB	NULL	3	asr=HMM,golS,golT	2	cdtB,sinH	PDS000001887.600	NULL	2014	2014	2014	USA
GCA_006858415.1	beef	SRR1744008	Contig	PRJNA186035	SAMN03265775	OSF	2007-04-16	environmental/other	USA:SD	NULL	beef	Salmonella enterica	Reading	4:e,h:1,5	Food	OSF027552	PDT000046906.2	0	0	0	0	4	2	NULL	fosA7,mdsA,mdsB,tet(C)	fosA7,tet(C)	3	asr=HMM,golS,golT	0	NULL	PDS000027459.12	2007	2015	2015	2007	USA
GCA_006856905.1	beef	SRR1744049	Contig	PRJNA186035	SAMN03265777	OSF	2007-04-16	environmental/other	USA:SD	NULL	beef	Salmonella enterica	Reading	4:e,h:1,5	Food	OSF027554	PDT000046947.2	0	0	0	0	4	2	NULL	fosA7,mdsA,mdsB,tet(C)	fosA7,tet(C)	2	golS,golT	0	NULL	PDS000027459.12	2007	2015	2015	2007	USA
GCA_006014095.1	beef	SRR1744065	Contig	PRJNA186035	SAMN03265774	OSF	2007-04-16	environmental/other	USA:SD	NULL	beef	Salmonella enterica	Reading	4:e,h:1,5	Food	OSF027551	PDT000046962.2	0	0	0	0	4	2	NULL	fosA7,mdsA,mdsB,tet(C)	fosA7,tet(C)	3	asr=HMM,golS,golT	0	NULL	PDS000027459.12	2007	2015	2015	2007	USA
GCA_007626815.1	turkey	SRR1752899	Contig	PRJNA183850	SAMN02777741	FDA	2003	environmental/other	USA:NY	NULL	ground turkey	Salmonella enterica subsp. enterica	Reading	4:e,h:1,5	Food	NY-32451	PDT000047616.3	3	0	12	15	5	3	amikacin=S,amoxicillin-clavulanic acid=S,ampicillin=S,cefoxitin=S,ceftiofur=S,ceftriaxone=S,chloramphenicol=S,ciprofloxacin=S,gentamicin=R,kanamycin=S,nalidixic acid=S,streptomycin=R,sulfamethoxazole=R,tetracycline=S,trimethoprim-sulfamethoxazole=S	aac(3)-VIa,aadA1,mdsA,mdsB,sul1	aac(3)-VIa,aadA1,sul1	4	asr=HMM,golS,golT,qacEdelta1	2	cdtB,sinH	PDS000032128.2	2003	2015	2015	2003	USA
GCA_010699305.1	NULL	SRR1758588	Contig	PRJNA230403	SAMN03283226	CDC	2014-09	clinical	USA	NULL	stool	Salmonella enterica subsp. enterica serovar Reading	Reading	4:e,h:1,5	NULL	2014K-1026	PDT000047655.2	0	0	0	0	6	4	NULL	aph(3'')-Ib,aph(6)-Id,mdsA,mdsB,sul2,tet(A)	aph(3'')-Ib,aph(6)-Id,sul2,tet(A)	3	asr=HMM,golS,golT	2	cdtB,sinH	PDS000001887.600	2014	2015	2015	2014	USA
GCA_006858795.1	NULL	SRR1772939	Contig	PRJNA230403	SAMN03291400	CDC	NULL	clinical	USA	NULL	NULL	Salmonella enterica	Reading	4:e,h:1,5	NULL	04-0676	PDT000048616.2	0	0	0	0	2	0	NULL	mdsA,mdsB	NULL	4	arsC=HMM,asr=HMM,golS,golT	2	cdtB,sinH	NA	NULL	2015	2015	2015	USA
GCA_005943225.1	NULL	SRR1772941	Contig	PRJNA230403	SAMN03291401	CDC	NULL	clinical	USA	NULL	NULL	Salmonella enterica	Reading	4:e,h:1,5	NULL	2013K-0048	PDT000048617.2	0	0	0	0	6	4	NULL	aph(3'')-Ib,aph(6)-Id,mdsA,mdsB,sul2,tet(A)	aph(3'')-Ib,aph(6)-Id,sul2,tet(A)	3	asr=HMM,golS,golT	2	cdtB,sinH	PDS000001887.600	NULL	2015	2015	2015	USA
GCA_010661105.1	NULL	SRR1772942	Contig	PRJNA230403	SAMN03291402	CDC	2013-03	clinical	USA	NULL	stool	Salmonella enterica subsp. enterica serovar Reading	Reading	4:e,h:1,5	NULL	2013K-0766	PDT000048618.2	0	0	0	0	2	0	NULL	mdsA,mdsB	NULL	4	arsC=HMM,asr=HMM,golS,golT	2	cdtB,sinH	PDS000031373.1	2013	2015	2015	2013	USA
GCA_006086655.1	NULL	SRR1772944	Contig	PRJNA230403	SAMN03291403	CDC	NULL	clinical	USA	NULL	NULL	Salmonella enterica	Reading	4:e,h:1,5	NULL	92-0141	PDT000048619.2	0	0	0	0	4	2	NULL	blaTEM-1,mdsA,mdsB,tet(A)	blaTEM-1,tet(A)	3	asr=HMM,golS,golT	2	cdtB,sinH	PDS000032143.6	NULL	2015	2015	2015	USA
GCA_006982035.1	NULL	SRR1772946	Contig	PRJNA230403	SAMN03291404	CDC	NULL	clinical	USA	NULL	NULL	Salmonella enterica	Reading	4:e,h:1,5	NULL	93-0050	PDT000048620.2	0	0	0	0	2	0	NULL	mdsA,mdsB	NULL	3	asr=HMM,golS,golT	2	cdtB,sinH	NA	NULL	2015	2015	2015	USA
GCA_005943285.1	NULL	SRR1772948	Contig	PRJNA230403	SAMN03291406	CDC	NULL	clinical	USA	NULL	NULL	Salmonella enterica	Reading	4:e,h:1,5	NULL	98-0235	PDT000048622.2	0	0	0	0	4	2	NULL	fosA7,mdsA,mdsB,tet(C)	fosA7,tet(C)	3	asr=HMM,golS,golT	0	NULL	PDS000027459.12	NULL	2015	2015	2015	USA
GCA_007626905.1	turkey	SRR1777998	Contig	PRJNA183850	SAMN02777757	FDA	2003	environmental/other	USA:GA	NULL	ground turkey	Salmonella enterica subsp. enterica	Reading	4:e,h:1,5	Food	NY-32508	PDT000048768.2	2	2	11	15	4	2	amikacin=S,amoxicillin-clavulanic acid=I,ampicillin=R,cefoxitin=S,ceftiofur=S,ceftriaxone=S,chloramphenicol=I,ciprofloxacin=S,gentamicin=S,kanamycin=S,nalidixic acid=S,streptomycin=S,sulfamethoxazole=S,tetracycline=R,trimethoprim-sulfamethoxazole=S	blaTEM-1,mdsA,mdsB,tet(A)	blaTEM-1,tet(A)	3	asr=HMM,golS,golT	2	cdtB,sinH	PDS000032143.6	2003	2015	2015	2003	USA
GCA_010695445.1	NULL	SRR1784321	Contig	PRJNA230403	SAMN03288124	CDC	2014-07	clinical	USA	NULL	stool	Salmonella enterica subsp. enterica serovar Reading	Reading	4:e,h:1,5	NULL	PNUSAS000132	PDT000049064.2	0	0	0	0	2	0	NULL	mdsA,mdsB	NULL	3	asr=HMM,golS,golT	2	cdtB,sinH	PDS000001887.600	2014	2015	2015	2014	USA
GCA_007471535.1	turkey	SRR1793241	Contig	PRJNA183850	SAMN02777801	FDA	2004	environmental/other	USA:CA	NULL	ground turkey	Salmonella enterica subsp. enterica	Reading	4:e,h:1,5	Food	NY-N12	PDT000049142.2	0	0	15	15	2	0	amikacin=S,amoxicillin-clavulanic acid=S,ampicillin=S,cefoxitin=S,ceftiofur=S,ceftriaxone=S,chloramphenicol=S,ciprofloxacin=S,gentamicin=S,kanamycin=S,nalidixic acid=S,streptomycin=S,sulfisoxazole=S,tetracycline=S,trimethoprim-sulfamethoxazole=S	mdsA,mdsB	NULL	3	asr=HMM,golS,golT	2	cdtB,sinH	PDS000027872.3	2004	2015	2015	2004	USA
GCA_007744635.1	turkey	SRR1793248	Contig	PRJNA183850	SAMN02777815	FDA	2004	environmental/other	USA:CO	NULL	ground turkey	Salmonella enterica subsp. enterica	Reading	4:e,h:1,5	Food	NY-N127	PDT000049149.2	0	0	15	15	2	0	amikacin=S,amoxicillin-clavulanic acid=S,ampicillin=S,cefoxitin=S,ceftiofur=S,ceftriaxone=S,chloramphenicol=S,ciprofloxacin=S,gentamicin=S,kanamycin=S,nalidixic acid=S,streptomycin=S,sulfisoxazole=S,tetracycline=S,trimethoprim-sulfamethoxazole=S	mdsA,mdsB	NULL	3	asr=HMM,golS,golT	2	cdtB,sinH	PDS000027872.3	2004	2015	2015	2004	USA
GCA_010649785.1	NULL	SRR1802271	Contig	PRJNA230403	SAMN03294834	CDC	2014-11	clinical	USA	NULL	stool	Salmonella enterica subsp. enterica serovar Reading	Reading	4:e,h:1,5	NULL	PNUSAS000127	PDT000049535.2	0	0	0	0	2	0	NULL	mdsA,mdsB	NULL	3	asr=HMM,golS,golT	2	cdtB,sinH	PDS000001887.600	2014	2015	2015	2014	USA
GCA_006754825.1	NULL	SRR1812335	Contig	PRJNA230403	SAMN03353657	CDC	NULL	clinical	USA	NULL	NULL	Salmonella enterica	Reading	4:e,h:1,5	NULL	2013K-0887	PDT000049886.2	0	0	0	0	2	0	NULL	mdsA,mdsB	NULL	4	arsC=HMM,asr=HMM,golS,golT	2	cdtB,sinH	PDS000031373.1	NULL	2015	2015	2015	USA
GCA_007627775.1	turkey	SRR1813436	Contig	PRJNA183850	SAMN02777767	FDA	2003	environmental/other	USA:CA	NULL	ground turkey	Salmonella enterica subsp. enterica	Reading	4:e,h:1,5	Food	NY-32997	PDT000050149.2	0	0	15	15	2	0	amikacin=S,amoxicillin-clavulanic acid=S,ampicillin=S,cefoxitin=S,ceftiofur=S,ceftriaxone=S,chloramphenicol=S,ciprofloxacin=S,gentamicin=S,kanamycin=S,nalidixic acid=S,streptomycin=S,sulfamethoxazole=S,tetracycline=S,trimethoprim-sulfamethoxazole=S	mdsA,mdsB	NULL	3	asr=HMM,golS,golT	2	cdtB,sinH	PDS000032128.2	2003	2015	2015	2003	USA
GCA_007472895.1	turkey	SRR1813445	Contig	PRJNA183850	SAMN02777769	FDA	2003	environmental/other	USA:CA	NULL	ground turkey	Salmonella enterica subsp. enterica	Reading	4:e,h:1,5	Food	NY-32999	PDT000050158.2	1	0	14	15	3	1	amikacin=S,amoxicillin-clavulanic acid=S,ampicillin=S,cefoxitin=S,ceftiofur=S,ceftriaxone=S,chloramphenicol=S,ciprofloxacin=S,gentamicin=S,kanamycin=S,nalidixic acid=S,streptomycin=S,sulfamethoxazole=S,tetracycline=R,trimethoprim-sulfamethoxazole=S	mdsA,mdsB,tet(B)	tet(B)	3	asr=HMM,golS,golT	2	cdtB,sinH	PDS000032128.2	2003	2015	2015	2003	USA
GCA_011089845.1	NULL	SRR1931164	Contig	PRJNA230403	SAMN03294833	CDC	2014-11	clinical	USA	NULL	stool	Salmonella enterica subsp. enterica serovar Reading	Reading	4:e,h:1,5	NULL	PNUSAS000126	PDT000052012.2	0	0	0	0	2	0	NULL	mdsA,mdsB	NULL	3	asr=HMM,golS,golT	2	cdtB,sinH	PDS000001887.600	2014	2015	2015	2014	USA
GCA_007817745.1	turkey	SRR1752860	Contig	PRJNA183848	SAMN03269487	FDA	2005	environmental/other	USA:OR	NULL	ground turkey	Salmonella enterica subsp. enterica	Reading	4:e,h:1,5	Food	FL-NRM105	PDT000053766.2	0	0	15	15	2	0	amikacin=S,amoxicillin-clavulanic acid=S,ampicillin=S,cefoxitin=S,ceftiofur=S,ceftriaxone=S,chloramphenicol=S,ciprofloxacin=S,gentamicin=S,kanamycin=S,nalidixic acid=S,streptomycin=S,sulfisoxazole=S,tetracycline=S,trimethoprim-sulfamethoxazole=S	mdsA,mdsB	NULL	3	asr=HMM,golS,golT	2	cdtB,sinH	PDS000032128.2	2005	2015	2015	2005	USA
GCA_006868565.1	turkey	SRR1973767	Contig	PRJNA186035	SAMN03455229	OSF	2014-05-05	environmental/other	USA:MN	NULL	turkey	Salmonella enterica	Reading	4:e,h:1,5	Food	OSF030696	PDT000060203.2	0	0	0	0	6	4	NULL	aph(3'')-Ib,aph(6)-Id,mdsA,mdsB,sul2,tet(A)	aph(3'')-Ib,aph(6)-Id,sul2,tet(A)	3	asr=HMM,golS,golT	2	cdtB,sinH	PDS000001887.600	2014	2015	2015	2014	USA
GCA_007549035.1	turkey	SRR1973982	Contig	PRJNA183851	SAMN03291559	FDA	2006	environmental/other	USA:MD	NULL	ground turkey	Salmonella enterica subsp. enterica	Reading	4:e,h:1,5	Food	WAPHL_SAL-A00730	PDT000060335.2	0	1	14	15	2	0	amikacin=S,amoxicillin-clavulanic acid=S,ampicillin=S,cefoxitin=S,ceftiofur=S,ceftriaxone=S,chloramphenicol=I,ciprofloxacin=S,gentamicin=S,kanamycin=S,nalidixic acid=S,streptomycin=S,sulfisoxazole=S,tetracycline=S,trimethoprim-sulfamethoxazole=S	mdsA,mdsB	NULL	3	asr=HMM,golS,golT	2	cdtB,sinH	PDS000027872.3	2006	2015	2015	2006	USA
GCA_006017495.1	turkey	SRR1974045	Contig	PRJNA186035	SAMN03455251	OSF	2014-05-05	environmental/other	USA:MN	NULL	turkey	Salmonella enterica	Reading	4:e,h:1,5	Food	OSF030718	PDT000060390.2	0	0	0	0	4	2	NULL	blaTEM,blaTEM-1,mdsA,mdsB	blaTEM,blaTEM-1	3	asr=HMM,golS,golT	2	cdtB,sinH	PDS000001887.600	2014	2015	2015	2014	USA
GCA_007752195.1	turkey	SRR1980737	Contig	PRJNA183850	SAMN03276004	FDA	2007	environmental/other	USA:CA	NULL	ground turkey	Salmonella enterica subsp. enterica	Reading	4:e,h:1,5	Food	NY-N13148	PDT000060535.2	0	0	15	15	2	0	amikacin=S,amoxicillin-clavulanic acid=S,ampicillin=S,cefoxitin=S,ceftiofur=S,ceftriaxone=S,chloramphenicol=S,ciprofloxacin=S,gentamicin=S,kanamycin=S,nalidixic acid=S,streptomycin=S,sulfisoxazole=S,tetracycline=S,trimethoprim-sulfamethoxazole=S	mdsA,mdsB	NULL	3	asr=HMM,golS,golT	2	cdtB,sinH	PDS000031382.2	2007	2015	2015	2007	USA
GCA_007473015.1	turkey	SRR1980738	Contig	PRJNA183850	SAMN03276005	FDA	2007	environmental/other	USA:CA	NULL	ground turkey	Salmonella enterica subsp. enterica	Reading	4:e,h:1,5	Food	NY-N13149	PDT000060536.2	0	0	15	15	2	0	amikacin=S,amoxicillin-clavulanic acid=S,ampicillin=S,cefoxitin=S,ceftiofur=S,ceftriaxone=S,chloramphenicol=S,ciprofloxacin=S,gentamicin=S,kanamycin=S,nalidixic acid=S,streptomycin=S,sulfisoxazole=S,tetracycline=S,trimethoprim-sulfamethoxazole=S	mdsA,mdsB	NULL	3	asr=HMM,golS,golT	2	cdtB,sinH	PDS000031382.2	2007	2015	2015	2007	USA
GCA_010554725.1	herbs	SRR1996148	Contig	PRJNA186035	SAMN02844534	FDA	2007-12-19	environmental/other	USA:NY	NULL	fresh basil	Salmonella enterica subsp. enterica	Reading	4:e,h:1,5	Food	FDA438147	PDT000062198.2	0	0	0	0	2	0	NULL	mdsA,mdsB	NULL	3	asr=HMM,golS,golT	2	cdtB,sinH	NA	2007	2015	2015	2007	USA
GCA_006089835.1	chicken	SRR2015819	Contig	PRJNA186035	SAMN03464815	OSF	2014-04-30	environmental/other	USA:CA	NULL	chicken	Salmonella enterica	Reading	4:e,h:1,5	Food	OSF031170	PDT000064668.2	0	0	0	0	3	1	NULL	blaTEM-1,mdsA,mdsB	blaTEM-1	3	asr=HMM,golS,golT	2	cdtB,sinH	PDS000001887.600	2014	2015	2015	2014	USA
GCA_007473375.1	turkey	SRR2064124	Contig	PRJNA183851	SAMN03291627	FDA	2006	environmental/other	USA:NM	NULL	ground turkey	Salmonella enterica subsp. enterica	Reading	4:e,h:1,5	Food	WAPHL_SAL-A00798	PDT000067229.2	1	0	14	15	3	1	amikacin=S,amoxicillin-clavulanic acid=S,ampicillin=R,cefoxitin=S,ceftiofur=S,ceftriaxone=S,chloramphenicol=S,ciprofloxacin=S,gentamicin=S,kanamycin=S,nalidixic acid=S,streptomycin=S,sulfisoxazole=S,tetracycline=S,trimethoprim-sulfamethoxazole=S	blaTEM-1,mdsA,mdsB	blaTEM-1	3	asr=HMM,golS,golT	2	cdtB,sinH	PDS000032143.6	2006	2015	2015	2006	USA
GCA_007546675.1	turkey	SRR1783201	Contig	PRJNA183848	SAMN03269488	FDA	2005	environmental/other	USA:TN	NULL	ground turkey	Salmonella enterica subsp. enterica	Reading	4:e,h:1,5	Food	FL-NRM184	PDT000067398.2	2	0	13	15	4	2	amikacin=S,amoxicillin-clavulanic acid=S,ampicillin=R,cefoxitin=S,ceftiofur=S,ceftriaxone=S,chloramphenicol=S,ciprofloxacin=S,gentamicin=S,kanamycin=S,nalidixic acid=S,streptomycin=S,sulfisoxazole=S,tetracycline=R,trimethoprim-sulfamethoxazole=S	blaTEM-1,mdsA,mdsB,tet(A)	blaTEM-1,tet(A)	3	asr=HMM,golS,golT	2	cdtB,sinH	PDS000032143.6	2005	2015	2015	2005	USA
GCA_007548455.1	turkey	SRR1793270	Contig	PRJNA183848	SAMN03269489	FDA	2006	environmental/other	USA:CA	NULL	ground turkey	Salmonella enterica subsp. enterica	Reading	4:e,h:1,5	Food	FL-NRM223	PDT000067432.2	0	0	15	15	2	0	amikacin=S,amoxicillin-clavulanic acid=S,ampicillin=S,cefoxitin=S,ceftiofur=S,ceftriaxone=S,chloramphenicol=S,ciprofloxacin=S,gentamicin=S,kanamycin=S,nalidixic acid=S,streptomycin=S,sulfisoxazole=S,tetracycline=S,trimethoprim-sulfamethoxazole=S	mdsA,mdsB	NULL	3	asr=HMM,golS,golT	2	cdtB,sinH	PDS000027872.3	2006	2015	2015	2006	USA
GCA_007752035.1	turkey	SRR2071019	Contig	PRJNA183850	SAMN03276091	FDA	2007	environmental/other	USA:CA	NULL	ground turkey	Salmonella enterica subsp. enterica	Reading	4:e,h:1,5	Food	NY-N14607	PDT000067842.2	0	0	15	15	2	0	amikacin=S,amoxicillin-clavulanic acid=S,ampicillin=S,cefoxitin=S,ceftiofur=S,ceftriaxone=S,chloramphenicol=S,ciprofloxacin=S,gentamicin=S,kanamycin=S,nalidixic acid=S,streptomycin=S,sulfisoxazole=S,tetracycline=S,trimethoprim-sulfamethoxazole=S	mdsA,mdsB	NULL	3	asr=HMM,golS,golT	2	cdtB,sinH	PDS000032128.2	2007	2015	2015	2007	USA
GCA_005950525.1	environmental-water	SRR2075070	Contig	PRJNA186035	SAMN03464155	NULL	2014-09-08	environmental/other	USA:SC	NULL	water	Salmonella enterica	Reading	4:e,h:1,5	Environmental	CFSAN030642	PDT000068485.2	0	0	0	0	11	9	NULL	aadA7,aph(3'')-Ib=PARTIAL_END_OF_CONTIG,aph(6)-Id,blaCMY=PARTIAL_END_OF_CONTIG,floR,floR=PARTIAL_END_OF_CONTIG,fosA7,mdsA,mdsB,sul1=PARTIAL_END_OF_CONTIG,sul2=PARTIAL_END_OF_CONTIG	aadA7,aph(3'')-Ib=PARTIAL_END_OF_CONTIG,aph(6)-Id,blaCMY=PARTIAL_END_OF_CONTIG,floR,floR=PARTIAL_END_OF_CONTIG,fosA7,sul1=PARTIAL_END_OF_CONTIG,sul2=PARTIAL_END_OF_CONTIG	10	asr=HMM,golS,golT,merA=PARTIAL_END_OF_CONTIG,merB,merD,merE=PARTIAL_END_OF_CONTIG,merR,merT,qacEdelta1	0	NULL	PDS000028886.14	2014	2015	2015	2014	USA
GCA_007473615.1	turkey	SRR2078200	Contig	PRJNA183850	SAMN03276094	FDA	2007	environmental/other	USA:CA	NULL	ground turkey	Salmonella enterica subsp. enterica	Reading	4:e,h:1,5	Food	NY-N14610	PDT000068700.3	1	1	13	15	3	1	amikacin=S,amoxicillin-clavulanic acid=S,ampicillin=S,cefoxitin=I,ceftiofur=S,ceftriaxone=S,chloramphenicol=S,ciprofloxacin=S,gentamicin=S,kanamycin=S,nalidixic acid=S,streptomycin=S,sulfisoxazole=S,tetracycline=R,trimethoprim-sulfamethoxazole=S	mdsA,mdsB,tet(B)	tet(B)	3	asr=HMM,golS,golT	2	cdtB,sinH	PDS000031382.2	2007	2015	2015	2007	USA
GCA_007474395.1	turkey	SRR2078205	Contig	PRJNA183851	SAMN03291633	FDA	2006	environmental/other	USA:NM	NULL	ground turkey	Salmonella enterica subsp. enterica	Reading	4:e,h:1,5	Food	WAPHL_SAL-A00804	PDT000068705.2	0	0	15	15	2	0	amikacin=S,amoxicillin-clavulanic acid=S,ampicillin=S,cefoxitin=S,ceftiofur=S,ceftriaxone=S,chloramphenicol=S,ciprofloxacin=S,gentamicin=S,kanamycin=S,nalidixic acid=S,streptomycin=S,sulfisoxazole=S,tetracycline=S,trimethoprim-sulfamethoxazole=S	mdsA,mdsB	NULL	3	asr=HMM,golS,golT	2	cdtB,sinH	PDS000027872.3	2006	2015	2015	2006	USA
GCA_010795075.1	NULL	SRR2107356	Contig	PRJNA242847	SAMN03863224	USDA-FSIS	2014	environmental/other	USA:MN	NULL	NRTE (Not-Ready-to-Eat) Comminuted Poultry Exploratory Sampling - Turkeys	Salmonella enterica subsp. enterica serovar Reading	Reading	4:e,h:1,5	NULL	FSIS1400387	PDT000071650.2	0	0	0	0	6	4	NULL	aph(3'')-Ib,aph(6)-Id,mdsA,mdsB,sul2,tet(A)	aph(3'')-Ib,aph(6)-Id,sul2,tet(A)	3	asr=HMM,golS,golT	2	cdtB,sinH	PDS000001887.600	2014	2015	2015	2014	USA
GCA_008513935.1	NULL	SRR2107357	Contig	PRJNA242847	SAMN03863226	USDA-FSIS	2014	environmental/other	USA:CA	NULL	comminuted beef	Salmonella enterica subsp. enterica serovar Reading	Reading	4:e,h:1,5	NULL	FSIS1400389	PDT000071651.2	0	0	0	0	2	0	NULL	mdsA,mdsB	NULL	3	asr=HMM,golS,golT	2	cdtB,sinH	PDS000001887.600	2014	2015	2015	2014	USA
GCA_011438735.1	NULL	SRR2107361	Contig	PRJNA242847	SAMN03863225	USDA-FSIS	2014	environmental/other	USA:MN	NULL	NRTE (Not-Ready-to-Eat) Comminuted Poultry Exploratory Sampling - Turkeys	Salmonella enterica subsp. enterica serovar Reading	Reading	4:e,h:1,5	NULL	FSIS1400388	PDT000071655.2	0	0	0	0	2	0	NULL	mdsA,mdsB	NULL	3	asr=HMM,golS,golT	2	cdtB,sinH	PDS000001887.600	2014	2015	2015	2014	USA
GCA_010566625.1	NULL	SRR2126730	Contig	PRJNA242847	SAMN03922762	USDA-FSIS	2015	environmental/other	USA:FL	NULL	NRTE (Not-Ready-to-Eat) Comminuted Poultry Exploratory Sampling - Turkeys	Salmonella enterica subsp. enterica serovar Reading	Reading	4:e,h:1,5	NULL	FSIS1500991	PDT000072805.2	0	0	0	0	8	6	NULL	aac(3)-VIa,aadA1,aph(3'')-Ib,aph(6)-Id,blaHER-3,mdsA,mdsB,sul1	aac(3)-VIa,aadA1,aph(3'')-Ib,aph(6)-Id,blaHER-3,sul1	12	asr=HMM,golS,golT,qacEdelta1,silA,silB,silC,silE,silF,silP,silR,silS	2	cdtB,sinH	PDS000001887.600	2015	2015	2015	2015	USA
GCA_010646445.1	NULL	SRR2132192	Contig	PRJNA242847	SAMN03941009	USDA-FSIS	2014	environmental/other	USA:MN	NULL	NRTE (Not-Ready-to-Eat) Comminuted Poultry Exploratory Sampling - Turkeys	Salmonella enterica subsp. enterica serovar Reading	Reading	4:e,h:1,5	NULL	FSIS1503210	PDT000077033.2	0	0	0	0	2	0	NULL	mdsA,mdsB	NULL	3	asr=HMM,golS,golT	2	cdtB,sinH	PDS000001887.600	2014	2015	2015	2014	USA
GCA_001241715.1	NULL	NULL	Contig	PRJNA242614	SAMN03894141	FDA	2013	environmental/other	USA: LA	NULL	ground turkey	Salmonella enterica subsp. enterica serovar Reading	Reading	4:e,h:1,5	NULL	CVM N45396	PDT000077960.1	0	0	15	15	2	0	amoxicillin-clavulanic acid=S,ampicillin=S,azithromycin=S,cefoxitin=S,ceftiofur=S,ceftriaxone=S,chloramphenicol=S,ciprofloxacin=S,gentamicin=S,kanamycin=S,nalidixic acid=S,streptomycin=S,sulfisoxazole=S,tetracycline=S,trimethoprim-sulfamethoxazole=S	mdsA,mdsB	NULL	3	asr=HMM,golS,golT	4	cdtB,iroB,iroC,sinH	PDS000001887.600	2013	2015	NULL	2013	USA
GCA_001243985.1	NULL	NULL	Contig	PRJNA242614	SAMN03894237	FDA	2013	environmental/other	USA: PA	NULL	ground turkey	Salmonella enterica subsp. enterica serovar Reading	Reading	4:e,h:1,5	NULL	CVM N46858	PDT000078061.1	0	0	15	15	2	0	amoxicillin-clavulanic acid=S,ampicillin=S,azithromycin=S,cefoxitin=S,ceftiofur=S,ceftriaxone=S,chloramphenicol=S,ciprofloxacin=S,gentamicin=S,kanamycin=S,nalidixic acid=S,streptomycin=S,sulfisoxazole=S,tetracycline=S,trimethoprim-sulfamethoxazole=S	mdsA,mdsB	NULL	3	asr=HMM,golS,golT	4	cdtB,iroB,iroC,sinH	PDS000001887.600	2013	2015	NULL	2013	USA
GCA_001244455.1	NULL	NULL	Contig	PRJNA242614	SAMN03894271	FDA	2013	environmental/other	USA: MD	NULL	ground turkey	Salmonella enterica subsp. enterica serovar Reading	Reading	4:e,h:1,5	NULL	CVM N48684	PDT000078077.1	0	0	15	15	2	0	amoxicillin-clavulanic acid=S,ampicillin=S,azithromycin=S,cefoxitin=S,ceftiofur=S,ceftriaxone=S,chloramphenicol=S,ciprofloxacin=S,gentamicin=S,kanamycin=S,nalidixic acid=S,streptomycin=S,sulfisoxazole=S,tetracycline=S,trimethoprim-sulfamethoxazole=S	mdsA,mdsB	NULL	3	asr=HMM,golS,golT	4	cdtB,iroB,iroC,sinH	PDS000001887.600	2013	2015	NULL	2013	USA
GCA_001246075.1	NULL	NULL	Contig	PRJNA242614	SAMN03894338	FDA	2013	environmental/other	USA: CO	NULL	ground turkey	Salmonella enterica subsp. enterica serovar Reading	Reading	4:e,h:1,5	NULL	CVM N51247	PDT000078135.1	2	0	13	15	6	4	amoxicillin-clavulanic acid=S,ampicillin=S,azithromycin=S,cefoxitin=S,ceftiofur=S,ceftriaxone=S,chloramphenicol=S,ciprofloxacin=S,gentamicin=S,kanamycin=S,nalidixic acid=S,streptomycin=S,sulfisoxazole=R,tetracycline=R,trimethoprim-sulfamethoxazole=S	aph(3'')-Ib,aph(6)-Id,mdsA,mdsB,sul2,tet(A)	aph(3'')-Ib,aph(6)-Id,sul2,tet(A)	3	asr=HMM,golS,golT	4	cdtB,iroB,iroC,sinH	PDS000001887.600	2013	2015	NULL	2013	USA
GCA_001246365.1	NULL	NULL	Contig	PRJNA242614	SAMN03894352	FDA	2013	environmental/other	USA: GA	NULL	ground turkey	Salmonella enterica subsp. enterica serovar Reading	Reading	4:e,h:1,5	NULL	CVM N51261	PDT000078150.1	0	0	15	15	2	0	amoxicillin-clavulanic acid=S,ampicillin=S,azithromycin=S,cefoxitin=S,ceftiofur=S,ceftriaxone=S,chloramphenicol=S,ciprofloxacin=S,gentamicin=S,kanamycin=S,nalidixic acid=S,streptomycin=S,sulfisoxazole=S,tetracycline=S,trimethoprim-sulfamethoxazole=S	mdsA,mdsB	NULL	3	asr=HMM,golS,golT	4	cdtB,iroB,iroC,sinH	PDS000001887.600	2013	2015	NULL	2013	USA
GCA_007549795.1	turkey	SRR2156575	Contig	PRJNA271470	SAMN03842250	FDA	2007	environmental/other	USA:GA	NULL	ground turkey	Salmonella enterica subsp. enterica	Reading	4:e,h:1,5	Food	CVM-N15230	PDT000081209.2	0	0	15	15	2	0	amikacin=S,amoxicillin-clavulanic acid=S,ampicillin=S,cefoxitin=S,ceftiofur=S,ceftriaxone=S,chloramphenicol=S,ciprofloxacin=S,gentamicin=S,kanamycin=S,nalidixic acid=S,streptomycin=S,sulfisoxazole=S,tetracycline=S,trimethoprim-sulfamethoxazole=S	mdsA,mdsB	NULL	3	asr=HMM,golS,golT	2	cdtB,sinH	PDS000027872.3	2007	2015	2015	2007	USA
GCA_010646425.1	clinical/research, human	SRR2156602	Contig	PRJNA183850	SAMN03795469	NY State Dept. Health	2015-06	clinical	USA:NY	Homo sapiens	stool	Salmonella enterica subsp. enterica serovar Reading	Reading	4:e,h:1,5	Human	CFSAN035080	PDT000081230.2	0	0	0	0	2	0	NULL	mdsA,mdsB	NULL	3	asr=HMM,golS,golT	2	cdtB,sinH	PDS000001887.600	2015	2015	2015	2015	USA
GCA_010646575.1	NULL	SRR2182863	Contig	PRJNA230403	SAMN03784872	CDC	2015-05	clinical	USA	NULL	stool	Salmonella enterica subsp. enterica serovar Reading	Reading	4:e,h:1,5	NULL	PNUSAS000468	PDT000082167.2	0	0	0	0	6	4	NULL	aac(3)-VIa,aadA1,blaHER-3,mdsA,mdsB,sul1	aac(3)-VIa,aadA1,blaHER-3,sul1	12	asr=HMM,golS,golT,qacEdelta1,silA,silB,silC,silE,silF,silP,silR,silS	2	cdtB,sinH	PDS000001887.600	2015	2015	2015	2015	USA
GCA_004219485.1	turkey	SRR2533341	Contig	PRJNA183851	SAMN03291691	FDA	2006	environmental/other	USA:OR	NULL	ground turkey	Salmonella enterica subsp. enterica	Reading	4:e,h:1,5	Food	WAPHL_SAL-A00862	PDT000085079.2	0	0	15	15	2	0	amikacin=S,amoxicillin-clavulanic acid=S,ampicillin=S,cefoxitin=S,ceftiofur=S,ceftriaxone=S,chloramphenicol=S,ciprofloxacin=S,gentamicin=S,kanamycin=S,nalidixic acid=S,streptomycin=S,sulfisoxazole=S,tetracycline=S,trimethoprim-sulfamethoxazole=S	mdsA,mdsB	NULL	3	asr=HMM,golS,golT	2	cdtB,sinH	PDS000031382.2	2006	2015	2015	2006	USA
GCA_010795595.1	NULL	SRR2226943	Contig	PRJNA292666	SAMN04025715	USDA-FSIS	2015	environmental/other	USA:NC	NULL	Animal-Turkey-Young Turkey	Salmonella enterica subsp. enterica serovar Reading	Reading	4:e,h:1,5	NULL	FSIS1500645	PDT000085703.2	0	0	0	0	2	0	NULL	mdsA,mdsB	NULL	3	asr=HMM,golS,golT	2	cdtB,sinH	PDS000001887.600	2015	2015	2015	2015	USA
GCA_008515135.1	NULL	SRR2407584	Contig	PRJNA292661	SAMN03988264	FDA	2014	environmental/other	USA:WA	NULL	ground turkey	Salmonella enterica subsp. enterica serovar Reading	Reading	4:e,h:1,5	NULL	CVM N52063	PDT000085882.3	1	1	12	14	3	1	amoxicillin-clavulanic acid=I,ampicillin=R,azithromycin=S,cefoxitin=S,ceftiofur=S,ceftriaxone=S,chloramphenicol=S,ciprofloxacin=S,gentamicin=S,nalidixic acid=S,streptomycin=S,sulfisoxazole=S,tetracycline=S,trimethoprim-sulfamethoxazole=S	blaTEM-1,mdsA,mdsB	blaTEM-1	3	asr=HMM,golS,golT	2	cdtB,sinH	PDS000001887.600	2014	2016	2015	2014	USA
GCA_008470425.1	NULL	SRR2407594	Contig	PRJNA292661	SAMN03988274	FDA	2014	environmental/other	USA:CO	NULL	ground turkey	Salmonella enterica subsp. enterica serovar Reading	Reading	4:e,h:1,5	NULL	CVM N53017	PDT000085892.3	0	0	14	14	2	0	amoxicillin-clavulanic acid=S,ampicillin=S,azithromycin=S,cefoxitin=S,ceftiofur=S,ceftriaxone=S,chloramphenicol=S,ciprofloxacin=S,gentamicin=S,nalidixic acid=S,streptomycin=S,sulfisoxazole=S,tetracycline=S,trimethoprim-sulfamethoxazole=S	mdsA,mdsB	NULL	3	asr=HMM,golS,golT	2	cdtB,sinH	PDS000001887.600	2014	2016	2015	2014	USA
GCA_008469485.1	NULL	SRR2407620	Contig	PRJNA292661	SAMN03988300	FDA	2014	environmental/other	USA:MN	NULL	ground turkey	Salmonella enterica subsp. enterica serovar Reading	Reading	4:e,h:1,5	NULL	CVM N53044	PDT000085918.2	0	0	14	14	2	0	amoxicillin-clavulanic acid=S,ampicillin=S,azithromycin=S,cefoxitin=S,ceftiofur=S,ceftriaxone=S,chloramphenicol=S,ciprofloxacin=S,gentamicin=S,nalidixic acid=S,streptomycin=S,sulfisoxazole=S,tetracycline=S,trimethoprim-sulfamethoxazole=S	mdsA,mdsB	NULL	3	asr=HMM,golS,golT	2	cdtB,sinH	PDS000001887.600	2014	2015	2015	2014	USA
GCA_008515395.1	NULL	SRR2407622	Contig	PRJNA292661	SAMN03988302	FDA	2014	environmental/other	USA:MN	NULL	ground turkey	Salmonella enterica subsp. enterica serovar Reading	Reading	4:e,h:1,5	NULL	CVM N53046	PDT000085920.2	4	1	9	14	8	6	amoxicillin-clavulanic acid=I,ampicillin=R,azithromycin=S,cefoxitin=S,ceftiofur=S,ceftriaxone=S,chloramphenicol=S,ciprofloxacin=S,gentamicin=S,nalidixic acid=S,streptomycin=R,sulfisoxazole=R,tetracycline=R,trimethoprim-sulfamethoxazole=S	aph(3'')-Ib,aph(6)-Id,blaTEM,blaTEM-1,mdsA,mdsB,sul2,tet(A)	aph(3'')-Ib,aph(6)-Id,blaTEM,blaTEM-1,sul2,tet(A)	3	asr=HMM,golS,golT	2	cdtB,sinH	PDS000001887.600	2014	2015	2015	2014	USA
GCA_008512085.1	NULL	SRR2407642	Contig	PRJNA292661	SAMN03988322	FDA	2014	environmental/other	USA:OR	NULL	ground turkey	Salmonella enterica subsp. enterica serovar Reading	Reading	4:e,h:1,5	NULL	CVM N53066	PDT000085940.2	3	0	11	14	6	4	amoxicillin-clavulanic acid=S,ampicillin=S,azithromycin=S,cefoxitin=S,ceftiofur=S,ceftriaxone=S,chloramphenicol=S,ciprofloxacin=S,gentamicin=S,nalidixic acid=S,streptomycin=R,sulfisoxazole=R,tetracycline=R,trimethoprim-sulfamethoxazole=S	aph(3'')-Ib,aph(6)-Id,mdsA,mdsB,sul2,tet(A)	aph(3'')-Ib,aph(6)-Id,sul2,tet(A)	3	asr=HMM,golS,golT	2	cdtB,sinH	PDS000001887.600	2014	2015	2015	2014	USA
GCA_008514155.1	NULL	SRR2407657	Contig	PRJNA292661	SAMN03988337	FDA	2014	environmental/other	USA:WA	NULL	ground turkey	Salmonella enterica subsp. enterica serovar Reading	Reading	4:e,h:1,5	NULL	CVM N53082	PDT000085955.2	0	0	14	14	2	0	amoxicillin-clavulanic acid=S,ampicillin=S,azithromycin=S,cefoxitin=S,ceftiofur=S,ceftriaxone=S,chloramphenicol=S,ciprofloxacin=S,gentamicin=S,nalidixic acid=S,streptomycin=S,sulfisoxazole=S,tetracycline=S,trimethoprim-sulfamethoxazole=S	mdsA,mdsB	NULL	3	asr=HMM,golS,golT	2	cdtB,sinH	PDS000001887.600	2014	2015	2015	2014	USA
GCA_008404755.1	NULL	SRR2407660	Contig	PRJNA292661	SAMN03988340	FDA	2014	environmental/other	USA:CA	NULL	ground turkey	Salmonella enterica subsp. enterica serovar Reading	Reading	4:e,h:1,5	NULL	CVM N53828	PDT000085958.2	3	0	11	14	6	4	amoxicillin-clavulanic acid=S,ampicillin=S,azithromycin=S,cefoxitin=S,ceftiofur=S,ceftriaxone=S,chloramphenicol=S,ciprofloxacin=S,gentamicin=S,nalidixic acid=S,streptomycin=R,sulfisoxazole=R,tetracycline=R,trimethoprim-sulfamethoxazole=S	aph(3'')-Ib,aph(6)-Id,mdsA,mdsB,sul2,tet(A)	aph(3'')-Ib,aph(6)-Id,sul2,tet(A)	3	asr=HMM,golS,golT	2	cdtB,sinH	PDS000001887.600	2014	2015	2015	2014	USA
GCA_008469365.1	NULL	SRR2407685	Contig	PRJNA292661	SAMN03988365	FDA	2014	environmental/other	USA:NM	NULL	ground turkey	Salmonella enterica subsp. enterica serovar Reading	Reading	4:e,h:1,5	NULL	CVM N54259	PDT000085983.2	2	0	12	14	6	4	amoxicillin-clavulanic acid=S,ampicillin=S,azithromycin=S,cefoxitin=S,ceftiofur=S,ceftriaxone=S,chloramphenicol=S,ciprofloxacin=S,gentamicin=S,nalidixic acid=S,streptomycin=S,sulfisoxazole=R,tetracycline=R,trimethoprim-sulfamethoxazole=S	aph(3'')-Ib,aph(6)-Id,mdsA,mdsB,sul2,tet(A)	aph(3'')-Ib,aph(6)-Id,sul2,tet(A)	3	asr=HMM,golS,golT	2	cdtB,sinH	PDS000001887.600	2014	2015	2015	2014	USA
GCA_010370845.1	NULL	SRR2407686	Contig	PRJNA292661	SAMN03988366	FDA	2014	environmental/other	USA:NM	NULL	ground turkey	Salmonella enterica subsp. enterica serovar Reading	Reading	4:e,h:1,5	NULL	CVM N54260	PDT000085984.2	2	0	12	14	6	4	amoxicillin-clavulanic acid=S,ampicillin=S,azithromycin=S,cefoxitin=S,ceftiofur=S,ceftriaxone=S,chloramphenicol=S,ciprofloxacin=S,gentamicin=S,nalidixic acid=S,streptomycin=S,sulfisoxazole=R,tetracycline=R,trimethoprim-sulfamethoxazole=S	aph(3'')-Ib,aph(6)-Id,mdsA,mdsB,sul2,tet(A)	aph(3'')-Ib,aph(6)-Id,sul2,tet(A)	3	asr=HMM,golS,golT	2	cdtB,sinH	PDS000001887.600	2014	2015	2015	2014	USA
GCA_008469385.1	NULL	SRR2407699	Contig	PRJNA292661	SAMN03988379	FDA	2014	environmental/other	USA:WA	NULL	ground turkey	Salmonella enterica subsp. enterica serovar Reading	Reading	4:e,h:1,5	NULL	CVM N54273	PDT000085997.2	3	1	10	14	8	6	amoxicillin-clavulanic acid=I,ampicillin=R,azithromycin=S,cefoxitin=S,ceftiofur=S,ceftriaxone=S,chloramphenicol=S,ciprofloxacin=S,gentamicin=S,nalidixic acid=S,streptomycin=S,sulfisoxazole=R,tetracycline=R,trimethoprim-sulfamethoxazole=S	aph(3'')-Ib,aph(6)-Id,blaTEM,blaTEM-1,mdsA,mdsB,sul2,tet(A)	aph(3'')-Ib,aph(6)-Id,blaTEM,blaTEM-1,sul2,tet(A)	3	asr=HMM,golS,golT	2	cdtB,sinH	PDS000001887.600	2014	2015	2015	2014	USA
GCA_008514495.1	NULL	SRR2407706	Contig	PRJNA292661	SAMN03988386	FDA	2014	environmental/other	USA:MD	NULL	ground turkey	Salmonella enterica subsp. enterica serovar Reading	Reading	4:e,h:1,5	NULL	CVM N54280	PDT000086004.2	0	0	14	14	2	0	amoxicillin-clavulanic acid=S,ampicillin=S,azithromycin=S,cefoxitin=S,ceftiofur=S,ceftriaxone=S,chloramphenicol=S,ciprofloxacin=S,gentamicin=S,nalidixic acid=S,streptomycin=S,sulfisoxazole=S,tetracycline=S,trimethoprim-sulfamethoxazole=S	mdsA,mdsB	NULL	3	asr=HMM,golS,golT	2	cdtB,sinH	PDS000001887.600	2014	2015	2015	2014	USA
GCA_008404345.1	NULL	SRR2407712	Contig	PRJNA292661	SAMN03988392	FDA	2014	environmental/other	USA:PA	NULL	ground turkey	Salmonella enterica subsp. enterica serovar Reading	Reading	4:e,h:1,5	NULL	CVM N54286	PDT000086010.2	0	0	14	14	2	0	amoxicillin-clavulanic acid=S,ampicillin=S,azithromycin=S,cefoxitin=S,ceftiofur=S,ceftriaxone=S,chloramphenicol=S,ciprofloxacin=S,gentamicin=S,nalidixic acid=S,streptomycin=S,sulfisoxazole=S,tetracycline=S,trimethoprim-sulfamethoxazole=S	mdsA,mdsB	NULL	3	asr=HMM,golS,golT	2	cdtB,sinH	PDS000001887.600	2014	2015	2015	2014	USA
GCA_008469605.1	NULL	SRR2407724	Contig	PRJNA292661	SAMN03988404	FDA	2014	environmental/other	USA:MD	NULL	ground turkey	Salmonella enterica subsp. enterica serovar Reading	Reading	4:e,h:1,5	NULL	CVM N54708	PDT000086022.2	1	0	13	14	4	2	amoxicillin-clavulanic acid=S,ampicillin=S,azithromycin=S,cefoxitin=S,ceftiofur=S,ceftriaxone=S,chloramphenicol=S,ciprofloxacin=S,gentamicin=S,nalidixic acid=S,streptomycin=R,sulfisoxazole=S,tetracycline=S,trimethoprim-sulfamethoxazole=S	aph(3'')-Ib,aph(6)-Id,mdsA,mdsB	aph(3'')-Ib,aph(6)-Id	4	asr=HMM,golS,golT,silE=PARTIAL	2	cdtB,sinH	PDS000001887.600	2014	2015	2015	2014	USA
GCA_008405395.1	NULL	SRR2407726	Contig	PRJNA292661	SAMN03988406	FDA	2014	environmental/other	USA:MD	NULL	ground turkey	Salmonella enterica subsp. enterica serovar Reading	Reading	4:e,h:1,5	NULL	CVM N54710	PDT000086024.3	0	0	14	14	2	0	amoxicillin-clavulanic acid=S,ampicillin=S,azithromycin=S,cefoxitin=S,ceftiofur=S,ceftriaxone=S,chloramphenicol=S,ciprofloxacin=S,gentamicin=S,nalidixic acid=S,streptomycin=S,sulfisoxazole=S,tetracycline=S,trimethoprim-sulfamethoxazole=S	mdsA=PARTIAL_END_OF_CONTIG,mdsB	NULL	3	asr=HMM,golS,golT	2	cdtB,sinH	PDS000001887.600	2014	2015	2015	2014	USA
GCA_008515945.1	NULL	SRR2407754	Contig	PRJNA292661	SAMN03988434	FDA	2014	environmental/other	USA:NM	NULL	ground turkey	Salmonella enterica subsp. enterica serovar Reading	Reading	4:e,h:1,5	NULL	CVM N54738	PDT000086052.2	3	0	11	14	6	4	amoxicillin-clavulanic acid=S,ampicillin=S,azithromycin=S,cefoxitin=S,ceftiofur=S,ceftriaxone=S,chloramphenicol=S,ciprofloxacin=S,gentamicin=S,nalidixic acid=S,streptomycin=R,sulfisoxazole=R,tetracycline=R,trimethoprim-sulfamethoxazole=S	aph(3'')-Ib,aph(6)-Id,mdsA,mdsB,sul2,tet(A)	aph(3'')-Ib,aph(6)-Id,sul2,tet(A)	3	asr=HMM,golS,golT	2	cdtB,sinH	PDS000001887.600	2014	2015	2015	2014	USA
GCA_008552235.1	NULL	SRR2407755	Contig	PRJNA292661	SAMN03988435	FDA	2014	environmental/other	USA:NM	NULL	ground turkey	Salmonella enterica subsp. enterica serovar Reading	Reading	4:e,h:1,5	NULL	CVM N54739	PDT000086053.2	3	0	11	14	6	4	amoxicillin-clavulanic acid=S,ampicillin=S,azithromycin=S,cefoxitin=S,ceftiofur=S,ceftriaxone=S,chloramphenicol=S,ciprofloxacin=S,gentamicin=S,nalidixic acid=S,streptomycin=R,sulfisoxazole=R,tetracycline=R,trimethoprim-sulfamethoxazole=S	aph(3'')-Ib,aph(6)-Id,mdsA,mdsB,sul2,tet(A)	aph(3'')-Ib,aph(6)-Id,sul2,tet(A)	3	asr=HMM,golS,golT	2	cdtB,sinH	PDS000001887.600	2014	2015	2015	2014	USA
GCA_008514795.1	NULL	SRR2407788	Contig	PRJNA292661	SAMN03988468	FDA	2014	environmental/other	USA:TN	NULL	ground turkey	Salmonella enterica subsp. enterica serovar Reading	Reading	4:e,h:1,5	NULL	CVM N55388	PDT000086086.2	4	1	9	14	9	7	amoxicillin-clavulanic acid=I,ampicillin=R,azithromycin=S,cefoxitin=S,ceftiofur=S,ceftriaxone=S,chloramphenicol=S,ciprofloxacin=S,gentamicin=R,nalidixic acid=S,streptomycin=R,sulfisoxazole=R,tetracycline=S,trimethoprim-sulfamethoxazole=S	aac(3)-VIa,aac(3)-VIa=PARTIAL_END_OF_CONTIG,aadA1,aph(3'')-Ib,aph(6)-Id,blaHER-3,mdsA,mdsB,sul1	aac(3)-VIa,aac(3)-VIa=PARTIAL_END_OF_CONTIG,aadA1,aph(3'')-Ib,aph(6)-Id,blaHER-3,sul1	13	asr=HMM,golS,golT,qacE,qacEdelta1,silA,silB,silC,silE,silF,silP,silR,silS	2	cdtB,sinH	PDS000001887.600	2014	2015	2015	2014	USA
GCA_008405745.1	NULL	SRR2407789	Contig	PRJNA292661	SAMN03988469	FDA	2014	environmental/other	USA:TN	NULL	ground turkey	Salmonella enterica subsp. enterica serovar Reading	Reading	4:e,h:1,5	NULL	CVM N55389	PDT000086087.2	3	1	10	14	9	7	amoxicillin-clavulanic acid=I,ampicillin=R,azithromycin=S,cefoxitin=S,ceftiofur=S,ceftriaxone=S,chloramphenicol=S,ciprofloxacin=S,gentamicin=R,nalidixic acid=S,streptomycin=S,sulfisoxazole=R,tetracycline=S,trimethoprim-sulfamethoxazole=S	aac(3)-VIa,aadA1,aph(3'')-Ib,aph(3'')-Ib=PARTIAL_END_OF_CONTIG,aph(6)-Id,blaHER-3,mdsA,mdsB,sul1	aac(3)-VIa,aadA1,aph(3'')-Ib,aph(3'')-Ib=PARTIAL_END_OF_CONTIG,aph(6)-Id,blaHER-3,sul1	12	asr=HMM,golS,golT,qacEdelta1,silA,silB,silC,silE,silF,silP,silR,silS	2	cdtB,sinH	PDS000001887.600	2014	2015	2015	2014	USA
GCA_008405065.1	NULL	SRR2407800	Contig	PRJNA292661	SAMN03988480	FDA	2014	environmental/other	USA:WA	NULL	ground turkey	Salmonella enterica subsp. enterica serovar Reading	Reading	4:e,h:1,5	NULL	CVM N55400	PDT000086098.2	0	0	14	14	2	0	amoxicillin-clavulanic acid=S,ampicillin=S,azithromycin=S,cefoxitin=S,ceftiofur=S,ceftriaxone=S,chloramphenicol=S,ciprofloxacin=S,gentamicin=S,nalidixic acid=S,streptomycin=S,sulfisoxazole=S,tetracycline=S,trimethoprim-sulfamethoxazole=S	mdsA,mdsB	NULL	3	asr=HMM,golS,golT	2	cdtB,sinH	PDS000001887.600	2014	2015	2015	2014	USA
GCA_007755235.1	turkey	SRR2583944	Contig	PRJNA219491	SAMN03938874	FDA	2008	environmental/other	USA:NM	NULL	ground turkey	Salmonella enterica subsp. enterica	Reading	4:e,h:1,5	Food	VA-WGS-00572	PDT000086476.2	0	0	15	15	2	0	amikacin=S,amoxicillin-clavulanic acid=S,ampicillin=S,cefoxitin=S,ceftiofur=S,ceftriaxone=S,chloramphenicol=S,ciprofloxacin=S,gentamicin=S,kanamycin=S,nalidixic acid=S,streptomycin=S,sulfisoxazole=S,tetracycline=S,trimethoprim-sulfamethoxazole=S	mdsA,mdsB	NULL	3	asr=HMM,golS,golT	2	cdtB,sinH	PDS000027872.3	2008	2015	2015	2008	USA
GCA_007549475.1	turkey	SRR2584401	Contig	PRJNA271470	SAMN03842380	FDA	2008	environmental/other	USA:CA	NULL	ground turkey	Salmonella enterica subsp. enterica	Reading	4:e,h:1,5	Food	CVM-N16408	PDT000086550.2	0	1	14	15	2	0	amikacin=S,amoxicillin-clavulanic acid=S,ampicillin=S,cefoxitin=S,ceftiofur=S,ceftriaxone=S,chloramphenicol=I,ciprofloxacin=S,gentamicin=S,kanamycin=S,nalidixic acid=S,streptomycin=S,sulfisoxazole=S,tetracycline=S,trimethoprim-sulfamethoxazole=S	mdsA,mdsB	NULL	18	asr=HMM,golS,golT,pcoA,pcoB,pcoC,pcoD,pcoE,pcoR,pcoS,silA,silB,silC,silE,silF,silP,silR,silS	2	cdtB,sinH	PDS000030646.2	2008	2015	2015	2008	USA
GCA_007818445.1	turkey	SRR2599660	Contig	PRJNA271470	SAMN03842318	FDA	2007	environmental/other	USA:NM	NULL	ground turkey	Salmonella enterica subsp. enterica	Reading	4:e,h:1,5	Food	CVM-N15784	PDT000086682.2	5	0	10	15	3	1	amikacin=S,amoxicillin-clavulanic acid=R,ampicillin=R,cefoxitin=R,ceftiofur=R,ceftriaxone=R,chloramphenicol=S,ciprofloxacin=S,gentamicin=S,kanamycin=S,nalidixic acid=S,streptomycin=S,sulfisoxazole=S,tetracycline=S,trimethoprim-sulfamethoxazole=S	blaCMY-2,mdsA,mdsB	blaCMY-2	3	asr=HMM,golS,golT	2	cdtB,sinH	PDS000032128.2	2007	2015	2015	2007	USA
GCA_007550045.1	turkey	SRR2889983	Contig	PRJNA219491	SAMN03938822	FDA	2008	environmental/other	USA:GA	NULL	ground turkey	Salmonella enterica subsp. enterica	Reading	4:e,h:1,5	Food	VA-WGS-00520	PDT000092954.2	1	1	13	15	4	2	amikacin=S,amoxicillin-clavulanic acid=I,ampicillin=R,cefoxitin=S,ceftiofur=S,ceftriaxone=S,chloramphenicol=S,ciprofloxacin=S,gentamicin=S,kanamycin=S,nalidixic acid=S,streptomycin=S,sulfisoxazole=S,tetracycline=S,trimethoprim-sulfamethoxazole=S	blaTEM-1,mdsA,mdsB,tet(A)=PARTIAL	blaTEM-1,tet(A)=PARTIAL	3	asr=HMM,golS,golT	2	cdtB,sinH	PDS000032143.6	2008	2015	2015	2008	USA
GCA_006022755.1	environmental	SRR2890094	Contig	PRJNA186035	SAMN03702064	OSF	2014-09-09	environmental/other	USA:WA	NULL	soil	Salmonella enterica	Reading	4:e,h:1,5	Environmental	OSF033241	PDT000093065.2	0	0	0	0	12	10	NULL	aadA7,aph(3'')-Ib,aph(6)-Id,blaCMY,blaCMY-2,floR,fosA7,mdsA,mdsB,sul1,sul2,tet(A)	aadA7,aph(3'')-Ib,aph(6)-Id,blaCMY,blaCMY-2,floR,fosA7,sul1,sul2,tet(A)	11	asr=HMM,golS,golT,merA,merB,merD,merE,merP,merR,merT,qacEdelta1	0	NULL	PDS000028886.14	2014	2015	2015	2014	USA
GCA_010688805.1	NULL	SRR2925319	Contig	PRJNA242847	SAMN04279219	USDA-FSIS	2015	environmental/other	USA:IA	NULL	Comminuted Turkey	Salmonella enterica subsp. enterica serovar Reading	Reading	4:e,h:1,5	NULL	FSIS1503364	PDT000094842.2	0	0	0	0	2	0	NULL	mdsA,mdsB	NULL	3	asr=HMM,golS,golT	2	cdtB,sinH	PDS000001887.600	2015	2015	2015	2015	USA
GCA_007756035.1	turkey	SRR2939005	Contig	PRJNA219491	SAMN03938823	FDA	2008	environmental/other	USA:GA	NULL	ground turkey	Salmonella enterica subsp. enterica	Reading	4:e,h:1,5	Food	VA-WGS-00521	PDT000094903.2	1	1	13	15	4	2	amikacin=S,amoxicillin-clavulanic acid=I,ampicillin=R,cefoxitin=S,ceftiofur=S,ceftriaxone=S,chloramphenicol=S,ciprofloxacin=S,gentamicin=S,kanamycin=S,nalidixic acid=S,streptomycin=S,sulfisoxazole=S,tetracycline=S,trimethoprim-sulfamethoxazole=S	blaTEM-1,mdsA,mdsB,tet(A)=PARTIAL	blaTEM-1,tet(A)=PARTIAL	3	asr=HMM,golS,golT	2	cdtB,sinH	PDS000032143.6	2008	2015	2015	2008	USA
GCA_010571565.1	NULL	SRR2959726	Contig	PRJNA242847	SAMN04292693	USDA-FSIS	2015	environmental/other	USA:TN	NULL	Comminuted Turkey	Salmonella enterica subsp. enterica serovar Reading	Reading	4:e,h:1,5	NULL	FSIS1503815	PDT000095180.2	0	0	0	0	2	0	NULL	mdsA,mdsB	NULL	3	asr=HMM,golS,golT	2	cdtB,sinH	PDS000001887.600	2015	2015	2015	2015	USA
GCA_008514395.1	NULL	SRR2962898	Contig	PRJNA292666	SAMN04297462	USDA-FSIS	2015	environmental/other	USA:TN	NULL	animal-swine-sow	Salmonella enterica subsp. enterica serovar Reading	Reading	4:e,h:1,5	NULL	FSIS1504918	PDT000095491.3	0	0	0	0	3	1	NULL	fosA7,mdsA,mdsB	fosA7	3	asr=HMM,golS,golT	0	NULL	PDS000004162.41	2015	2015	2015	2015	USA
GCA_010516075.1	NULL	SRR2973722	Contig	PRJNA292666	SAMN04316382	USDA-FSIS	2015	environmental/other	USA:IA	NULL	Animal-Turkey-Young Turkey	Salmonella enterica subsp. enterica serovar Reading	Reading	4:e,h:1,5	NULL	FSIS1501290	PDT000095926.2	0	0	0	0	4	2	NULL	blaTEM-135,mdsA,mdsB,sul2	blaTEM-135,sul2	3	asr=HMM,golS,golT	2	cdtB,sinH	PDS000001887.600	2015	2015	2015	2015	USA
GCA_010550205.1	NULL	SRR2973723	Contig	PRJNA292666	SAMN04316385	USDA-FSIS	2015	environmental/other	USA:FL	NULL	animal-cattle-beef cow	Salmonella enterica subsp. enterica serovar Reading	Reading	4:e,h:1,5	NULL	FSIS1501522	PDT000095927.2	0	0	0	0	11	9	NULL	aadA7,aph(3'')-Ib,aph(6)-Id,blaCMY-2,floR,fosA7.7,mdsA,mdsB,sul1,sul2,tet(A)	aadA7,aph(3'')-Ib,aph(6)-Id,blaCMY-2,floR,fosA7.7,sul1,sul2,tet(A)	11	asr=HMM,golS,golT,merA,merB,merD,merE,merP,merR,merT,qacEdelta1	1	sinH=HMM	PDS000028886.14	2015	2015	2015	2015	USA
GCA_010798835.1	NULL	SRR3031873	Contig	PRJNA292666	SAMN04349957	USDA-FSIS	2015	environmental/other	USA:TN	NULL	animal-swine-sow	Salmonella enterica subsp. enterica serovar Reading	Reading	4:e,h:1,5	NULL	FSIS1503718	PDT000098309.2	0	0	0	0	4	2	NULL	fosA7.7,mdsA,mdsB,tet(C)	fosA7.7,tet(C)	3	asr=HMM,golS,golT	1	sinH=HMM	NA	2015	2015	2015	2015	USA
GCA_010395545.1	NULL	SRR3038514	Contig	PRJNA292666	SAMN04359406	USDA-FSIS	2015	environmental/other	USA:NC	NULL	Animal-Turkey-Young Turkey	Salmonella enterica subsp. enterica serovar Reading	Reading	4:e,h:1,5	NULL	FSIS1504211	PDT000098639.2	0	0	0	0	5	3	NULL	aac(3)-VIa,aadA1,mdsA,mdsB,sul1	aac(3)-VIa,aadA1,sul1	12	asr=HMM,golS,golT,qacEdelta1,silA,silB,silC,silE,silF,silP,silR,silS	2	cdtB,sinH	PDS000001887.600	2015	2015	2015	2015	USA
GCA_001474845.1	NULL	NULL	Contig	PRJNA242614	SAMN02911986	CDC	2012	clinical	USA	Homo sapiens	clinical sample	Salmonella enterica	Reading	4:e,h:1,5	NULL	CVM 43817	PDT000100127.1	0	0	0	0	12	10	NULL	aph(3'')-Ib,aph(6)-Id,blaTEM-1,dfrA8,floR,fosA7.7,mdsA,mdsB,qnrB19,sul2,tet(A),tet(B)	aph(3'')-Ib,aph(6)-Id,blaTEM-1,dfrA8,floR,fosA7.7,qnrB19,sul2,tet(A),tet(B)	3	asr=HMM,golS,golT	3	iroB,iroC,sinH	PDS000027459.12	2012	2015	NULL	2012	USA
GCA_001475235.1	NULL	NULL	Contig	PRJNA242614	SAMN02912004	CDC	2012	clinical	USA	Homo sapiens	clinical sample	Salmonella enterica	Reading	4:e,h:1,5	NULL	CVM 43835	PDT000100146.1	0	0	0	0	2	0	NULL	mdsA,mdsB	NULL	4	arsC=HMM,asr=HMM,golS,golT	4	cdtB,iroB,iroC,sinH	PDS000002024.7	2012	2015	NULL	2012	USA
GCA_001477955.1	NULL	NULL	Contig	PRJNA242614	SAMN02699208	FDA	2011	environmental/other	USA: NM	NULL	ground turkey	Salmonella enterica subsp. enterica serovar Reading	Reading	4:e,h:1,5	NULL	CVM N29378	PDT000100218.1	3	0	12	15	6	4	amoxicillin-clavulanic acid=S,ampicillin=S,azithromycin=S,cefoxitin=S,ceftiofur=S,ceftriaxone=S,chloramphenicol=S,ciprofloxacin=S,gentamicin=S,kanamycin=S,nalidixic acid=S,streptomycin=R,sulfisoxazole=R,tetracycline=R,trimethoprim-sulfamethoxazole=S	aph(3'')-Ib,aph(6)-Id,mdsA,mdsB,sul2,tet(A)	aph(3'')-Ib,aph(6)-Id,sul2,tet(A)	3	asr=HMM,golS,golT	4	cdtB,iroB,iroC,sinH	PDS000001887.600	2011	2015	NULL	2011	USA
GCA_001480185.1	NULL	NULL	Contig	PRJNA242614	SAMN02699313	FDA	2012	environmental/other	USA: MD	NULL	ground turkey	Salmonella enterica subsp. enterica serovar Reading	Reading	4:e,h:1,5	NULL	CVM N40375	PDT000100388.1	4	0	11	15	7	5	amoxicillin-clavulanic acid=S,ampicillin=R,azithromycin=S,cefoxitin=S,ceftiofur=S,ceftriaxone=S,chloramphenicol=S,ciprofloxacin=S,gentamicin=S,kanamycin=R,nalidixic acid=S,streptomycin=R,sulfisoxazole=S,tetracycline=R,trimethoprim-sulfamethoxazole=S	aph(3'')-Ib,aph(3')-Ia,aph(6)-Id,blaTEM-1,mdsA,mdsB,tet(B)	aph(3'')-Ib,aph(3')-Ia,aph(6)-Id,blaTEM-1,tet(B)	3	asr=HMM,golS,golT	4	cdtB,iroB,iroC,sinH	PDS000001887.600	2012	2015	NULL	2012	USA
GCA_001481255.1	NULL	NULL	Contig	PRJNA242614	SAMN02699366	FDA	2012	environmental/other	USA: TN	NULL	ground turkey	Salmonella enterica subsp. enterica serovar Reading	Reading	4:e,h:1,5	NULL	CVM N43241	PDT000100441.1	0	0	15	15	2	0	amoxicillin-clavulanic acid=S,ampicillin=S,azithromycin=S,cefoxitin=S,ceftiofur=S,ceftriaxone=S,chloramphenicol=S,ciprofloxacin=S,gentamicin=S,kanamycin=S,nalidixic acid=S,streptomycin=S,sulfisoxazole=S,tetracycline=S,trimethoprim-sulfamethoxazole=S	mdsA,mdsB	NULL	3	asr=HMM,golS,golT	4	cdtB,iroB,iroC,sinH	PDS000001887.600	2012	2015	NULL	2012	USA
GCA_001481335.1	NULL	NULL	Contig	PRJNA242614	SAMN02699365	FDA	2012	environmental/other	USA: MD	NULL	pork chop	Salmonella enterica subsp. enterica serovar Reading	Reading	4:e,h:1,5	NULL	CVM N42528	PDT000100443.1	1	0	14	15	4	2	amoxicillin-clavulanic acid=S,ampicillin=S,azithromycin=S,cefoxitin=S,ceftiofur=S,ceftriaxone=S,chloramphenicol=S,ciprofloxacin=S,gentamicin=S,kanamycin=S,nalidixic acid=S,streptomycin=S,sulfisoxazole=S,tetracycline=R,trimethoprim-sulfamethoxazole=S	fosA7.7,mdsA,mdsB,tet(C)	fosA7.7,tet(C)	3	asr=HMM,golS,golT	3	iroB,iroC,sinH	NA	2012	2015	NULL	2012	USA
GCA_010567295.1	veterinary clinical/research, turkey	SRR3062406	Contig	PRJNA280335	SAMN04240727	ADRDL, SDSU	2015	environmental/other	USA:SD	Meleagris gallopavo	intestine (Meleagris gallopavo)	Salmonella enterica subsp. enterica serovar Reading	Reading	4:e,h:1,5	Animal	ADRDL-15-14995	PDT000100890.2	0	0	0	0	6	4	NULL	aph(3'')-Ib,aph(6)-Id,mdsA,mdsB,sul2,tet(A)	aph(3'')-Ib,aph(6)-Id,sul2,tet(A)	3	asr=HMM,golS,golT	2	cdtB,sinH	PDS000001887.600	2015	2015	2015	2015	USA
GCA_010567105.1	NULL	SRR3098277	Contig	PRJNA292666	SAMN04396275	USDA-FSIS	2015	environmental/other	USA:IA	NULL	Animal-Turkey-Young Turkey	Salmonella enterica subsp. enterica serovar Reading	Reading	4:e,h:1,5	NULL	FSIS1504958	PDT000101895.2	0	0	0	0	6	4	NULL	aph(3'')-Ib,aph(6)-Id,mdsA,mdsB,sul2,tet(A)	aph(3'')-Ib,aph(6)-Id,sul2,tet(A)	3	asr=HMM,golS,golT	2	cdtB,sinH	PDS000001887.600	2015	2016	2016	2015	USA
GCA_010670245.1	NULL	SRR3098278	Contig	PRJNA292666	SAMN04396271	USDA-FSIS	2015	environmental/other	USA:AL	NULL	animal-swine-sow	Salmonella enterica subsp. enterica serovar Reading	Reading	4:e,h:1,5	NULL	FSIS1504951	PDT000101896.2	0	0	0	0	4	2	NULL	fosA7.7,mdsA,mdsB,tet(C)	fosA7.7,tet(C)	3	asr=HMM,golS,golT	1	sinH=HMM	PDS000027459.12	2015	2016	2016	2015	USA
GCA_010714955.1	NULL	SRR3098377	Contig	PRJNA292666	SAMN04396266	USDA-FSIS	2015	environmental/other	USA:TX	NULL	animal-swine-market swine	Salmonella enterica subsp. enterica serovar Reading	Reading	4:e,h:1,5	NULL	FSIS1504765	PDT000101911.2	0	0	0	0	4	2	NULL	fosA7.7,mdsA,mdsB,tet(B)	fosA7.7,tet(B)	3	asr=HMM,golS,golT	1	sinH=HMM	PDS000004162.41	2015	2016	2016	2015	USA
GCA_010453795.1	NULL	SRR3180032	Contig	PRJNA292666	SAMN04501548	USDA-FSIS	2015	environmental/other	USA:IA	NULL	Animal-Turkey-Young Turkey	Salmonella enterica subsp. enterica serovar Reading	Reading	4:e,h:1,5	NULL	FSIS1605453	PDT000107804.2	0	0	0	0	6	4	NULL	aph(3'')-Ib,aph(6)-Id,mdsA,mdsB,sul2,tet(A)	aph(3'')-Ib,aph(6)-Id,sul2,tet(A)	3	asr=HMM,golS,golT	2	cdtB,sinH	PDS000001887.600	2015	2016	2016	2015	USA
GCA_008470725.1	NULL	SRR3184353	Contig	PRJNA292666	SAMN04507534	USDA-FSIS	2016	environmental/other	USA:MN	NULL	Animal-Turkey-Young Turkey	Salmonella enterica subsp. enterica serovar Reading	Reading	4:e,h:1,5	NULL	FSIS1605667	PDT000108301.2	0	0	14	14	2	0	amoxicillin-clavulanic acid=S,ampicillin=S,azithromycin=S,cefoxitin=S,ceftriaxone=S,chloramphenicol=S,ciprofloxacin=S,gentamicin=S,meropenem=S,nalidixic acid=S,streptomycin=S,sulfisoxazole=S,tetracycline=S,trimethoprim-sulfamethoxazole=S	mdsA,mdsB	NULL	3	asr=HMM,golS,golT	2	cdtB,sinH	PDS000001887.600	2016	2016	2016	2016	USA
GCA_011439115.1	NULL	SRR3185063	Contig	PRJNA230403	SAMN04506148	NULL	2015-12	clinical	USA	NULL	stool	Salmonella enterica subsp. enterica serovar Reading	Reading	4:e,h:1,5	NULL	PNUSAS001533	PDT000110554.2	0	0	0	0	2	0	NULL	mdsA,mdsB	NULL	3	asr=HMM,golS,golT	2	cdtB,sinH	PDS000001887.600	2015	2016	2016	2015	USA
GCA_008516805.1	NULL	SRR3187246	Contig	PRJNA292666	SAMN04515878	USDA-FSIS	2016	environmental/other	USA:TN	NULL	animal-swine-sow	Salmonella enterica subsp. enterica serovar Reading	Reading	4:e,h:1,5	NULL	FSIS1605752	PDT000110722.2	0	0	14	14	3	1	amoxicillin-clavulanic acid=S,ampicillin=S,azithromycin=S,cefoxitin=S,ceftriaxone=S,chloramphenicol=S,ciprofloxacin=S,gentamicin=S,meropenem=S,nalidixic acid=S,streptomycin=S,sulfisoxazole=S,tetracycline=S,trimethoprim-sulfamethoxazole=S	fosA7,mdsA,mdsB	fosA7	3	asr=HMM,golS,golT	0	NULL	PDS000004162.41	2016	2016	2016	2016	USA
GCA_008468825.1	NULL	SRR3199690	Contig	PRJNA292666	SAMN04528763	USDA-FSIS	2016	environmental/other	USA:TN	NULL	animal-swine-market swine	Salmonella enterica subsp. enterica serovar Reading	Reading	4:e,h:1,5	NULL	FSIS1605767	PDT000111606.2	0	0	14	14	3	1	amoxicillin-clavulanic acid=S,ampicillin=S,azithromycin=S,cefoxitin=S,ceftriaxone=S,chloramphenicol=S,ciprofloxacin=S,gentamicin=S,meropenem=S,nalidixic acid=S,streptomycin=S,sulfisoxazole=S,tetracycline=S,trimethoprim-sulfamethoxazole=S	fosA7,mdsA,mdsB	fosA7	3	asr=HMM,golS,golT	0	NULL	PDS000004162.41	2016	2016	2016	2016	USA
GCA_006025995.1	beef	SRR3215307	Contig	PRJNA186035	SAMN04485975	OSF	2015-07-21	environmental/other	USA:WA	NULL	beef	Salmonella enterica	Reading	4:e,h:1,5	Food	OSF046152	PDT000112982.2	0	0	0	0	2	0	NULL	mdsA,mdsB	NULL	3	asr=HMM,golS,golT	2	cdtB,sinH	PDS000001887.600	2015	2016	2016	2015	USA
GCA_007196455.1	turkey	SRR3223099	Contig	PRJNA183847	SAMN04218178	FDA	2008	environmental/other	USA:CO	NULL	ground turkey	Salmonella enterica subsp. enterica serovar Reading	Reading	4:e,h:1,5	Food	CVM-N19742	PDT000113751.2	10	1	4	15	15	13	amikacin=S,amoxicillin-clavulanic acid=R,ampicillin=R,cefoxitin=R,ceftiofur=R,ceftriaxone=R,chloramphenicol=R,ciprofloxacin=S,gentamicin=R,kanamycin=I,nalidixic acid=S,streptomycin=R,sulfisoxazole=R,tetracycline=R,trimethoprim-sulfamethoxazole=S	aac(3)-IId,aadA1,aadA7,aph(3'')-Ib,aph(6)-Id,blaCMY-2,blaTEM-1,floR,fosA7,mdsA,mdsB,sul1,sul2,tet(A),tet(M)	aac(3)-IId,aadA1,aadA7,aph(3'')-Ib,aph(6)-Id,blaCMY-2,blaTEM-1,floR,fosA7,sul1,sul2,tet(A),tet(M)	11	asr=HMM,golS,golT,merA,merB,merD,merE,merP,merR,merT,qacEdelta1	0	NULL	PDS000028886.14	2008	2016	2016	2008	USA
GCA_006898445.1	beef	SRR3225383	Contig	PRJNA186035	SAMN04516949	OSF	2015-09-08	environmental/other	USA:MN	NULL	beef	Salmonella enterica	Reading	4:e,h:1,5	Food	OSF046986	PDT000114364.2	0	0	0	0	10	8	NULL	aph(3'')-Ib,aph(3'')-Ib=PARTIAL_END_OF_CONTIG,aph(6)-Id,aph(6)-Id=PARTIAL_END_OF_CONTIG,blaTEM=MISTRANSLATION,blaTEM=PARTIAL_END_OF_CONTIG,mdsA,mdsB,sul2,tet(A)	aph(3'')-Ib,aph(3'')-Ib=PARTIAL_END_OF_CONTIG,aph(6)-Id,aph(6)-Id=PARTIAL_END_OF_CONTIG,blaTEM=MISTRANSLATION,blaTEM=PARTIAL_END_OF_CONTIG,sul2,tet(A)	3	asr=HMM,golS,golT	2	cdtB,sinH	PDS000001887.600	2015	2016	2016	2015	USA
GCA_008407965.1	NULL	SRR3225836	Contig	PRJNA292666	SAMN04550933	USDA-FSIS	2016	environmental/other	USA:IA	NULL	Animal-Turkey-Young Turkey	Salmonella enterica subsp. enterica serovar Reading	Reading	4:e,h:1,5	NULL	FSIS1605897	PDT000114550.2	1	1	12	14	3	1	amoxicillin-clavulanic acid=I,ampicillin=R,azithromycin=S,cefoxitin=S,ceftriaxone=S,chloramphenicol=S,ciprofloxacin=S,gentamicin=S,meropenem=S,nalidixic acid=S,streptomycin=S,sulfisoxazole=S,tetracycline=S,trimethoprim-sulfamethoxazole=S	blaTEM-1,mdsA,mdsB	blaTEM-1	3	asr=HMM,golS,golT	2	cdtB,sinH	PDS000001887.600	2016	2016	2016	2016	USA
GCA_008408005.1	NULL	SRR3226926	Contig	PRJNA292666	SAMN04554934	USDA-FSIS	2016	environmental/other	USA:CA	NULL	animal-swine-market swine	Salmonella enterica subsp. enterica serovar Reading	Reading	4:e,h:1,5	NULL	FSIS1605751	PDT000114565.2	0	0	14	14	3	1	amoxicillin-clavulanic acid=S,ampicillin=S,azithromycin=S,cefoxitin=S,ceftriaxone=S,chloramphenicol=S,ciprofloxacin=S,gentamicin=S,meropenem=S,nalidixic acid=S,streptomycin=S,sulfisoxazole=S,tetracycline=S,trimethoprim-sulfamethoxazole=S	fosA7,mdsA,mdsB	fosA7	3	asr=HMM,golS,golT	0	NULL	PDS000004162.41	2016	2016	2016	2016	USA
GCA_010512535.1	NULL	SRR3231413	Contig	PRJNA230403	SAMN04518086	CDC	2016-01	clinical	USA	NULL	blood	Salmonella enterica subsp. enterica serovar Reading	Reading	4:e,h:1,5	NULL	PNUSAS001659	PDT000114989.2	0	0	0	0	7	5	NULL	aph(3'')-Ib,aph(3')-Ia,aph(6)-Id,mdsA,mdsB,sul2,tet(A)	aph(3'')-Ib,aph(3')-Ia,aph(6)-Id,sul2,tet(A)	3	asr=HMM,golS,golT	2	cdtB,sinH	PDS000001887.600	2016	2016	2016	2016	USA
GCA_007761635.1	seeded vegetables (vine-grown)	SRR3242164	Contig	PRJNA186035	SAMN02846339	FDA	2009-05-06	environmental/other	USA:FL	NULL	cucumber	Salmonella enterica subsp. enterica	Reading	4:e,h:1,5	Food	FDA515138-2	PDT000115332.2	0	0	0	0	2	0	NULL	mdsA,mdsB	NULL	4	arsC=HMM,asr=HMM,golS,golT	2	cdtB,sinH	PDS000005910.73	2009	2016	2016	2009	USA
GCA_007197235.1	turkey	SRR3242354	Contig	PRJNA183847	SAMN04218207	FDA	2008	environmental/other	USA:CO	NULL	ground turkey	Salmonella enterica subsp. enterica serovar Reading	Reading	4:e,h:1,5	Food	CVM-N19771	PDT000115394.2	1	1	13	15	3	1	amikacin=S,amoxicillin-clavulanic acid=S,ampicillin=S,cefoxitin=S,ceftiofur=S,ceftriaxone=S,chloramphenicol=I,ciprofloxacin=S,gentamicin=S,kanamycin=S,nalidixic acid=S,streptomycin=S,sulfisoxazole=S,tetracycline=R,trimethoprim-sulfamethoxazole=S	mdsA,mdsB,tet(C)	tet(C)	3	asr=HMM,golS,golT	2	cdtB,sinH	PDS000030646.2	2008	2016	2016	2008	USA
GCA_008408205.1	NULL	SRR3295513	Contig	PRJNA292661	SAMN04576597	FDA	2015	environmental/other	USA:MO	NULL	ground turkey	Salmonella enterica subsp. enterica serovar Reading	Reading	4:e,h:1,5	NULL	CVM N55858	PDT000121135.2	0	0	14	14	3	1	amoxicillin-clavulanic acid=S,ampicillin=S,azithromycin=S,cefoxitin=S,ceftiofur=S,ceftriaxone=S,chloramphenicol=S,ciprofloxacin=S,gentamicin=S,nalidixic acid=S,streptomycin=S,sulfisoxazole=S,tetracycline=S,trimethoprim-sulfamethoxazole=S	aph(3')-Ia,mdsA,mdsB	aph(3')-Ia	3	asr=HMM,golS,golT	2	cdtB,sinH	PDS000001887.600	2015	2016	2016	2015	USA
GCA_008471805.1	NULL	SRR3295521	Contig	PRJNA292661	SAMN04576605	FDA	2015	environmental/other	USA:CA	NULL	ground turkey	Salmonella enterica subsp. enterica serovar Reading	Reading	4:e,h:1,5	NULL	CVM N55937	PDT000121143.3	3	0	11	14	6	4	amoxicillin-clavulanic acid=S,ampicillin=S,azithromycin=S,cefoxitin=S,ceftiofur=S,ceftriaxone=S,chloramphenicol=S,ciprofloxacin=S,gentamicin=S,nalidixic acid=S,streptomycin=R,sulfisoxazole=R,tetracycline=R,trimethoprim-sulfamethoxazole=S	aph(3'')-Ib,aph(6)-Id,mdsA=PARTIAL_END_OF_CONTIG,mdsB,sul2,tet(A)	aph(3'')-Ib,aph(6)-Id,sul2,tet(A)	3	asr=HMM,golS,golT	2	cdtB,sinH	PDS000001887.600	2015	2016	2016	2015	USA
GCA_008408305.1	NULL	SRR3295526	Contig	PRJNA292661	SAMN04576610	FDA	2015	environmental/other	USA:CO	NULL	ground turkey	Salmonella enterica subsp. enterica serovar Reading	Reading	4:e,h:1,5	NULL	CVM N56226	PDT000121148.2	0	0	14	14	2	0	amoxicillin-clavulanic acid=S,ampicillin=S,azithromycin=S,cefoxitin=S,ceftiofur=S,ceftriaxone=S,chloramphenicol=S,ciprofloxacin=S,gentamicin=S,nalidixic acid=S,streptomycin=S,sulfisoxazole=S,tetracycline=S,trimethoprim-sulfamethoxazole=S	mdsA,mdsB	NULL	3	asr=HMM,golS,golT	2	cdtB,sinH	PDS000001887.600	2015	2016	2016	2015	USA
GCA_008408385.1	NULL	SRR3295529	Contig	PRJNA292661	SAMN04576613	FDA	2015	environmental/other	USA:CT	NULL	ground turkey	Salmonella enterica subsp. enterica serovar Reading	Reading	4:e,h:1,5	NULL	CVM N56234	PDT000121151.2	0	0	14	14	2	0	amoxicillin-clavulanic acid=S,ampicillin=S,azithromycin=S,cefoxitin=S,ceftiofur=S,ceftriaxone=S,chloramphenicol=S,ciprofloxacin=S,gentamicin=S,nalidixic acid=S,streptomycin=S,sulfisoxazole=S,tetracycline=S,trimethoprim-sulfamethoxazole=S	mdsA,mdsB	NULL	3	asr=HMM,golS,golT	2	cdtB,sinH	PDS000001887.600	2015	2016	2016	2015	USA
GCA_008408485.1	NULL	SRR3295541	Contig	PRJNA292661	SAMN04576625	FDA	2015	environmental/other	USA:PA	NULL	ground turkey	Salmonella enterica subsp. enterica serovar Reading	Reading	4:e,h:1,5	NULL	CVM N56259	PDT000121163.2	0	0	14	14	2	0	amoxicillin-clavulanic acid=S,ampicillin=S,azithromycin=S,cefoxitin=S,ceftiofur=S,ceftriaxone=S,chloramphenicol=S,ciprofloxacin=S,gentamicin=S,nalidixic acid=S,streptomycin=S,sulfisoxazole=S,tetracycline=S,trimethoprim-sulfamethoxazole=S	mdsA,mdsB	NULL	3	asr=HMM,golS,golT	2	cdtB,sinH	PDS000001887.600	2015	2016	2016	2015	USA
GCA_008517705.1	NULL	SRR3295542	Contig	PRJNA292661	SAMN04576626	FDA	2015	environmental/other	USA:PA	NULL	ground turkey	Salmonella enterica subsp. enterica serovar Reading	Reading	4:e,h:1,5	NULL	CVM N56260	PDT000121164.2	0	0	14	14	2	0	amoxicillin-clavulanic acid=S,ampicillin=S,azithromycin=S,cefoxitin=S,ceftiofur=S,ceftriaxone=S,chloramphenicol=S,ciprofloxacin=S,gentamicin=S,nalidixic acid=S,streptomycin=S,sulfisoxazole=S,tetracycline=S,trimethoprim-sulfamethoxazole=S	mdsA,mdsB	NULL	3	asr=HMM,golS,golT	2	cdtB,sinH	PDS000001887.600	2015	2016	2016	2015	USA
GCA_008472185.1	NULL	SRR3295559	Contig	PRJNA292661	SAMN04576643	FDA	2015	environmental/other	USA:CT	NULL	ground turkey	Salmonella enterica subsp. enterica serovar Reading	Reading	4:e,h:1,5	NULL	CVM N57966	PDT000121181.2	0	0	14	14	2	0	amoxicillin-clavulanic acid=S,ampicillin=S,azithromycin=S,cefoxitin=S,ceftiofur=S,ceftriaxone=S,chloramphenicol=S,ciprofloxacin=S,gentamicin=S,nalidixic acid=S,streptomycin=S,sulfisoxazole=S,tetracycline=S,trimethoprim-sulfamethoxazole=S	mdsA,mdsB	NULL	3	asr=HMM,golS,golT	2	cdtB,sinH	PDS000001887.600	2015	2016	2016	2015	USA
GCA_008517585.1	NULL	SRR3295571	Contig	PRJNA292661	SAMN04576655	FDA	2015	environmental/other	USA:MN	NULL	ground turkey	Salmonella enterica subsp. enterica serovar Reading	Reading	4:e,h:1,5	NULL	CVM N57986	PDT000121193.2	0	0	14	14	2	0	amoxicillin-clavulanic acid=S,ampicillin=S,azithromycin=S,cefoxitin=S,ceftiofur=S,ceftriaxone=S,chloramphenicol=S,ciprofloxacin=S,gentamicin=S,nalidixic acid=S,streptomycin=S,sulfisoxazole=S,tetracycline=S,trimethoprim-sulfamethoxazole=S	mdsA,mdsB	NULL	3	asr=HMM,golS,golT	2	cdtB,sinH	PDS000001887.600	2015	2016	2016	2015	USA
GCA_008517665.1	NULL	SRR3295572	Contig	PRJNA292661	SAMN04576656	FDA	2015	environmental/other	USA:MN	NULL	ground turkey	Salmonella enterica subsp. enterica serovar Reading	Reading	4:e,h:1,5	NULL	CVM N57987	PDT000121194.2	0	0	14	14	3	1	amoxicillin-clavulanic acid=S,ampicillin=S,azithromycin=S,cefoxitin=S,ceftiofur=S,ceftriaxone=S,chloramphenicol=S,ciprofloxacin=S,gentamicin=S,nalidixic acid=S,streptomycin=S,sulfisoxazole=S,tetracycline=S,trimethoprim-sulfamethoxazole=S	aph(3')-Ia,mdsA,mdsB	aph(3')-Ia	3	asr=HMM,golS,golT	2	cdtB,sinH	PDS000001887.600	2015	2016	2016	2015	USA
GCA_008517645.1	NULL	SRR3295573	Contig	PRJNA292661	SAMN04576657	FDA	2015	environmental/other	USA:MN	NULL	ground turkey	Salmonella enterica subsp. enterica serovar Reading	Reading	4:e,h:1,5	NULL	CVM N57988	PDT000121195.2	0	2	12	14	2	0	amoxicillin-clavulanic acid=S,ampicillin=S,azithromycin=S,cefoxitin=I,ceftiofur=S,ceftriaxone=S,chloramphenicol=I,ciprofloxacin=S,gentamicin=S,nalidixic acid=S,streptomycin=S,sulfisoxazole=S,tetracycline=S,trimethoprim-sulfamethoxazole=S	mdsA,mdsB	NULL	3	asr=HMM,golS,golT	2	cdtB,sinH	PDS000001887.600	2015	2016	2016	2015	USA
GCA_008471565.1	NULL	SRR3295574	Contig	PRJNA292661	SAMN04576658	FDA	2015	environmental/other	USA:MN	NULL	ground turkey	Salmonella enterica subsp. enterica serovar Reading	Reading	4:e,h:1,5	NULL	CVM N57989	PDT000121196.2	0	2	12	14	2	0	amoxicillin-clavulanic acid=S,ampicillin=S,azithromycin=S,cefoxitin=I,ceftiofur=S,ceftriaxone=S,chloramphenicol=I,ciprofloxacin=S,gentamicin=S,nalidixic acid=S,streptomycin=S,sulfisoxazole=S,tetracycline=S,trimethoprim-sulfamethoxazole=S	mdsA,mdsB	NULL	3	asr=HMM,golS,golT	2	cdtB,sinH	PDS000001887.600	2015	2016	2016	2015	USA
GCA_008517725.1	NULL	SRR3295585	Contig	PRJNA292661	SAMN04576669	FDA	2015	environmental/other	USA:NM	NULL	ground turkey	Salmonella enterica subsp. enterica serovar Reading	Reading	4:e,h:1,5	NULL	CVM N58000	PDT000121207.2	0	0	14	14	2	0	amoxicillin-clavulanic acid=S,ampicillin=S,azithromycin=S,cefoxitin=S,ceftiofur=S,ceftriaxone=S,chloramphenicol=S,ciprofloxacin=S,gentamicin=S,nalidixic acid=S,streptomycin=S,sulfisoxazole=S,tetracycline=S,trimethoprim-sulfamethoxazole=S	mdsA,mdsB	NULL	3	asr=HMM,golS,golT	2	cdtB,sinH	PDS000001887.600	2015	2016	2016	2015	USA
GCA_008409055.1	NULL	SRR3295586	Contig	PRJNA292661	SAMN04576670	FDA	2015	environmental/other	USA:NM	NULL	ground turkey	Salmonella enterica subsp. enterica serovar Reading	Reading	4:e,h:1,5	NULL	CVM N58001	PDT000121208.2	0	0	14	14	2	0	amoxicillin-clavulanic acid=S,ampicillin=S,azithromycin=S,cefoxitin=S,ceftiofur=S,ceftriaxone=S,chloramphenicol=S,ciprofloxacin=S,gentamicin=S,nalidixic acid=S,streptomycin=S,sulfisoxazole=S,tetracycline=S,trimethoprim-sulfamethoxazole=S	mdsA,mdsB	NULL	3	asr=HMM,golS,golT	2	cdtB,sinH	PDS000001887.600	2015	2016	2016	2015	USA
GCA_008516725.1	NULL	SRR3295601	Contig	PRJNA292661	SAMN04576685	FDA	2015	environmental/other	USA:NY	NULL	ground turkey	Salmonella enterica subsp. enterica serovar Reading	Reading	4:e,h:1,5	NULL	CVM N58017	PDT000121223.2	0	0	14	14	2	0	amoxicillin-clavulanic acid=S,ampicillin=S,azithromycin=S,cefoxitin=S,ceftiofur=S,ceftriaxone=S,chloramphenicol=S,ciprofloxacin=S,gentamicin=S,nalidixic acid=S,streptomycin=S,sulfisoxazole=S,tetracycline=S,trimethoprim-sulfamethoxazole=S	mdsA,mdsB	NULL	3	asr=HMM,golS,golT	2	cdtB,sinH	PDS000001887.600	2015	2016	2016	2015	USA
GCA_008409425.1	NULL	SRR3295613	Contig	PRJNA292661	SAMN04576697	FDA	2015	environmental/other	USA:PA	NULL	ground turkey	Salmonella enterica subsp. enterica serovar Reading	Reading	4:e,h:1,5	NULL	CVM N58031	PDT000121235.2	0	0	14	14	2	0	amoxicillin-clavulanic acid=S,ampicillin=S,azithromycin=S,cefoxitin=S,ceftiofur=S,ceftriaxone=S,chloramphenicol=S,ciprofloxacin=S,gentamicin=S,nalidixic acid=S,streptomycin=S,sulfisoxazole=S,tetracycline=S,trimethoprim-sulfamethoxazole=S	mdsA,mdsB	NULL	3	asr=HMM,golS,golT	2	cdtB,sinH	PDS000001887.600	2015	2016	2016	2015	USA
GCA_008409465.1	NULL	SRR3295635	Contig	PRJNA292666	SAMN04577182	FDA	2014	environmental/other	USA:IA	NULL	Young Turkey	Salmonella enterica subsp. enterica serovar Reading	Reading	4:e,h:1,5	NULL	CVM N56918F	PDT000121245.2	1	1	12	14	8	6	amoxicillin-clavulanic acid=S,ampicillin=S,azithromycin=S,cefoxitin=S,ceftiofur=S,ceftriaxone=S,chloramphenicol=S,ciprofloxacin=I,gentamicin=S,nalidixic acid=S,streptomycin=S,sulfisoxazole=S,tetracycline=R,trimethoprim-sulfamethoxazole=S	aph(3'')-Ib=PARTIAL,aph(3'')-Ib=PARTIAL_END_OF_CONTIG,aph(6)-Id,dfrA14,mdsA,mdsB,sul2,tet(A)	aph(3'')-Ib=PARTIAL,aph(3'')-Ib=PARTIAL_END_OF_CONTIG,aph(6)-Id,dfrA14,sul2,tet(A)	3	asr=HMM,golS,golT	2	cdtB,sinH	PDS000001887.600	2014	2016	2016	2014	USA
GCA_008410205.1	NULL	SRR3295704	Contig	PRJNA292666	SAMN04577251	FDA	2014	environmental/other	USA:NC	NULL	Young Turkey	Salmonella enterica subsp. enterica serovar Reading	Reading	4:e,h:1,5	NULL	CVM N57164F	PDT000121314.3	4	1	9	14	9	7	amoxicillin-clavulanic acid=I,ampicillin=R,azithromycin=S,cefoxitin=S,ceftiofur=S,ceftriaxone=S,chloramphenicol=S,ciprofloxacin=S,gentamicin=R,nalidixic acid=S,streptomycin=R,sulfisoxazole=R,tetracycline=S,trimethoprim-sulfamethoxazole=S	aac(3)-VIa,aadA1,aph(3'')-Ib,aph(3')-Ia,aph(6)-Id,blaHER-3,mdsA,mdsB,sul1=PARTIAL_END_OF_CONTIG	aac(3)-VIa,aadA1,aph(3'')-Ib,aph(3')-Ia,aph(6)-Id,blaHER-3,sul1=PARTIAL_END_OF_CONTIG	12	asr=HMM,golS,golT,qacEdelta1,silA,silB,silC,silE,silF,silP,silR,silS	2	cdtB,sinH	PDS000001887.600	2014	2016	2016	2014	USA
GCA_008471905.1	NULL	SRR3295717	Contig	PRJNA292666	SAMN04577264	FDA	2014	environmental/other	USA:SD	NULL	Young Turkey	Salmonella enterica subsp. enterica serovar Reading	Reading	4:e,h:1,5	NULL	CVM N57207F	PDT000121327.2	2	0	12	14	6	4	amoxicillin-clavulanic acid=S,ampicillin=S,azithromycin=S,cefoxitin=S,ceftiofur=S,ceftriaxone=S,chloramphenicol=S,ciprofloxacin=S,gentamicin=S,nalidixic acid=S,streptomycin=S,sulfisoxazole=R,tetracycline=R,trimethoprim-sulfamethoxazole=S	aph(3'')-Ib,aph(6)-Id,mdsA,mdsB,sul2,tet(A)	aph(3'')-Ib,aph(6)-Id,sul2,tet(A)	3	asr=HMM,golS,golT	2	cdtB,sinH	PDS000001887.600	2014	2016	2016	2014	USA
GCA_008518245.1	NULL	SRR3295762	Contig	PRJNA292666	SAMN04577309	FDA	2014	environmental/other	USA:TN	NULL	animal-swine-sow	Salmonella enterica subsp. enterica serovar Reading	Reading	4:e,h:1,5	NULL	CVM N57349F	PDT000121372.2	1	0	13	14	4	2	amoxicillin-clavulanic acid=S,ampicillin=S,azithromycin=S,cefoxitin=S,ceftiofur=S,ceftriaxone=S,chloramphenicol=S,ciprofloxacin=S,gentamicin=S,nalidixic acid=S,streptomycin=S,sulfisoxazole=S,tetracycline=R,trimethoprim-sulfamethoxazole=S	fosA7,mdsA,mdsB,tet(C)	fosA7,tet(C)	3	asr=HMM,golS,golT	0	NULL	NA	2014	2016	2016	2014	USA
GCA_010398145.1	NULL	SRR3405860	Contig	PRJNA230403	SAMN04849639	CDC	2016-03	clinical	USA	NULL	stool	Salmonella enterica subsp. enterica serovar Reading	Reading	4:e,h:1,5	NULL	PNUSAS001949	PDT000126336.2	0	0	0	0	2	0	NULL	mdsA,mdsB	NULL	3	asr=HMM,golS,golT	2	cdtB,sinH	PDS000001887.600	2016	2016	2016	2016	USA
GCA_011104335.1	veterinary clinical/research, cow	SRR3490164	Contig	PRJNA275961	SAMN03577696	UNAM- Autonomous University of Mexico	2013-09-27	environmental/other	Mexico	NULL	feces bovine	Salmonella enterica subsp. enterica	Reading	4:e,h:1,5	Animal	CFSAN032163	PDT000129477.2	0	0	0	0	8	6	NULL	aph(3'')-Ib,aph(6)-Id,floR,fosA7.7,mdsA,mdsB,sul2,tet(A)	aph(3'')-Ib,aph(6)-Id,floR,fosA7.7,sul2,tet(A)	3	asr=HMM,golS,golT	1	sinH=HMM	PDS000027459.12	2013	2016	2016	2013	Mexico
GCA_010498895.1	NULL	SRR3495144	Contig	PRJNA230403	SAMN04925742	CDC	2016-04	clinical	USA	NULL	blood	Salmonella enterica subsp. enterica serovar Reading	Reading	4:e,h:1,5	NULL	PNUSAS002114	PDT000129620.2	0	0	0	0	2	0	NULL	mdsA,mdsB	NULL	3	asr=HMM,golS,golT	2	cdtB,sinH	PDS000001887.600	2016	2016	2016	2016	USA
GCA_010797745.1	NULL	SRR3499823	Contig	PRJNA230403	SAMN04958851	CDC	2015-12	clinical	USA	NULL	blood	Salmonella enterica subsp. enterica serovar Reading	Reading	4:e,h:1,5	NULL	PNUSAS002012	PDT000129786.2	0	0	0	0	2	0	NULL	mdsA,mdsB	NULL	3	asr=HMM,golS,golT	2	cdtB,sinH	PDS000001887.600	2015	2016	2016	2015	USA
GCA_010544725.1	NULL	SRR3572683	Contig	PRJNA230403	SAMN05005106	CDC	2015-11	clinical	USA	NULL	stool	Salmonella enterica subsp. enterica serovar Reading	Reading	4:e,h:1,5	NULL	PNUSAS001985	PDT000131699.2	0	0	0	0	6	4	NULL	aph(3'')-Ib,aph(6)-Id,mdsA,mdsB,sul2,tet(A)	aph(3'')-Ib,aph(6)-Id,sul2,tet(A)	3	asr=HMM,golS,golT	2	cdtB,sinH	PDS000001887.600	2015	2016	2016	2015	USA
GCA_010518655.1	NULL	SRR3642937	Contig	PRJNA230403	SAMN05163290	CDC	2016-03	clinical	USA	NULL	blood	Salmonella enterica subsp. enterica serovar Reading	Reading	4:e,h:1,5	NULL	PNUSAS002350	PDT000133783.2	0	0	0	0	2	0	NULL	mdsA,mdsB	NULL	3	asr=HMM,golS,golT	2	cdtB,sinH	PDS000001887.600	2016	2016	2016	2016	USA
GCA_008521805.1	NULL	SRR3664814	Contig	PRJNA292661	SAMN05201912	FDA	2012	environmental/other	USA:NY	NULL	ground turkey	Salmonella enterica subsp. enterica serovar Reading	Reading	4:e,h:1,5	NULL	CVM N41745	PDT000134912.2	0	0	15	15	2	0	amoxicillin-clavulanic acid=S,ampicillin=S,azithromycin=S,cefoxitin=S,ceftiofur=S,ceftriaxone=S,chloramphenicol=S,ciprofloxacin=S,gentamicin=S,kanamycin=S,nalidixic acid=S,streptomycin=S,sulfisoxazole=S,tetracycline=S,trimethoprim-sulfamethoxazole=S	mdsA,mdsB	NULL	3	asr=HMM,golS,golT	2	cdtB,sinH	PDS000001887.600	2012	2016	2016	2012	USA
GCA_008412385.1	NULL	SRR3664831	Contig	PRJNA292661	SAMN05201925	FDA	2012	environmental/other	USA:CT	NULL	ground turkey	Salmonella enterica subsp. enterica serovar Reading	Reading	4:e,h:1,5	NULL	CVM N41901	PDT000134925.2	0	0	15	15	2	0	amoxicillin-clavulanic acid=S,ampicillin=S,azithromycin=S,cefoxitin=S,ceftiofur=S,ceftriaxone=S,chloramphenicol=S,ciprofloxacin=S,gentamicin=S,kanamycin=S,nalidixic acid=S,streptomycin=S,sulfisoxazole=S,tetracycline=S,trimethoprim-sulfamethoxazole=S	mdsA,mdsB	NULL	3	asr=HMM,golS,golT	2	cdtB,sinH	PDS000001887.600	2012	2016	2016	2012	USA
GCA_010503335.1	NULL	SRR3665077	Contig	PRJNA292661	SAMN05201570	FDA	2011	environmental/other	USA:NM	NULL	ground turkey	Salmonella enterica subsp. enterica serovar Reading	Reading	4:e,h:1,5	NULL	CVM N30668	PDT000135194.2	3	0	12	15	6	4	amoxicillin-clavulanic acid=S,ampicillin=S,azithromycin=S,cefoxitin=S,ceftiofur=S,ceftriaxone=S,chloramphenicol=S,ciprofloxacin=S,gentamicin=S,kanamycin=S,nalidixic acid=S,streptomycin=R,sulfisoxazole=R,tetracycline=R,trimethoprim-sulfamethoxazole=S	aph(3'')-Ib,aph(6)-Id,mdsA,mdsB,sul2,tet(A)	aph(3'')-Ib,aph(6)-Id,sul2,tet(A)	3	asr=HMM,golS,golT	2	cdtB,sinH	PDS000001887.600	2011	2016	2016	2011	USA
GCA_008426405.1	NULL	SRR3711018	Contig	PRJNA292666	SAMN05284111	USDA-FSIS	2016	environmental/other	USA:PA	NULL	Animal-Turkey-Young Turkey	Salmonella enterica subsp. enterica serovar Reading	Reading	4:e,h:1,5	NULL	FSIS1606788	PDT000135472.2	0	0	14	14	2	0	amoxicillin-clavulanic acid=S,ampicillin=S,azithromycin=S,cefoxitin=S,ceftriaxone=S,chloramphenicol=S,ciprofloxacin=S,gentamicin=S,meropenem=S,nalidixic acid=S,streptomycin=S,sulfisoxazole=S,tetracycline=S,trimethoprim-sulfamethoxazole=S	mdsA,mdsB	NULL	3	asr=HMM,golS,golT	2	cdtB,sinH	PDS000001887.600	2016	2016	2016	2016	USA
GCA_011104735.1	NULL	SRR3930373	Contig	PRJNA230403	SAMN05371893	NULL	2016-06	clinical	USA	NULL	blood	Salmonella enterica subsp. enterica serovar Reading	Reading	4:e,h:1,5	NULL	PNUSAS002904	PDT000139131.2	0	0	0	0	10	8	NULL	aph(3'')-Ib,aph(3'')-Ib=PARTIAL_END_OF_CONTIG,aph(3')-Ia,aph(6)-Id,blaHER,blaHER-3,mdsA,mdsB,sul2,tet(A)	aph(3'')-Ib,aph(3'')-Ib=PARTIAL_END_OF_CONTIG,aph(3')-Ia,aph(6)-Id,blaHER,blaHER-3,sul2,tet(A)	10	asr=HMM,golS,golT,silA=PARTIAL_END_OF_CONTIG,silB,silC,silE,silF,silR,silS	2	cdtB,sinH	PDS000001887.600	2016	2016	2016	2016	USA
GCA_011421925.1	NULL	SRR3933713	Contig	PRJNA230403	SAMN05389711	CDC	2016-06	clinical	USA	NULL	stool	Salmonella enterica subsp. enterica serovar Reading	Reading	4:e,h:1,5	NULL	PNUSAS002804	PDT000139381.2	0	0	0	0	2	0	NULL	mdsA,mdsB	NULL	3	asr=HMM,golS,golT	2	cdtB,sinH	PDS000001887.600	2016	2016	2016	2016	USA
GCA_010515995.1	NULL	SRR3933714	Contig	PRJNA230403	SAMN05389713	CDC	2016-06	clinical	USA	NULL	stool	Salmonella enterica subsp. enterica serovar Reading	Reading	4:e,h:1,5	NULL	PNUSAS002805	PDT000139382.2	0	0	0	0	6	4	NULL	aph(3'')-Ib,aph(6)-Id,mdsA,mdsB,sul2,tet(A)	aph(3'')-Ib,aph(6)-Id,sul2,tet(A)	3	asr=HMM,golS,golT	2	cdtB,sinH	PDS000001887.600	2016	2016	2016	2016	USA
GCA_010427045.1	NULL	SRR3932901	Contig	PRJNA292661	SAMN05416395	FDA	2015	environmental/other	USA:MD	NULL	ground turkey	Salmonella enterica subsp. enterica serovar Reading	Reading	4:e,h:1,5	NULL	CVM N56242	PDT000139592.2	0	0	0	0	5	3	NULL	aph(3'')-Ib,aph(6)-Id,blaHER-3,mdsA,mdsB	aph(3'')-Ib,aph(6)-Id,blaHER-3	10	asr=HMM,golS,golT,silA,silB,silC,silE,silF,silR,silS	2	cdtB,sinH	PDS000001887.600	2015	2016	2016	2015	USA
GCA_010408485.1	NULL	SRR3932903	Contig	PRJNA292661	SAMN05416397	FDA	2015	environmental/other	USA:MD	NULL	ground turkey	Salmonella enterica subsp. enterica serovar Reading	Reading	4:e,h:1,5	NULL	CVM N56244	PDT000139594.2	0	0	0	0	2	0	NULL	mdsA,mdsB	NULL	3	asr=HMM,golS,golT	2	cdtB,sinH	PDS000001887.600	2015	2016	2016	2015	USA
GCA_010547865.1	NULL	SRR3932904	Contig	PRJNA292661	SAMN05416398	FDA	2015	environmental/other	USA:MD	NULL	ground turkey	Salmonella enterica subsp. enterica serovar Reading	Reading	4:e,h:1,5	NULL	CVM N56245	PDT000139595.2	0	0	0	0	9	7	NULL	aac(3)-VIa,aadA1,aph(3'')-Ib,aph(6)-Id,aph(6)-Id=PARTIAL_END_OF_CONTIG,mdsA,mdsB,sul1,sul1=PARTIAL_END_OF_CONTIG	aac(3)-VIa,aadA1,aph(3'')-Ib,aph(6)-Id,aph(6)-Id=PARTIAL_END_OF_CONTIG,sul1,sul1=PARTIAL_END_OF_CONTIG	13	asr=HMM,golS,golT,qacE,qacEdelta1,silA,silB,silC,silE,silF,silP,silR,silS	2	cdtB,sinH	PDS000001887.600	2015	2016	2016	2015	USA
GCA_008926245.1	NULL	SRR3932946	Contig	PRJNA292661	SAMN05416440	FDA	2015	environmental/other	USA:MN	NULL	Pork Chop	Salmonella enterica subsp. enterica	Reading	4:e,h:1,5	NULL	CVM N58647	PDT000139637.2	0	0	0	0	2	0	NULL	mdsA,mdsB	NULL	3	asr=HMM,golS,golT	2	cdtB,sinH	PDS000001887.600	2015	2016	2016	2015	USA
GCA_010683325.1	NULL	SRR3932947	Contig	PRJNA292661	SAMN05416441	FDA	2015	environmental/other	USA:MN	NULL	ground turkey	Salmonella enterica subsp. enterica serovar Reading	Reading	4:e,h:1,5	NULL	CVM N58648	PDT000139638.2	0	0	0	0	6	4	NULL	aph(3'')-Ib,aph(6)-Id,mdsA,mdsB,sul2,tet(A)	aph(3'')-Ib,aph(6)-Id,sul2,tet(A)	3	asr=HMM,golS,golT	2	cdtB,sinH	PDS000001887.600	2015	2016	2016	2015	USA
GCA_010765855.1	NULL	SRR3933019	Contig	PRJNA292661	SAMN05416513	FDA	2015	environmental/other	USA:MO	NULL	ground turkey	Salmonella enterica subsp. enterica serovar Reading	Reading	4:e,h:1,5	NULL	CVM N62470	PDT000139650.2	0	0	0	0	2	0	NULL	mdsA,mdsB	NULL	3	asr=HMM,golS,golT	2	cdtB,sinH	PDS000001887.600	2015	2016	2016	2015	USA
GCA_010674225.1	NULL	SRR3933033	Contig	PRJNA292661	SAMN05416527	FDA	2015	environmental/other	USA:NY	NULL	ground turkey	Salmonella enterica subsp. enterica serovar Reading	Reading	4:e,h:1,5	NULL	CVM N62488	PDT000139664.2	0	0	0	0	2	0	NULL	mdsA,mdsB	NULL	3	asr=HMM,golS,golT	2	cdtB,sinH	PDS000001887.600	2015	2016	2016	2015	USA
GCA_010394105.1	NULL	SRR3933034	Contig	PRJNA292661	SAMN05416528	FDA	2015	environmental/other	USA:NY	NULL	ground turkey	Salmonella enterica subsp. enterica serovar Reading	Reading	4:e,h:1,5	NULL	CVM N62489	PDT000139665.2	0	0	0	0	2	0	NULL	mdsA,mdsB	NULL	3	asr=HMM,golS,golT	2	cdtB,sinH	PDS000001887.600	2015	2016	2016	2015	USA
GCA_010748695.1	NULL	SRR3933039	Contig	PRJNA292661	SAMN05416533	FDA	2015	environmental/other	USA:PA	NULL	ground turkey	Salmonella enterica subsp. enterica serovar Reading	Reading	4:e,h:1,5	NULL	CVM N62494	PDT000139670.2	0	0	0	0	8	6	NULL	aac(3)-VIa,aadA1,aph(3'')-Ib,aph(6)-Id,blaHER-3,mdsA,mdsB,sul1	aac(3)-VIa,aadA1,aph(3'')-Ib,aph(6)-Id,blaHER-3,sul1	12	asr=HMM,golS,golT,qacEdelta1,silA,silB,silC,silE,silF,silP,silR,silS	2	cdtB,sinH	PDS000001887.600	2015	2016	2016	2015	USA
GCA_011106735.1	NULL	SRR3933040	Contig	PRJNA292661	SAMN05416534	FDA	2015	environmental/other	USA:PA	NULL	ground turkey	Salmonella enterica subsp. enterica serovar Reading	Reading	4:e,h:1,5	NULL	CVM N62495	PDT000139671.2	0	0	0	0	2	0	NULL	mdsA,mdsB	NULL	3	asr=HMM,golS,golT	2	cdtB,sinH	PDS000001887.600	2015	2016	2016	2015	USA
GCA_011106505.1	NULL	SRR3933042	Contig	PRJNA292661	SAMN05416536	FDA	2015	environmental/other	USA:PA	NULL	ground turkey	Salmonella enterica subsp. enterica serovar Reading	Reading	4:e,h:1,5	NULL	CVM N62498	PDT000139673.2	0	0	0	0	7	5	NULL	aac(3)-VIa,aadA1,aph(3'')-Ib,aph(6)-Id,blaHER-3,mdsA,mdsB	aac(3)-VIa,aadA1,aph(3'')-Ib,aph(6)-Id,blaHER-3	11	asr=HMM,golS,golT,silA,silB,silC,silE,silF,silP,silR,silS	2	cdtB,sinH	PDS000001887.600	2015	2016	2016	2015	USA
GCA_011105195.1	NULL	SRR3933062	Contig	PRJNA292661	SAMN05416556	FDA	2015	environmental/other	USA:CO	NULL	ground turkey	Salmonella enterica subsp. enterica serovar Reading	Reading	4:e,h:1,5	NULL	CVM N62521	PDT000139693.2	0	0	0	0	2	0	NULL	mdsA,mdsB	NULL	3	asr=HMM,golS,golT	2	cdtB,sinH	PDS000001887.600	2015	2016	2016	2015	USA
GCA_011105315.1	NULL	SRR3932962	Contig	PRJNA292661	SAMN05416456	FDA	2015	environmental/other	USA:WA	NULL	ground turkey	Salmonella enterica subsp. enterica serovar Reading	Reading	4:e,h:1,5	NULL	CVM N58663	PDT000139727.2	0	0	0	0	8	6	NULL	aph(3'')-Ib,aph(6)-Id,blaTEM,blaTEM-1,mdsA,mdsB,sul2,tet(A)	aph(3'')-Ib,aph(6)-Id,blaTEM,blaTEM-1,sul2,tet(A)	3	asr=HMM,golS,golT	2	cdtB,sinH	PDS000001887.600	2015	2016	2016	2015	USA
GCA_010454035.1	NULL	SRR3933004	Contig	PRJNA292661	SAMN05416498	FDA	2015	environmental/other	USA:MN	NULL	ground turkey	Salmonella enterica subsp. enterica serovar Reading	Reading	4:e,h:1,5	NULL	CVM N62454	PDT000139769.2	0	0	0	0	3	1	NULL	aph(3')-Ia,mdsA,mdsB	aph(3')-Ia	3	asr=HMM,golS,golT	2	cdtB,sinH	PDS000001887.600	2015	2016	2016	2015	USA
GCA_008553645.1	NULL	SRR3933007	Contig	PRJNA292661	SAMN05416501	FDA	2015	environmental/other	USA:MN	NULL	ground turkey	Salmonella enterica subsp. enterica serovar Reading	Reading	4:e,h:1,5	NULL	CVM N62457	PDT000139772.3	0	0	0	0	2	0	NULL	mdsA,mdsB	NULL	3	asr=HMM,golS,golT	2	cdtB,sinH	PDS000001887.600	2015	2016	2016	2015	USA
GCA_010539355.1	NULL	SRR3933077	Contig	PRJNA292661	SAMN05416571	FDA	2015	environmental/other	USA:CT	NULL	ground turkey	Salmonella enterica subsp. enterica serovar Reading	Reading	4:e,h:1,5	NULL	CVM N62538	PDT000139782.2	0	0	0	0	2	0	NULL	mdsA,mdsB	NULL	3	asr=HMM,golS,golT	2	cdtB,sinH	PDS000001887.600	2015	2016	2016	2015	USA
GCA_010567745.1	NULL	SRR3933078	Contig	PRJNA292661	SAMN05416572	FDA	2015	environmental/other	USA:CT	NULL	ground turkey	Salmonella enterica subsp. enterica serovar Reading	Reading	4:e,h:1,5	NULL	CVM N62539	PDT000139783.2	0	0	0	0	2	0	NULL	mdsA,mdsB	NULL	3	asr=HMM,golS,golT	2	cdtB,sinH	PDS000001887.600	2015	2016	2016	2015	USA
GCA_010541265.1	NULL	SRR3933084	Contig	PRJNA292661	SAMN05416578	FDA	2015	environmental/other	USA:NY	NULL	ground turkey	Salmonella enterica subsp. enterica serovar Reading	Reading	4:e,h:1,5	NULL	CVM N62977	PDT000139789.2	0	0	0	0	2	0	NULL	mdsA,mdsB	NULL	3	asr=HMM,golS,golT	2	cdtB,sinH	PDS000001887.600	2015	2016	2016	2015	USA
GCA_008428035.1	NULL	SRR3954077	Contig	PRJNA292666	SAMN05440590	USDA-FSIS	2016	environmental/other	USA:MN	NULL	Animal-Turkey-Young Turkey	Salmonella enterica subsp. enterica serovar Reading	Reading	4:e,h:1,5	NULL	FSIS1607155	PDT000141088.2	3	0	11	14	6	4	amoxicillin-clavulanic acid=S,ampicillin=S,azithromycin=S,cefoxitin=S,ceftriaxone=S,chloramphenicol=S,ciprofloxacin=S,gentamicin=S,meropenem=S,nalidixic acid=S,streptomycin=R,sulfisoxazole=R,tetracycline=R,trimethoprim-sulfamethoxazole=S	aph(3'')-Ib,aph(6)-Id,mdsA,mdsB,sul2,tet(A)	aph(3'')-Ib,aph(6)-Id,sul2,tet(A)	3	asr=HMM,golS,golT	2	cdtB,sinH	PDS000001887.600	2016	2016	2016	2016	USA
GCA_008551215.1	NULL	SRR3953782	Contig	PRJNA292666	SAMN05440597	USDA-FSIS	2016	environmental/other	USA:NC	NULL	Animal-Turkey-Young Turkey	Salmonella enterica subsp. enterica serovar Reading	Reading	4:e,h:1,5	NULL	FSIS1607162	PDT000141095.2	2	1	11	14	6	4	amoxicillin-clavulanic acid=I,ampicillin=R,azithromycin=S,cefoxitin=S,ceftriaxone=S,chloramphenicol=S,ciprofloxacin=S,gentamicin=S,meropenem=S,nalidixic acid=S,streptomycin=R,sulfisoxazole=S,tetracycline=S,trimethoprim-sulfamethoxazole=S	aph(3'')-Ib,aph(3')-Ia,aph(6)-Id,blaHER-3,mdsA,mdsB	aph(3'')-Ib,aph(3')-Ia,aph(6)-Id,blaHER-3	11	asr=HMM,golS,golT,silA,silB,silC,silE,silF,silP,silR,silS	2	cdtB,sinH	PDS000001887.600	2016	2016	2016	2016	USA
GCA_010000125.1	NULL	SRR3978280	Contig	PRJNA230403	SAMN05438633	NULL	2016-07	clinical	USA	NULL	blood	Salmonella enterica subsp. enterica serovar Reading	Reading	4:e,h:1,5	NULL	PNUSAS003096	PDT000141484.2	0	0	0	0	2	0	NULL	mdsA,mdsB	NULL	4	arsC=HMM,asr=HMM,golS,golT	2	cdtB,sinH	PDS000031804.2	2016	2016	2016	2016	USA
GCA_010762755.1	NULL	SRR3979113	Contig	PRJNA230403	SAMN05437761	NULL	2016-07	clinical	USA	NULL	stool	Salmonella enterica subsp. enterica serovar Reading	Reading	4:e,h:1,5	NULL	PNUSAS003019	PDT000141537.2	0	0	0	0	2	0	NULL	mdsA,mdsB	NULL	4	arsC=HMM,asr=HMM,golS,golT	2	cdtB,sinH	PDS000031804.2	2016	2016	2016	2016	USA
GCA_008480865.1	NULL	SRR3995460	Contig	PRJNA242847	SAMN05505560	USDA-FSIS	2016	environmental/other	USA:KS	NULL	product-raw-intact-beef	Salmonella enterica subsp. enterica serovar Reading	Reading	4:e,h:1,5	NULL	FSIS1607153	PDT000142867.2	8	1	5	14	10	8	amoxicillin-clavulanic acid=R,ampicillin=R,azithromycin=S,cefoxitin=R,ceftriaxone=R,chloramphenicol=R,ciprofloxacin=I,gentamicin=S,meropenem=S,nalidixic acid=S,streptomycin=R,sulfisoxazole=R,tetracycline=R,trimethoprim-sulfamethoxazole=S	aph(3'')-Ib,aph(6)-Id,blaCMY-2,floR,fosA7,mdsA,mdsB,qnrB19,sul2,tet(A)	aph(3'')-Ib,aph(6)-Id,blaCMY-2,floR,fosA7,qnrB19,sul2,tet(A)	10	asr=HMM,golS,golT,merA,merB,merD,merE,merP,merR,merT	0	NULL	PDS000084927.1	2016	2016	2016	2016	USA
GCA_010440495.1	NULL	SRR3996626	Contig	PRJNA230403	SAMN05453239	NULL	2016-06	clinical	USA	NULL	stool	Salmonella enterica subsp. enterica serovar Reading	Reading	4:e,h:1,5	NULL	PNUSAS003093	PDT000143113.2	0	0	0	0	2	0	NULL	mdsA,mdsB	NULL	4	arsC=HMM,asr=HMM,golS,golT	2	cdtB,sinH	PDS000031804.2	2016	2016	2016	2016	USA
GCA_010518375.1	NULL	SRR3996627	Contig	PRJNA230403	SAMN05453240	NULL	2016-06	clinical	USA	NULL	stool	Salmonella enterica subsp. enterica serovar Reading	Reading	4:e,h:1,5	NULL	PNUSAS003094	PDT000143114.2	0	0	0	0	2	0	NULL	mdsA,mdsB	NULL	4	arsC=HMM,asr=HMM,golS,golT	2	cdtB,sinH	PDS000031804.2	2016	2016	2016	2016	USA
GCA_010549905.1	NULL	SRR3996628	Contig	PRJNA230403	SAMN05453241	NULL	2016-07	clinical	USA	NULL	stool	Salmonella enterica subsp. enterica serovar Reading	Reading	4:e,h:1,5	NULL	PNUSAS003095	PDT000143115.2	0	0	0	0	2	0	NULL	mdsA,mdsB	NULL	4	arsC=HMM,asr=HMM,golS,golT	2	cdtB,sinH	PDS000031804.2	2016	2016	2016	2016	USA
GCA_006905485.1	NULL	SRR3999992	Contig	PRJNA230403	SAMN05441012	NULL	NULL	clinical	USA	NULL	NULL	Salmonella enterica	Reading	4:e,h:1,5	NULL	PNUSAS002994	PDT000143307.2	0	0	0	0	2	0	NULL	mdsA,mdsB	NULL	4	arsC=HMM,asr=HMM,golS,golT	2	cdtB,sinH	PDS000031804.2	NULL	2016	2016	2016	USA
GCA_010762695.1	NULL	SRR4000222	Contig	PRJNA230403	SAMN05453238	NULL	2016-06	clinical	USA	NULL	stool	Salmonella enterica subsp. enterica serovar Reading	Reading	4:e,h:1,5	NULL	PNUSAS002993	PDT000143343.2	0	0	0	0	2	0	NULL	mdsA,mdsB	NULL	4	arsC=HMM,asr=HMM,golS,golT	2	cdtB,sinH	PDS000031804.2	2016	2016	2016	2016	USA
GCA_006906105.1	NULL	SRR4000208	Contig	PRJNA230403	SAMN05512029	CDC	NULL	clinical	USA	NULL	NULL	Salmonella enterica	Reading	4:e,h:1,5	NULL	2016K-0608	PDT000143385.2	0	0	0	0	2	0	NULL	mdsA,mdsB	NULL	4	arsC=HMM,asr=HMM,golS,golT	2	cdtB,sinH	PDS000031804.2	NULL	2016	2016	2016	USA
GCA_011415515.1	NULL	SRR4005445	Contig	PRJNA242847	SAMN05514410	USDA-FSIS	2016	environmental/other	USA:TN	NULL	RTE Product	Salmonella enterica subsp. enterica serovar Reading	Reading	4:e,h:1,5	NULL	FSIS1607310	PDT000143456.2	0	0	0	0	2	0	NULL	mdsA,mdsB	NULL	4	arsC=HMM,asr=HMM,golS,golT	2	cdtB,sinH	PDS000005910.73	2016	2016	2016	2016	USA
GCA_010568125.1	NULL	SRR4032945	Contig	PRJNA230403	SAMN05508892	CDC	2016-06	clinical	USA	NULL	stool	Salmonella enterica subsp. enterica serovar Reading	Reading	4:e,h:1,5	NULL	PNUSAS003032	PDT000144441.2	0	0	0	0	2	0	NULL	mdsA,mdsB	NULL	4	arsC=HMM,asr=HMM,golS,golT	2	cdtB,sinH	PDS000031804.2	2016	2016	2016	2016	USA
GCA_010549405.1	NULL	SRR4032946	Contig	PRJNA230403	SAMN05508893	CDC	2016-06	clinical	USA	NULL	stool	Salmonella enterica subsp. enterica serovar Reading	Reading	4:e,h:1,5	NULL	PNUSAS002992	PDT000144442.2	0	0	0	0	2	0	NULL	mdsA,mdsB	NULL	4	arsC=HMM,asr=HMM,golS,golT	2	cdtB,sinH	PDS000031804.2	2016	2016	2016	2016	USA
GCA_010762855.1	NULL	SRR4032949	Contig	PRJNA230403	SAMN05514126	USA	2016-06	clinical	USA	NULL	stool	Salmonella enterica subsp. enterica serovar Reading	Reading	4:e,h:1,5	NULL	NULL	PDT000144445.2	0	0	0	0	2	0	NULL	mdsA,mdsB	NULL	4	arsC=HMM,asr=HMM,golS,golT	2	cdtB,sinH	PDS000031804.2	2016	2016	2016	2016	USA
GCA_010441055.1	NULL	SRR4032950	Contig	PRJNA230403	SAMN05508896	CDC	2016-07	clinical	USA	NULL	stool	Salmonella enterica subsp. enterica serovar Reading	Reading	4:e,h:1,5	NULL	PNUSAS003035	PDT000144446.2	0	0	0	0	2	0	NULL	mdsA,mdsB	NULL	4	arsC=HMM,asr=HMM,golS,golT	2	cdtB,sinH	PDS000031804.2	2016	2016	2016	2016	USA
GCA_008481245.1	NULL	SRR4046875	Contig	PRJNA230403	SAMN05578044	CDC	2016-07	clinical	USA	NULL	blood	Salmonella enterica subsp. enterica serovar Reading	Reading	4:e,h:1,5	NULL	PNUSAS003387	PDT000145016.2	0	0	0	0	2	0	NULL	mdsA,mdsB	NULL	4	arsC=HMM,asr=HMM,golS,golT	2	cdtB,sinH	PDS000031804.2	2016	2016	2016	2016	USA
GCA_010496535.1	NULL	SRR4046886	Contig	PRJNA230403	SAMN05578048	CDC	2016-07	clinical	USA	NULL	stool	Salmonella enterica subsp. enterica serovar Reading	Reading	4:e,h:1,5	NULL	PNUSAS003391	PDT000145021.2	0	0	0	0	2	0	NULL	mdsA,mdsB	NULL	4	arsC=HMM,asr=HMM,golS,golT	2	cdtB,sinH	PDS000031804.2	2016	2016	2016	2016	USA
GCA_010543125.1	NULL	SRR4046888	Contig	PRJNA230403	SAMN05591125	CDC	2016-07	clinical	USA	NULL	urine	Salmonella enterica subsp. enterica serovar Reading	Reading	4:e,h:1,5	NULL	PNUSAS003451	PDT000145023.2	0	0	0	0	2	0	NULL	mdsA,mdsB	NULL	4	arsC=HMM,asr=HMM,golS,golT	2	cdtB,sinH	PDS000031804.2	2016	2016	2016	2016	USA
GCA_010789065.1	NULL	SRR4046905	Contig	PRJNA230403	SAMN05591121	CDC	2016-07	clinical	USA	NULL	stool	Salmonella enterica subsp. enterica serovar Reading	Reading	4:e,h:1,5	NULL	PNUSAS003453	PDT000145037.2	0	0	0	0	2	0	NULL	mdsA,mdsB	NULL	4	arsC=HMM,asr=HMM,golS,golT	2	cdtB,sinH	PDS000031804.2	2016	2016	2016	2016	USA
GCA_010670785.1	NULL	SRR4046907	Contig	PRJNA230403	SAMN05591123	CDC	2016-07	clinical	USA	NULL	urine	Salmonella enterica subsp. enterica serovar Reading	Reading	4:e,h:1,5	NULL	PNUSAS003454	PDT000145039.2	0	0	0	0	2	0	NULL	mdsA,mdsB	NULL	4	arsC=HMM,asr=HMM,golS,golT	2	cdtB,sinH	PDS000031804.2	2016	2016	2016	2016	USA
GCA_006908475.1	NULL	SRR4054317	Contig	PRJNA230403	SAMN05574880	NULL	NULL	clinical	USA	NULL	NULL	Salmonella enterica	Reading	4:e,h:1,5	NULL	PNUSAS003087	PDT000145288.2	0	0	0	0	2	0	NULL	mdsA,mdsB	NULL	4	arsC=HMM,asr=HMM,golS,golT	2	cdtB,sinH	PDS000031804.2	NULL	2016	2016	2016	USA
GCA_010677675.1	NULL	SRR4064302	Contig	PRJNA230403	SAMN05603653	CDC	2016-07	clinical	USA	NULL	urine	Salmonella enterica subsp. enterica serovar Reading	Reading	4:e,h:1,5	NULL	PNUSAS003452	PDT000145781.2	0	0	0	0	2	0	NULL	mdsA,mdsB	NULL	4	arsC=HMM,asr=HMM,golS,golT	2	cdtB,sinH	PDS000031804.2	2016	2016	2016	2016	USA
GCA_010408075.1	turkey	SRR4069554	Contig	PRJNA338682	SAMN05560721	SHL	2015-12-17	environmental/other	USA:IA	NULL	turkey	Salmonella enterica subsp. enterica serovar Reading	Reading	4:e,h:1,5	Food	IA_328756	PDT000145903.2	0	0	0	0	6	4	NULL	aph(3'')-Ib,aph(6)-Id,mdsA,mdsB,sul2,tet(A)	aph(3'')-Ib,aph(6)-Id,sul2,tet(A)	3	asr=HMM,golS,golT	2	cdtB,sinH	PDS000001887.600	2015	2016	2016	2015	USA
GCA_008947045.1	NULL	SRR4101283	Contig	PRJNA230403	SAMN05603615	NULL	2016-07	clinical	USA	NULL	blood	Salmonella enterica	Reading	4:e,h:1,5	NULL	PNUSAS003561	PDT000146241.2	0	0	0	0	2	0	NULL	mdsA,mdsB	NULL	4	arsC=HMM,asr=HMM,golS,golT	2	cdtB,sinH	PDS000031804.2	2016	2016	2016	2016	USA
GCA_010760595.1	NULL	SRR4244410	Contig	PRJNA230403	SAMN05762789	CDC	2016-08	clinical	USA	NULL	stool	Salmonella enterica subsp. enterica serovar Reading	Reading	4:e,h:1,5	NULL	PNUSAS003763	PDT000148846.2	0	0	0	0	2	0	NULL	mdsA,mdsB	NULL	3	asr=HMM,golS,golT	2	cdtB,sinH	PDS000001887.600	2016	2016	2016	2016	USA
GCA_005973425.1	NULL	SRR4273727	Contig	PRJNA230403	SAMN05441013	NULL	NULL	clinical	USA	NULL	NULL	Salmonella enterica	Reading	4:e,h:1,5	NULL	PNUSAS002995	PDT000149555.2	0	0	0	0	2	0	NULL	mdsA,mdsB	NULL	4	arsC=HMM,asr=HMM,golS,golT	2	cdtB,sinH	PDS000031804.2	NULL	2016	2016	2016	USA
GCA_010678425.1	NULL	SRR4280570	Contig	PRJNA292661	SAMN05771729	FDA	2015	environmental/other	USA:MD	NULL	ground turkey	Salmonella enterica subsp. enterica serovar Reading	Reading	4:e,h:1,5	NULL	CVM N57975	PDT000149660.2	0	0	0	0	8	6	NULL	aac(3)-VIa,aadA1,aph(3'')-Ib,aph(6)-Id,blaHER=PARTIAL_END_OF_CONTIG,mdsA,mdsB,sul1	aac(3)-VIa,aadA1,aph(3'')-Ib,aph(6)-Id,blaHER=PARTIAL_END_OF_CONTIG,sul1	12	asr=HMM,golS,golT,qacEdelta1,silA,silB,silC,silE,silF,silP,silR,silS	1	sinH=HMM	PDS000001887.600	2015	2016	2016	2015	USA
GCA_010495455.1	NULL	SRR4280571	Contig	PRJNA292661	SAMN05771730	FDA	2015	environmental/other	USA:MD	NULL	ground turkey	Salmonella enterica subsp. enterica serovar Reading	Reading	4:e,h:1,5	NULL	CVM N57977	PDT000149661.2	0	0	0	0	9	7	NULL	aac(3)-VIa,aadA1,aph(3'')-Ib,aph(3'')-Ib=PARTIAL_END_OF_CONTIG,aph(6)-Id,blaHER-3,mdsA,mdsB,sul1	aac(3)-VIa,aadA1,aph(3'')-Ib,aph(3'')-Ib=PARTIAL_END_OF_CONTIG,aph(6)-Id,blaHER-3,sul1	12	asr=HMM,golS,golT,qacEdelta1,silA,silB,silC,silE,silF,silP,silR,silS	2	cdtB,sinH	PDS000001887.600	2015	2016	2016	2015	USA
GCA_010507795.1	NULL	SRR4280573	Contig	PRJNA292661	SAMN05771732	FDA	2015	environmental/other	USA:MD	NULL	ground turkey	Salmonella enterica subsp. enterica serovar Reading	Reading	4:e,h:1,5	NULL	CVM N57979	PDT000149663.2	0	0	0	0	2	0	NULL	mdsA,mdsB	NULL	3	asr=HMM,golS,golT	2	cdtB,sinH	PDS000001887.600	2015	2016	2016	2015	USA
GCA_010734535.1	NULL	SRR4280578	Contig	PRJNA292661	SAMN05771737	FDA	2015	environmental/other	USA:CA	NULL	ground turkey	Salmonella enterica subsp. enterica serovar Reading	Reading	4:e,h:1,5	NULL	CVM N58681	PDT000149668.2	0	0	0	0	2	0	NULL	mdsA,mdsB	NULL	3	asr=HMM,golS,golT	2	cdtB,sinH	PDS000001887.600	2015	2016	2016	2015	USA
GCA_010545585.1	NULL	SRR4280584	Contig	PRJNA292661	SAMN05771743	FDA	2015	environmental/other	USA:MD	NULL	ground turkey	Salmonella enterica subsp. enterica serovar Reading	Reading	4:e,h:1,5	NULL	CVM N58687	PDT000149674.2	0	0	0	0	9	7	NULL	aac(3)-VIa,aadA1,aph(3'')-Ib,aph(3'')-Ib=PARTIAL_END_OF_CONTIG,aph(3')-Ia,aph(6)-Id,mdsA,mdsB,sul1	aac(3)-VIa,aadA1,aph(3'')-Ib,aph(3'')-Ib=PARTIAL_END_OF_CONTIG,aph(3')-Ia,aph(6)-Id,sul1	13	asr=HMM,golS,golT,qacE,qacEdelta1,silA,silB,silC,silE,silF,silP,silR,silS	1	sinH=HMM	PDS000001887.600	2015	2016	2016	2015	USA
GCA_011107195.1	NULL	SRR4280587	Contig	PRJNA292661	SAMN05771746	FDA	2015	environmental/other	USA:MD	NULL	ground turkey	Salmonella enterica subsp. enterica serovar Reading	Reading	4:e,h:1,5	NULL	CVM N58690	PDT000149677.2	0	0	0	0	2	0	NULL	mdsA,mdsB	NULL	3	asr=HMM,golS,golT	2	cdtB,sinH	PDS000001887.600	2015	2016	2016	2015	USA
GCA_010683545.1	NULL	SRR4280592	Contig	PRJNA292661	SAMN05771751	FDA	2015	environmental/other	USA:LA	NULL	ground turkey	Salmonella enterica subsp. enterica serovar Reading	Reading	4:e,h:1,5	NULL	CVM N59312	PDT000149682.2	0	0	0	0	3	1	NULL	aph(3')-Ia,mdsA,mdsB	aph(3')-Ia	3	asr=HMM,golS,golT	2	cdtB,sinH	PDS000001887.600	2015	2016	2016	2015	USA
GCA_010412015.1	NULL	SRR4280613	Contig	PRJNA292661	SAMN05771772	FDA	2015	environmental/other	USA:TN	NULL	ground turkey	Salmonella enterica subsp. enterica serovar Reading	Reading	4:e,h:1,5	NULL	CVM N62500	PDT000149703.2	0	0	0	0	2	0	NULL	mdsA,mdsB	NULL	3	asr=HMM,golS,golT	2	cdtB,sinH	PDS000001887.600	2015	2016	2016	2015	USA
GCA_010734455.1	NULL	SRR4280630	Contig	PRJNA292661	SAMN05771789	FDA	2015	environmental/other	USA:MD	NULL	ground turkey	Salmonella enterica subsp. enterica serovar Reading	Reading	4:e,h:1,5	NULL	CVM N62954	PDT000149720.2	0	0	0	0	8	6	NULL	aac(3)-VIa,aadA1,aph(3'')-Ib,aph(6)-Id,blaHER-3,mdsA,mdsB,sul1	aac(3)-VIa,aadA1,aph(3'')-Ib,aph(6)-Id,blaHER-3,sul1	13	asr=HMM,golS,golT,qacE,qacEdelta1,silA,silB,silC,silE,silF,silP,silR,silS	1	sinH=HMM	PDS000001887.600	2015	2016	2016	2015	USA
GCA_010454115.1	NULL	SRR4280639	Contig	PRJNA292661	SAMN05771798	FDA	2015	environmental/other	USA:MD	NULL	ground turkey	Salmonella enterica subsp. enterica serovar Reading	Reading	4:e,h:1,5	NULL	CVM N62963	PDT000149729.2	0	0	0	0	2	0	NULL	mdsA,mdsB	NULL	3	asr=HMM,golS,golT	2	cdtB,sinH	PDS000001887.600	2015	2016	2016	2015	USA
GCA_010441275.1	NULL	SRR4281396	Contig	PRJNA292666	SAMN05799395	USDA-FSIS	2016	environmental/other	USA:WI	NULL	animal-swine-sow	Salmonella enterica subsp. enterica serovar Reading	Reading	4:e,h:1,5	NULL	FSIS1607642	PDT000149758.2	0	0	0	0	3	1	NULL	fosA7.7,mdsA,mdsB	fosA7.7	3	asr=HMM,golS,golT	1	sinH=HMM	PDS000004162.41	2016	2016	2016	2016	USA
GCA_011105455.1	NULL	SRR4288727	Contig	PRJNA292666	SAMN05800185	USDA-FSIS	2016	environmental/other	USA:IA	NULL	Animal-Turkey-Young Turkey	Salmonella enterica subsp. enterica serovar Reading	Reading	4:e,h:1,5	NULL	FSIS1607656	PDT000149802.2	0	0	0	0	6	4	NULL	aph(3'')-Ib=PARTIAL,aph(3'')-Ib=PARTIAL_END_OF_CONTIG,mdsA,mdsB,sul2,tet(A)	aph(3'')-Ib=PARTIAL,aph(3'')-Ib=PARTIAL_END_OF_CONTIG,sul2,tet(A)	3	asr=HMM,golS,golT	2	cdtB,sinH	PDS000001887.600	2016	2016	2016	2016	USA
GCA_010765455.1	NULL	SRR4293044	Contig	PRJNA292666	SAMN05821154	USDA-FSIS	2016	environmental/other	USA:MO	NULL	Animal-Turkey-Young Turkey	Salmonella enterica subsp. enterica serovar Reading	Reading	4:e,h:1,5	NULL	FSIS1607721	PDT000150119.2	0	0	0	0	2	0	NULL	mdsA,mdsB	NULL	3	asr=HMM,golS,golT	2	cdtB,sinH	PDS000001887.600	2016	2016	2016	2016	USA
GCA_010553785.1	NULL	SRR4294998	Contig	PRJNA230403	SAMN05788704	CDC	2016-08	clinical	USA	NULL	stool	Salmonella enterica subsp. enterica serovar Reading	Reading	4:e,h:1,5	NULL	PNUSAS003957	PDT000150289.2	0	0	0	0	2	0	NULL	mdsA,mdsB	NULL	4	arsC=HMM,asr=HMM,golS,golT	2	cdtB,sinH	PDS000031804.2	2016	2016	2016	2016	USA
GCA_010407785.1	NULL	SRR4295000	Contig	PRJNA230403	SAMN05788476	CDC	2016-08	clinical	USA	NULL	stool	Salmonella enterica subsp. enterica serovar Reading	Reading	4:e,h:1,5	NULL	PNUSAS003958	PDT000150290.2	0	0	0	0	2	0	NULL	mdsA,mdsB	NULL	4	arsC=HMM,asr=HMM,golS,golT	2	cdtB,sinH	PDS000031804.2	2016	2016	2016	2016	USA
GCA_010542225.1	NULL	SRR4295001	Contig	PRJNA230403	SAMN05788477	CDC	2016-08	clinical	USA	NULL	stool	Salmonella enterica subsp. enterica serovar Reading	Reading	4:e,h:1,5	NULL	PNUSAS003959	PDT000150291.2	0	0	0	0	2	0	NULL	mdsA,mdsB	NULL	3	asr=HMM,golS,golT	2	cdtB,sinH	PDS000001887.600	2016	2016	2016	2016	USA
GCA_011111575.1	NULL	SRR4295038	Contig	PRJNA230403	SAMN05788691	CDC	2016-07	clinical	USA	NULL	blood	Salmonella enterica subsp. enterica serovar Reading	Reading	4:e,h:1,5	NULL	PNUSAS004067	PDT000150319.2	0	0	0	0	6	4	NULL	aph(3'')-Ib,aph(6)-Id,mdsA,mdsB,sul2,tet(A)	aph(3'')-Ib,aph(6)-Id,sul2,tet(A)	3	asr=HMM,golS,golT	2	cdtB,sinH	PDS000001887.600	2016	2016	2016	2016	USA
GCA_010516095.1	NULL	SRR4295028	Contig	PRJNA230403	SAMN05781453	CDC	2016-08	clinical	USA	NULL	stool	Salmonella enterica subsp. enterica serovar Reading	Reading	4:e,h:1,5	NULL	PNUSAS003972	PDT000150395.2	0	0	0	0	5	3	NULL	aph(3'')-Ib,aph(3')-Ia,aph(6)-Id,mdsA,mdsB	aph(3'')-Ib,aph(3')-Ia,aph(6)-Id	5	asr=HMM,golS,golT,silA,silP	2	cdtB,sinH	PDS000001887.600	2016	2016	2016	2016	USA
GCA_010677995.1	NULL	SRR4295029	Contig	PRJNA230403	SAMN05781454	CDC	2016-08	clinical	USA	NULL	blood	Salmonella enterica subsp. enterica serovar Reading	Reading	4:e,h:1,5	NULL	PNUSAS003973	PDT000150396.2	0	0	0	0	5	3	NULL	aph(3'')-Ib,aph(3')-Ia,aph(6)-Id,mdsA,mdsB	aph(3'')-Ib,aph(3')-Ia,aph(6)-Id	5	asr=HMM,golS,golT,silA,silP	2	cdtB,sinH	PDS000001887.600	2016	2016	2016	2016	USA
GCA_010526275.1	NULL	SRR4295031	Contig	PRJNA230403	SAMN05784339	CDC	2016-08	clinical	USA	NULL	stool	Salmonella enterica subsp. enterica serovar Reading	Reading	4:e,h:1,5	NULL	PNUSAS003975	PDT000150398.2	0	0	0	0	5	3	NULL	aph(3'')-Ib,aph(3')-Ia,aph(6)-Id,mdsA,mdsB	aph(3'')-Ib,aph(3')-Ia,aph(6)-Id	5	asr=HMM,golS,golT,silA,silP	2	cdtB,sinH	PDS000001887.600	2016	2016	2016	2016	USA
GCA_011107155.1	NULL	SRR4342936	Contig	PRJNA230403	SAMN05853976	CDC	2016-08	clinical	USA	NULL	stool	Salmonella enterica subsp. enterica	Reading	4:e,h:1,5	NULL	PNUSAS003722	PDT000151213.2	0	0	0	0	6	4	NULL	aph(3'')-Ib,aph(6)-Id,mdsA,mdsB,sul2,tet(A)	aph(3'')-Ib,aph(6)-Id,sul2,tet(A)	3	asr=HMM,golS,golT	2	cdtB,sinH	PDS000001887.600	2016	2016	2016	2016	USA
GCA_006101045.1	NULL	SRR4423568	Contig	PRJNA230403	SAMN05468406	NULL	NULL	clinical	USA	NULL	NULL	Salmonella enterica	Reading	4:e,h:1,5	NULL	PNUSAS003089	PDT000152683.2	0	0	0	0	2	0	NULL	mdsA,mdsB	NULL	4	arsC=HMM,asr=HMM,golS,golT	2	cdtB,sinH	PDS000031804.2	NULL	2016	2016	2016	USA
GCA_005974845.1	environmental	SRR4446623	Contig	PRJNA280335	SAMN04993582	ADRDL FSM, SDSU	2015-10-28	environmental/other	USA:MN	NULL	environment	Salmonella enterica	Reading	4:e,h:1,5	Environmental	ADRDL_PRE-8	PDT000153343.2	0	0	0	0	6	4	NULL	aph(3'')-Ib,aph(6)-Id,mdsA,mdsB=PARTIAL_END_OF_CONTIG,sul2,tet(A)	aph(3'')-Ib,aph(6)-Id,sul2,tet(A)	3	asr=HMM,golS,golT	2	cdtB,sinH	PDS000001887.600	2015	2016	2016	2015	USA
GCA_010678285.1	NULL	SRR4449998	Contig	PRJNA230403	SAMN05930919	CDC	2016-08	clinical	USA	NULL	stool	Salmonella enterica subsp. enterica serovar Reading	Reading	4:e,h:1,5	NULL	PNUSAS004786	PDT000154016.2	0	0	0	0	2	0	NULL	mdsA,mdsB	NULL	4	arsC=HMM,asr=HMM,golS,golT	2	cdtB,sinH	PDS000031804.2	2016	2016	2016	2016	USA
GCA_008993555.1	nuts	SRR5010540	Contig	PRJNA322206	SAMN05203394	Institute for Food Safety and Health	2001-08	environmental/other	Canada	NULL	raw almond	Salmonella enterica subsp. enterica	Reading	4:e,h:1,5	Food	ATCC BAA-1045	PDT000158289.2	0	0	0	0	5	3	NULL	fosA7,gyrA_S83F=POINT,mdsA,mdsB,tet(C)	fosA7,gyrA_S83F=POINT,tet(C)	3	asr=HMM,golS,golT	0	NULL	PDS000079934.1	2001	2016	2016	2001	Canada
GCA_010749535.1	NULL	SRR5019457	Contig	PRJNA292666	SAMN06015759	USDA-FSIS	2016	environmental/other	USA:IL	NULL	animal-swine-sow	Salmonella enterica subsp. enterica serovar Reading	Reading	4:e,h:1,5	NULL	FSIS1608358	PDT000158987.2	0	0	0	0	3	1	NULL	fosA7.7,mdsA,mdsB	fosA7.7	3	asr=HMM,golS,golT	1	sinH=HMM	PDS000004162.41	2016	2016	2016	2016	USA
GCA_006496935.1	NULL	SRR4044578	Contig	PRJNA287785	SAMN05596380	CDC	NULL	clinical	USA	NULL	NULL	Salmonella enterica	Reading	4:e,h:1,5	NULL	2014AM-2908	PDT000161232.2	2	0	12	14	6	4	amoxicillin-clavulanic acid=S,ampicillin=S,azithromycin=S,cefoxitin=S,ceftiofur=S,ceftriaxone=S,chloramphenicol=S,ciprofloxacin=S,gentamicin=S,nalidixic acid=S,streptomycin=S,sulfisoxazole=R,tetracycline=R,trimethoprim-sulfamethoxazole=S	aph(3'')-Ib,aph(6)-Id,mdsA,mdsB,sul2,tet(A)	aph(3'')-Ib,aph(6)-Id,sul2,tet(A)	3	asr=HMM,golS,golT	2	cdtB,sinH	PDS000001887.600	NULL	2016	2016	2016	USA
GCA_006920315.1	NULL	SRR4420935	Contig	PRJNA287785	SAMN05907751	CDC	NULL	clinical	USA	NULL	NULL	Salmonella enterica	Reading	4:e,h:1,5	NULL	2014AM-2223	PDT000161323.2	0	0	0	0	7	5	NULL	aph(3'')-Ib,aph(6)-Id,blaTEM-1,mdsA,mdsB,sul2,tet(A)	aph(3'')-Ib,aph(6)-Id,blaTEM-1,sul2,tet(A)	3	asr=HMM,golS,golT	2	cdtB,sinH	PDS000001887.600	NULL	2016	2016	2016	USA
GCA_006498875.1	NULL	SRR4449959	Contig	PRJNA287785	SAMN05941612	CDC	NULL	clinical	USA	NULL	NULL	Salmonella enterica	Reading	4:e,h:1,5	NULL	2014AM-2988	PDT000161393.2	2	0	12	14	6	4	amoxicillin-clavulanic acid=S,ampicillin=S,azithromycin=S,cefoxitin=S,ceftiofur=S,ceftriaxone=S,chloramphenicol=S,ciprofloxacin=S,gentamicin=S,nalidixic acid=S,streptomycin=S,sulfisoxazole=R,tetracycline=R,trimethoprim-sulfamethoxazole=S	aph(3'')-Ib,aph(6)-Id,mdsA,mdsB,sul2,tet(A)	aph(3'')-Ib,aph(6)-Id,sul2,tet(A)	3	asr=HMM,golS,golT	2	cdtB,sinH	PDS000001887.600	NULL	2016	2016	2016	USA
GCA_010763295.1	NULL	SRR5043211	Contig	PRJNA242847	SAMN06046043	USDA-FSIS	2016	environmental/other	USA:NC	NULL	Comminuted Turkey	Salmonella enterica subsp. enterica serovar Reading	Reading	4:e,h:1,5	NULL	FSIS1608505	PDT000162376.2	0	0	0	0	2	0	NULL	mdsA,mdsB	NULL	3	asr=HMM,golS,golT	2	cdtB,sinH	PDS000001887.600	2016	2016	2016	2016	USA
GCA_010568385.1	NULL	SRR5045041	Contig	PRJNA242847	SAMN06048867	USDA-FSIS	2016	environmental/other	USA:MN	NULL	Comminuted Turkey	Salmonella enterica subsp. enterica serovar Reading	Reading	4:e,h:1,5	NULL	FSIS1608664	PDT000162698.2	0	0	0	0	6	4	NULL	aph(3'')-Ib,aph(6)-Id,mdsA,mdsB,sul2,tet(A)	aph(3'')-Ib,aph(6)-Id,sul2,tet(A)	3	asr=HMM,golS,golT	2	cdtB,sinH	PDS000001887.600	2016	2016	2016	2016	USA
GCA_011418735.1	NULL	SRR5084266	Contig	PRJNA230403	SAMN06111360	CDC	2016-10	clinical	USA	NULL	stool	Salmonella enterica subsp. enterica serovar Reading	Reading	4:e,h:1,5	NULL	PNUSAS006014	PDT000167975.2	0	0	0	0	7	5	NULL	aph(3'')-Ib,aph(6)-Id,blaTEM-1,mdsA,mdsB,sul2,tet(A)	aph(3'')-Ib,aph(6)-Id,blaTEM-1,sul2,tet(A)	3	asr=HMM,golS,golT	2	cdtB,sinH	PDS000001887.600	2016	2016	2016	2016	USA
GCA_010408545.1	NULL	SRR5110569	Contig	PRJNA230403	SAMN06118291	NULL	2016-06	clinical	USA	NULL	blood	Salmonella enterica subsp. enterica serovar Reading	Reading	4:e,h:1,5	NULL	PNUSAS005076	PDT000171944.2	0	0	0	0	7	5	NULL	aph(3'')-Ib,aph(3')-Ia,aph(6)-Id,mdsA,mdsB,sul2,tet(A)	aph(3'')-Ib,aph(3')-Ia,aph(6)-Id,sul2,tet(A)	3	asr=HMM,golS,golT	2	cdtB,sinH	PDS000001887.600	2016	2016	2016	2016	USA
GCA_010514635.1	NULL	SRR5110598	Contig	PRJNA230403	SAMN06132056	NULL	2016-01	clinical	USA	NULL	stool	Salmonella enterica subsp. enterica serovar Reading	Reading	4:e,h:1,5	NULL	PNUSAS006002	PDT000171965.2	0	0	0	0	2	0	NULL	mdsA,mdsB	NULL	3	asr=HMM,golS,golT	2	cdtB,sinH	PDS000001887.600	2016	2016	2016	2016	USA
GCA_008526095.1	NULL	SRR5110599	Contig	PRJNA230403	SAMN06132055	NULL	2016-05	clinical	USA	NULL	stool	Salmonella enterica subsp. enterica serovar Reading	Reading	4:e,h:1,5	NULL	PNUSAS006001	PDT000171966.3	0	0	0	0	7	5	NULL	aph(3'')-Ib,aph(6)-Id=PARTIAL,blaTEM-1,mdsA,mdsB,sul2,tet(A)	aph(3'')-Ib,aph(6)-Id=PARTIAL,blaTEM-1,sul2,tet(A)	3	asr=HMM,golS,golT	2	cdtB,sinH	PDS000001887.600	2016	2016	2016	2016	USA
GCA_010545505.1	NULL	SRR5110600	Contig	PRJNA230403	SAMN06132054	NULL	2016-11	clinical	USA	NULL	stool	Salmonella enterica subsp. enterica serovar Reading	Reading	4:e,h:1,5	NULL	PNUSAS006000	PDT000171967.2	0	0	0	0	2	0	NULL	mdsA,mdsB	NULL	3	asr=HMM,golS,golT	2	cdtB,sinH	PDS000001887.600	2016	2016	2016	2016	USA
GCA_008526435.1	NULL	SRR5121587	Contig	PRJNA230403	SAMN06132057	NULL	2016-04	clinical	USA	NULL	stool	Salmonella enterica subsp. enterica serovar Reading	Reading	4:e,h:1,5	NULL	PNUSAS006003	PDT000173706.6	0	0	0	0	6	4	NULL	aph(3'')-Ib,aph(6)-Id,mdsA,mdsB,sul2,tet(A)	aph(3'')-Ib,aph(6)-Id,sul2,tet(A)	3	asr=HMM,golS,golT	2	cdtB,sinH	PDS000001887.600	2016	2016	2016	2016	USA
GCA_010750015.1	NULL	SRR5125747	Contig	PRJNA242847	SAMN06174653	USDA-FSIS	2016	environmental/other	USA:PA	NULL	Comminuted Turkey	Salmonella enterica subsp. enterica serovar Reading	Reading	4:e,h:1,5	NULL	FSIS1609312	PDT000174021.2	0	0	0	0	2	0	NULL	mdsA,mdsB	NULL	3	asr=HMM,golS,golT	2	cdtB,sinH	PDS000001887.600	2016	2016	2016	2016	USA
GCA_010568665.1	NULL	SRR5129707	Contig	PRJNA242847	SAMN06183457	USDA-FSIS	2016	environmental/other	USA:TN	NULL	Product-Raw-Ground, Comminuted or Otherwise Nonintact-Pork	Salmonella enterica subsp. enterica serovar Reading	Reading	4:e,h:1,5	NULL	FSIS1608966	PDT000174504.2	0	0	0	0	3	1	NULL	fosA7.7,mdsA,mdsB	fosA7.7	3	asr=HMM,golS,golT	1	sinH=HMM	PDS000004162.41	2016	2016	2016	2016	USA
GCA_006919155.1	NULL	SRR5132356	Contig	PRJNA230403	SAMN06175472	NULL	NULL	clinical	USA	NULL	NULL	Salmonella enterica	Reading	4:e,h:1,5	NULL	PNUSAS006487	PDT000175447.2	0	0	0	0	3	1	NULL	aph(3')-Ia,mdsA,mdsB	aph(3')-Ia	3	asr=HMM,golS,golT	2	cdtB,sinH	PDS000001887.600	NULL	2016	2016	2016	USA
GCA_010750835.1	NULL	SRR5139868	Contig	PRJNA292666	SAMN06198627	USDA-FSIS	2016	environmental/other	USA:MO	NULL	Animal-Turkey-Young Turkey	Salmonella enterica subsp. enterica serovar Reading	Reading	4:e,h:1,5	NULL	FSIS1609546	PDT000176274.2	0	0	0	0	2	0	NULL	mdsA,mdsB	NULL	3	asr=HMM,golS,golT	2	cdtB,sinH	PDS000001887.600	2016	2017	2017	2016	USA
GCA_006041235.1	NULL	SRR5151784	Contig	PRJNA230403	SAMN06189538	CDC	NULL	clinical	USA	NULL	NULL	Salmonella enterica	Reading	4:e,h:1,5	NULL	PNUSAS006182	PDT000176474.2	0	0	0	0	4	2	NULL	blaTEM-135,mdsA,mdsB,sul2	blaTEM-135,sul2	3	asr=HMM,golS,golT	2	cdtB,sinH	PDS000001887.600	NULL	2017	2017	2017	USA
GCA_010751135.1	NULL	SRR5173493	Contig	PRJNA230403	SAMN06212738	NULL	2016-07	clinical	USA	NULL	stool	Salmonella enterica subsp. enterica serovar Reading	Reading	4:e,h:1,5	NULL	PNUSAS006898	PDT000177706.2	0	0	0	0	3	1	NULL	aph(3')-Ia,mdsA,mdsB	aph(3')-Ia	3	asr=HMM,golS,golT	2	cdtB,sinH	PDS000001887.600	2016	2017	2017	2016	USA
GCA_010751315.1	NULL	SRR5184085	Contig	PRJNA230403	SAMN06213918	CDC	2016-10	clinical	USA	NULL	urine	Salmonella enterica subsp. enterica serovar Reading	Reading	4:e,h:1,5	NULL	PNUSAS006729	PDT000178796.2	0	0	0	0	7	5	NULL	aph(3'')-Ib,aph(6)-Id,blaTEM-1,mdsA,mdsB,sul2,tet(A)	aph(3'')-Ib,aph(6)-Id,blaTEM-1,sul2,tet(A)	3	asr=HMM,golS,golT	2	cdtB,sinH	PDS000001887.600	2016	2017	2017	2016	USA
GCA_010407985.1	NULL	SRR5188693	Contig	PRJNA230403	SAMN06236354	NULL	2016-11	clinical	USA	NULL	urine	Salmonella enterica subsp. enterica serovar Reading	Reading	4:e,h:1,5	NULL	NULL	PDT000179116.2	0	0	0	0	6	4	NULL	aph(3'')-Ib,aph(6)-Id,mdsA,mdsB,sul2,tet(A)	aph(3'')-Ib,aph(6)-Id,sul2,tet(A)	3	asr=HMM,golS,golT	2	cdtB,sinH	PDS000001887.600	2016	2017	2017	2016	USA
GCA_010683125.1	NULL	SRR5188696	Contig	PRJNA230403	SAMN06236351	NULL	2016-11	clinical	USA	NULL	stool	Salmonella enterica subsp. enterica serovar Reading	Reading	4:e,h:1,5	NULL	NULL	PDT000179119.2	0	0	0	0	3	1	NULL	blaTEM-1,mdsA,mdsB	blaTEM-1	3	asr=HMM,golS,golT	2	cdtB,sinH	PDS000001887.600	2016	2017	2017	2016	USA
GCA_010539875.1	NULL	SRR5188702	Contig	PRJNA230403	SAMN06236355	NULL	2016-12	clinical	USA	NULL	stool	Salmonella enterica subsp. enterica serovar Reading	Reading	4:e,h:1,5	NULL	NULL	PDT000179125.2	0	0	0	0	6	4	NULL	aph(3'')-Ib,aph(6)-Id,mdsA,mdsB,sul2,tet(A)	aph(3'')-Ib,aph(6)-Id,sul2,tet(A)	3	asr=HMM,golS,golT	2	cdtB,sinH	PDS000001887.600	2016	2017	2017	2016	USA
GCA_010539955.1	NULL	SRR5188705	Contig	PRJNA230403	SAMN06236353	NULL	2016-11	clinical	USA	NULL	stool	Salmonella enterica subsp. enterica serovar Reading	Reading	4:e,h:1,5	NULL	NULL	PDT000179128.2	0	0	0	0	7	5	NULL	aph(3'')-Ib,aph(6)-Id,mdsA,mdsB,sul2,sul2=PARTIAL_END_OF_CONTIG,tet(A)	aph(3'')-Ib,aph(6)-Id,sul2,sul2=PARTIAL_END_OF_CONTIG,tet(A)	3	asr=HMM,golS,golT	2	cdtB,sinH	PDS000001887.600	2016	2017	2017	2016	USA
GCA_010575425.1	NULL	SRR5195296	Contig	PRJNA230403	SAMN06244427	CDC	2016-12	clinical	USA	NULL	stool	Salmonella enterica subsp. enterica serovar Reading	Reading	4:e,h:1,5	NULL	PNUSAS006536	PDT000180938.2	0	0	0	0	3	1	NULL	blaTEM-1,mdsA,mdsB	blaTEM-1	3	asr=HMM,golS,golT	2	cdtB,sinH	PDS000001887.600	2016	2017	2017	2016	USA
GCA_010675045.1	NULL	SRR5201041	Contig	PRJNA292666	SAMN06256225	USDA-FSIS	2016	environmental/other	USA:MN	NULL	Animal-Turkey-Young Turkey	Salmonella enterica subsp. enterica serovar Reading	Reading	4:e,h:1,5	NULL	FSIS1609715	PDT000181187.2	0	0	0	0	6	4	NULL	aph(3'')-Ib,aph(6)-Id,mdsA,mdsB,sul2,tet(A)	aph(3'')-Ib,aph(6)-Id,sul2,tet(A)	3	asr=HMM,golS,golT	2	cdtB,sinH	PDS000001887.600	2016	2017	2017	2016	USA
GCA_006043035.1	environmental-farm, chicken	SRR5217725	Contig	PRJNA338674	SAMN06220511	Ohio Dept. of Agriculture	2017	environmental/other	USA:OH	NULL	chicken drag swab	Salmonella enterica	Reading	4:e,h:1,5	Environmental	OH-17-190-1	PDT000183139.2	0	0	0	0	6	4	NULL	aph(3'')-Ib,aph(6)-Id,mdsA,mdsB,sul2,tet(A)	aph(3'')-Ib,aph(6)-Id,sul2,tet(A)	3	asr=HMM,golS,golT	2	cdtB,sinH	PDS000001887.600	2017	2017	2017	2017	USA
GCA_005984905.1	animal feed	SRR5219656	Contig	PRJNA325243	SAMN06276546	Ohio Dept. of Agriculture	2016	environmental/other	USA:OH	NULL	raw turkey cat food	Salmonella enterica	Reading	4:e,h:1,5	NULL	OH-16-8884-7	PDT000183406.2	0	0	0	0	2	0	NULL	mdsA,mdsB	NULL	3	asr=HMM,golS,golT	2	cdtB,sinH	PDS000001887.600	2016	2017	2017	2016	USA
GCA_006924695.1	veterinary clinical/research, companion animal	SRR5219658	Contig	PRJNA325243	SAMN06276544	Ohio Dept. of Agriculture	2016	environmental/other	USA:OH	NULL	cat feces	Salmonella enterica	Reading	4:e,h:1,5	Animal	OH-16-3844	PDT000183408.2	0	0	0	0	2	0	NULL	mdsA,mdsB	NULL	3	asr=HMM,golS,golT	2	cdtB,sinH	PDS000001887.600	2016	2017	2017	2016	USA
GCA_006954685.1	animal feed	SRR5219659	Contig	PRJNA325243	SAMN06276545	Ohio Dept. of Agriculture	2016	environmental/other	USA:OH	NULL	raw turkey cat food	Salmonella enterica	Reading	4:e,h:1,5	NULL	OH-16-8884-8	PDT000183409.2	0	0	0	0	6	4	NULL	aph(3'')-Ib,aph(6)-Id,mdsA,mdsB,sul2,tet(A)	aph(3'')-Ib,aph(6)-Id,sul2,tet(A)	3	asr=HMM,golS,golT	2	cdtB,sinH	PDS000001887.600	2016	2017	2017	2016	USA
GCA_010454795.1	NULL	SRR5221461	Contig	PRJNA230403	SAMN06279733	CDC	2017-01	clinical	USA	NULL	blood	Salmonella enterica subsp. enterica serovar Reading	Reading	4:e,h:1,5	NULL	PNUSAS007979	PDT000184202.2	0	0	0	0	2	0	NULL	mdsA,mdsB	NULL	3	asr=HMM,golS,golT	2	cdtB,sinH	PDS000001887.600	2017	2017	2017	2017	USA
GCA_006943135.1	NULL	SRR5221525	Contig	PRJNA230403	SAMN06229881	CDC	NULL	clinical	USA	NULL	NULL	Salmonella enterica	Reading	4:e,h:1,5	NULL	PNUSAS007344	PDT000184241.2	0	0	0	0	6	4	NULL	aph(3'')-Ib,aph(6)-Id,mdsA,mdsB,sul2,tet(A)	aph(3'')-Ib,aph(6)-Id,sul2,tet(A)	3	asr=HMM,golS,golT	2	cdtB,sinH	PDS000001887.600	NULL	2017	2017	2017	USA
GCA_005985225.1	NULL	SRR5221527	Contig	PRJNA230403	SAMN06229879	CDC	NULL	clinical	USA	NULL	NULL	Salmonella enterica	Reading	4:e,h:1,5	NULL	PNUSAS007340	PDT000184243.2	0	0	0	0	6	4	NULL	aph(3'')-Ib,aph(6)-Id,mdsA,mdsB,sul2,tet(A)	aph(3'')-Ib,aph(6)-Id,sul2,tet(A)	3	asr=HMM,golS,golT	2	cdtB,sinH	PDS000001887.600	NULL	2017	2017	2017	USA
GCA_010517395.1	NULL	SRR5221622	Contig	PRJNA230403	SAMN06283422	CDC	2016-12	clinical	USA	NULL	stool	Salmonella enterica subsp. enterica serovar Reading	Reading	4:e,h:1,5	NULL	PNUSAS006851	PDT000184304.2	0	0	0	0	2	0	NULL	mdsA,mdsB	NULL	3	asr=HMM,golS,golT	2	cdtB,sinH	PDS000001887.600	2016	2017	2017	2016	USA
GCA_010397945.1	NULL	SRR5221896	Contig	PRJNA292666	SAMN06286020	USDA-FSIS	2016	environmental/other	USA:SD	NULL	Animal-Turkey-Young Turkey	Salmonella enterica subsp. enterica serovar Reading	Reading	4:e,h:1,5	NULL	FSIS1609557	PDT000184345.2	0	0	0	0	2	0	NULL	mdsA,mdsB	NULL	3	asr=HMM,golS,golT	2	cdtB,sinH	PDS000001887.600	2016	2017	2017	2016	USA
GCA_010756455.1	NULL	SRR5229493	Contig	PRJNA292666	SAMN06297961	USDA-FSIS	2017	environmental/other	USA:PA	NULL	Animal-Turkey-Young Turkey	Salmonella enterica subsp. enterica serovar Reading	Reading	4:e,h:1,5	NULL	FSIS1710217	PDT000184933.2	0	0	0	0	2	0	NULL	mdsA,mdsB	NULL	3	asr=HMM,golS,golT	2	cdtB,sinH	PDS000001887.600	2017	2017	2017	2017	USA
GCA_006105615.1	chicken	SRR5235724	Contig	PRJNA186035	SAMN06175290	OSF	2016	environmental/other	USA:IN	NULL	ground component chicken	Salmonella enterica	Reading	4:e,h:1,5	Food	OSF058789	PDT000186851.2	0	0	0	0	2	0	NULL	mdsA,mdsB	NULL	3	asr=HMM,golS,golT	2	cdtB,sinH	PDS000001887.600	2016	2017	2017	2016	USA
GCA_011108865.1	NULL	SRR5240701	Contig	PRJNA230403	SAMN06310817	NULL	2016-09	clinical	USA	NULL	blood	Salmonella enterica subsp. enterica serovar Reading	Reading	4:e,h:1,5	NULL	PNUSAS007915	PDT000187268.2	0	0	0	0	2	0	NULL	mdsA,mdsB	NULL	3	asr=HMM,golS,golT	2	cdtB,sinH	PDS000001887.600	2016	2017	2017	2016	USA
GCA_010753015.1	NULL	SRR5249532	Contig	PRJNA230403	SAMN06309642	CDC	2016-05	clinical	USA	NULL	stool	Salmonella enterica subsp. enterica serovar Reading	Reading	4:e,h:1,5	NULL	PNUSAS008116	PDT000187463.2	0	0	0	0	8	6	NULL	aac(3)-VIa,aadA1,aph(3')-Ia,blaHER-3,mdsA,mdsB,sul1,sul2	aac(3)-VIa,aadA1,aph(3')-Ia,blaHER-3,sul1,sul2	12	asr=HMM,golS,golT,qacEdelta1,silA,silB,silC,silE,silF,silP,silR,silS	2	cdtB,sinH	PDS000001887.600	2016	2017	2017	2016	USA
GCA_006814105.1	NULL	SRR5260036	Contig	PRJNA230403	SAMN06327229	NULL	NULL	clinical	USA	NULL	NULL	Salmonella enterica	Reading	4:e,h:1,5	NULL	PNUSAS008517	PDT000187904.2	0	0	0	0	9	7	NULL	aph(3'')-Ib,aph(6)-Id,blaCMY-2,floR,fosA7,mdsA,mdsB,sul2,tet(A)	aph(3'')-Ib,aph(6)-Id,blaCMY-2,floR,fosA7,sul2,tet(A)	10	asr=HMM,golS,golT,merA,merB,merD,merE,merP,merR,merT	0	NULL	PDS000029626.2	NULL	2017	2017	2017	USA
GCA_010495575.1	NULL	SRR5275030	Contig	PRJNA230403	SAMN06342551	CDC	2016-02	clinical	USA	NULL	Isolated Organism	Salmonella enterica subsp. enterica serovar Reading	Reading	4:e,h:1,5	NULL	PNUSAS008579	PDT000188984.2	0	0	0	0	2	0	NULL	mdsA,mdsB	NULL	3	asr=HMM,golS,golT	2	cdtB,sinH	PDS000001887.600	2016	2017	2017	2016	USA
GCA_011112615.1	NULL	SRR5278124	Contig	PRJNA242847	SAMN06368808	USDA-FSIS	2017	environmental/other	USA:PA	NULL	product-raw-intact-beef	Salmonella enterica subsp. enterica serovar Reading	Reading	4:e,h:1,5	NULL	FSIS1710437	PDT000189079.2	0	0	0	0	3	1	NULL	fosA7.7,mdsA,mdsB	fosA7.7	3	asr=HMM,golS,golT	1	sinH=HMM	PDS000004162.41	2017	2017	2017	2017	USA
GCA_011416995.1	NULL	SRR5336048	Contig	PRJNA230403	SAMN06445841	NULL	2017-01	clinical	USA	NULL	stool	Salmonella enterica subsp. enterica serovar Reading	Reading	4:e,h:1,5	NULL	PNUSAS007954	PDT000192180.2	0	0	0	0	6	4	NULL	aph(3'')-Ib,aph(6)-Id,mdsA,mdsB,sul2,tet(A)	aph(3'')-Ib,aph(6)-Id,sul2,tet(A)	3	asr=HMM,golS,golT	2	cdtB,sinH	PDS000001887.600	2017	2017	2017	2017	USA
GCA_010568805.1	NULL	SRR5341714	Contig	PRJNA230403	SAMN06464133	NULL	2017-01	clinical	USA	NULL	stool	Salmonella enterica subsp. enterica serovar Reading	Reading	4:e,h:1,5	NULL	PNUSAS008235	PDT000192896.2	0	0	0	0	2	0	NULL	mdsA,mdsB	NULL	3	asr=HMM,golS,golT	2	cdtB,sinH	PDS000001887.600	2017	2017	2017	2017	USA
GCA_010679345.1	NULL	SRR5350515	Contig	PRJNA242847	SAMN06602774	USDA-FSIS	2017	environmental/other	USA:CA	NULL	Product-Raw-Intact-Pork	Salmonella enterica subsp. enterica serovar Reading	Reading	4:e,h:1,5	NULL	FSIS1710400	PDT000193561.2	0	0	0	0	3	1	NULL	fosA7.7,mdsA,mdsB	fosA7.7	3	asr=HMM,golS,golT	1	sinH=HMM	PDS000004162.41	2017	2017	2017	2017	USA
GCA_011414835.1	NULL	SRR5350716	Contig	PRJNA230403	SAMN06477731	CDC	2017-01	clinical	USA	NULL	stool	Salmonella enterica subsp. enterica serovar Reading	Reading	4:e,h:1,5	NULL	PNUSAS009373	PDT000193601.2	0	0	0	0	8	6	NULL	aph(3'')-Ib,aph(6)-Id,blaTEM,blaTEM-1,mdsA,mdsB,sul2,tet(A)	aph(3'')-Ib,aph(6)-Id,blaTEM,blaTEM-1,sul2,tet(A)	3	asr=HMM,golS,golT	2	cdtB,sinH	PDS000001887.600	2017	2017	2017	2017	USA
GCA_006108275.1	NULL	SRR5360686	Contig	PRJNA230403	SAMN06547374	CDC	2017-02	clinical	USA	Homo sapiens	stool	Salmonella enterica	Reading	4:e,h:1,5	NULL	PNUSAS009479	PDT000195056.2	0	0	0	0	2	0	NULL	mdsA,mdsB	NULL	4	arsC=HMM,asr=HMM,golS,golT	2	cdtB,sinH	PDS000005910.73	2017	2017	2017	2017	USA
GCA_005991325.1	NULL	SRR5360759	Contig	PRJNA230403	SAMN06563953	NULL	NULL	clinical	USA	NULL	NULL	Salmonella enterica	Reading	4:e,h:1,5	NULL	PNUSAS008368	PDT000195129.2	0	0	0	0	2	0	NULL	mdsA,mdsB	NULL	3	asr=HMM,golS,golT	2	cdtB,sinH	PDS000001887.600	NULL	2017	2017	2017	USA
GCA_010545165.1	NULL	SRR5360982	Contig	PRJNA230403	SAMN06563951	NULL	2017-01	clinical	USA	NULL	stool	Salmonella enterica subsp. enterica serovar Reading	Reading	4:e,h:1,5	NULL	PNUSAS008232	PDT000195171.2	0	0	0	0	2	0	NULL	mdsA,mdsB	NULL	3	asr=HMM,golS,golT	2	cdtB,sinH	PDS000001887.600	2017	2017	2017	2017	USA
GCA_006344695.1	NULL	SRR5368947	Contig	PRJNA230403	SAMN06564518	CDC	2017-02	clinical	USA	Homo sapiens	blood	Salmonella enterica	Reading	4:e,h:1,5	NULL	PNUSAS009981	PDT000197083.2	0	0	0	0	2	0	NULL	mdsA,mdsB	NULL	4	arsC=HMM,asr=HMM,golS,golT	2	cdtB,sinH	PDS000005910.73	2017	2017	2017	2017	USA
GCA_002066775.1	NULL	NULL	Contig	PRJNA203445	SAMN02368521	UC Davis CAHFS	NULL	clinical	USA	NULL	NULL	Salmonella enterica subsp. enterica serovar Reading	Reading	4:e,h:1,5	NULL	BCW_2623	PDT000197502.1	0	0	0	0	2	0	NULL	mdsA,mdsB	NULL	3	asr=HMM,golS,golT	4	cdtB,iroB,iroC,sinH	PDS000001887.600	NULL	2017	NULL	2017	USA
GCA_010606585.1	NULL	SRR5379209	Contig	PRJNA230403	SAMN06621982	CDC	2017-02	clinical	USA	NULL	stool	Salmonella enterica subsp. enterica serovar Reading	Reading	4:e,h:1,5	NULL	PNUSAS009816	PDT000197805.2	0	0	0	0	6	4	NULL	aph(3'')-Ib,aph(6)-Id,mdsA,mdsB,sul2,tet(A)	aph(3'')-Ib,aph(6)-Id,sul2,tet(A)	3	asr=HMM,golS,golT	2	cdtB,sinH	PDS000001887.600	2017	2017	2017	2017	USA
GCA_006046955.1	NULL	SRR5382663	Contig	PRJNA230403	SAMN06642149	NULL	NULL	clinical	USA	NULL	NULL	Salmonella enterica	Reading	4:e,h:1,5	NULL	PNUSAS009290	PDT000198102.2	0	0	0	0	2	0	NULL	mdsA,mdsB	NULL	3	asr=HMM,golS,golT	2	cdtB,sinH	PDS000001887.600	NULL	2017	2017	2017	USA
GCA_005677495.1	multi-ingredient|seeded vegetables (solanaceous)	SRR5422038	Contig	PRJNA186035	SAMN06688428	FDA	2017-03-06	environmental/other	Mexico	NULL	fried charal with chili	Salmonella enterica	Reading	4:e,h:1,5	Food	FDA1001613-C002-001	PDT000200374.2	0	0	0	0	7	5	NULL	aph(3'')-Ib,aph(6)-Id,blaTEM-1,mdsA,mdsB,sul2,tet(A)	aph(3'')-Ib,aph(6)-Id,blaTEM-1,sul2,tet(A)	3	asr=HMM,golS,golT	2	cdtB,sinH	PDS000001887.600	2017	2017	2017	2017	Mexico
GCA_006108875.1	multi-ingredient|seeded vegetables (solanaceous)	SRR5422039	Contig	PRJNA186035	SAMN06688423	FDA	2017-03-06	environmental/other	Mexico	NULL	fried charal with chili	Salmonella enterica	Reading	4:e,h:1,5	Food	FDA1001613-C001-011	PDT000200375.2	0	0	0	0	7	5	NULL	aph(3'')-Ib,aph(6)-Id,blaTEM-1,mdsA,mdsB,sul2,tet(A)	aph(3'')-Ib,aph(6)-Id,blaTEM-1,sul2,tet(A)	3	asr=HMM,golS,golT	2	cdtB,sinH	PDS000001887.600	2017	2017	2017	2017	Mexico
GCA_006111455.1	NULL	SRR5440550	Contig	PRJNA230403	SAMN06708794	CDC	NULL	clinical	USA	Homo sapiens	NULL	Salmonella enterica	Reading	4:e,h:1,5	NULL	PNUSAS011609	PDT000201470.2	0	0	0	0	2	0	NULL	mdsA,mdsB	NULL	4	arsC=HMM,asr=HMM,golS,golT	2	cdtB,sinH	PDS000005910.73	NULL	2017	2017	2017	USA
GCA_010685045.1	NULL	SRR5456170	Contig	PRJNA242847	SAMN06761485	USDA-FSIS	2017	environmental/other	USA:TX	NULL	comminuted beef	Salmonella enterica subsp. enterica serovar Reading	Reading	4:e,h:1,5	NULL	FSIS1710657	PDT000203318.2	0	0	0	0	3	1	NULL	fosA7.7,mdsA,mdsB	fosA7.7	3	asr=HMM,golS,golT	1	sinH=HMM	PDS000004162.41	2017	2017	2017	2017	USA
GCA_006959825.1	NULL	SRR5459628	Contig	PRJNA230403	SAMN06732506	NULL	NULL	clinical	USA	NULL	NULL	Salmonella enterica	Reading	4:e,h:1,5	NULL	PNUSAS009445	PDT000203573.2	0	0	0	0	6	4	NULL	aph(3'')-Ib,aph(6)-Id,mdsA,mdsB,sul2,tet(A)	aph(3'')-Ib,aph(6)-Id,sul2,tet(A)	3	asr=HMM,golS,golT	2	cdtB,sinH	PDS000001887.600	NULL	2017	2017	2017	USA
GCA_010684765.1	NULL	SRR5471242	Contig	PRJNA242847	SAMN06826830	USDA-FSIS	2017	environmental/other	USA:RI	NULL	Product-Raw-Ground, Comminuted or Otherwise Nonintact-Pork	Salmonella enterica subsp. enterica serovar Reading	Reading	4:e,h:1,5	NULL	FSIS1710988	PDT000205040.2	0	0	0	0	3	1	NULL	fosA7.7,mdsA,mdsB	fosA7.7	3	asr=HMM,golS,golT	1	sinH=HMM	PDS000004162.41	2017	2017	2017	2017	USA
GCA_005995465.1	NULL	SRR5486166	Contig	PRJNA230403	SAMN06693652	CDC	NULL	clinical	USA	NULL	NULL	Salmonella enterica	Reading	4:e,h:1,5	NULL	PNUSAS011373	PDT000205772.2	0	0	0	0	6	4	NULL	aph(3'')-Ib,aph(6)-Id,mdsA,mdsB,sul2,tet(A)	aph(3'')-Ib,aph(6)-Id,sul2,tet(A)	3	asr=HMM,golS,golT	2	cdtB,sinH	PDS000001887.600	NULL	2017	2017	2017	USA
GCA_010551845.1	NULL	SRR5508225	Contig	PRJNA230403	SAMN06854899	NULL	2016-11	clinical	USA	NULL	wound	Salmonella enterica subsp. enterica serovar Reading	Reading	4:e,h:1,5	NULL	PNUSAS012731	PDT000207051.2	0	0	0	0	3	1	NULL	blaTEM-1,mdsA,mdsB	blaTEM-1	3	asr=HMM,golS,golT	2	cdtB,sinH	PDS000001887.600	2016	2017	2017	2016	USA
GCA_010427225.1	NULL	SRR5508323	Contig	PRJNA230403	SAMN06854898	NULL	2016-09	clinical	USA	NULL	blood	Salmonella enterica subsp. enterica serovar Reading	Reading	4:e,h:1,5	NULL	PNUSAS012730	PDT000207145.2	0	0	0	0	2	0	NULL	mdsA,mdsB	NULL	4	arsC=HMM,asr=HMM,golS,golT	2	cdtB,sinH	NA	2016	2017	2017	2016	USA
GCA_010576425.1	NULL	SRR5514397	Contig	PRJNA292666	SAMN06899410	USDA-FSIS	2017	environmental/other	USA:PA	NULL	animal-swine-sow	Salmonella enterica subsp. enterica serovar Reading	Reading	4:e,h:1,5	NULL	FSIS1700568	PDT000207506.2	0	0	0	0	3	1	NULL	fosA7.7,mdsA,mdsB	fosA7.7	3	asr=HMM,golS,golT	1	sinH=HMM	PDS000004162.41	2017	2017	2017	2017	USA
GCA_006951705.1	NULL	SRR5578904	Contig	PRJNA230403	SAMN06142604	CDC	NULL	clinical	USA	NULL	NULL	Salmonella enterica	Reading	4:e,h:1,5	NULL	PNUSAS006282	PDT000209821.2	0	0	0	0	4	2	NULL	aph(3'')-Ib,blaTEM-1,mdsA,mdsB	aph(3'')-Ib,blaTEM-1	3	asr=HMM,golS,golT	2	cdtB,sinH	PDS000001887.600	NULL	2017	2017	2017	USA
GCA_008527955.1	NULL	SRR5579123	Contig	PRJNA230403	SAMN06135429	CDC	2015-12	clinical	USA	NULL	blood	Salmonella enterica subsp. enterica serovar Reading	Reading	4:e,h:1,5	NULL	PNUSAS005915	PDT000209828.2	0	0	0	0	6	4	NULL	aph(3'')-Ib,aph(6)-Id,mdsA,mdsB,sul2,tet(A)	aph(3'')-Ib,aph(6)-Id,sul2,tet(A)	3	asr=HMM,golS,golT	2	cdtB,sinH	PDS000001887.600	2015	2017	2017	2015	USA
GCA_010764735.1	NULL	SRR5584524	Contig	PRJNA292666	SAMN07152202	USDA-FSIS	2017	environmental/other	USA:CA	NULL	animal-swine-market swine	Salmonella enterica subsp. enterica serovar Reading	Reading	4:e,h:1,5	NULL	FSIS1701073	PDT000211340.2	0	0	0	0	3	1	NULL	fosA7.7,mdsA,mdsB	fosA7.7	3	asr=HMM,golS,golT	1	sinH=HMM	PDS000004162.41	2017	2017	2017	2017	USA
GCA_010764775.1	NULL	SRR5584703	Contig	PRJNA230403	SAMN06926109	NULL	2017-03	clinical	USA	NULL	urine	Salmonella enterica subsp. enterica serovar Reading	Reading	4:e,h:1,5	NULL	PNUSAS011041	PDT000211430.2	0	0	0	0	5	3	NULL	fosA7.7,mdsA,mdsB,tet(B),tet(C)	fosA7.7,tet(B),tet(C)	3	asr=HMM,golS,golT	1	sinH=HMM	PDS000027448.95	2017	2017	2017	2017	USA
GCA_006055475.1	NULL	SRR5588687	Contig	PRJNA230403	SAMN07140288	CDC	NULL	clinical	USA	NULL	NULL	Salmonella enterica	Reading	4:e,h:1,5	NULL	PNUSAS014003	PDT000212458.2	0	0	0	0	2	0	NULL	mdsA,mdsB	NULL	3	asr=HMM,golS,golT	2	cdtB,sinH	PDS000001887.600	NULL	2017	2017	2017	USA
GCA_010780595.1	NULL	SRR5589781	Contig	PRJNA242847	SAMN07159231	USDA-FSIS	2017	environmental/other	USA:NC	NULL	Comminuted Turkey	Salmonella enterica subsp. enterica serovar Reading	Reading	4:e,h:1,5	NULL	FSIS1700867	PDT000212574.2	0	0	0	0	3	1	NULL	blaTEM-1,mdsA,mdsB	blaTEM-1	3	asr=HMM,golS,golT	2	cdtB,sinH	PDS000001887.600	2017	2017	2017	2017	USA
GCA_010617805.1	NULL	SRR5599674	Contig	PRJNA242847	SAMN07163924	USDA-FSIS	2017	environmental/other	USA:IA	NULL	Animal-Turkey-Turkey Carcass Sponge	Salmonella enterica subsp. enterica serovar Reading	Reading	4:e,h:1,5	NULL	FSIS1700713	PDT000212943.2	0	0	0	0	6	4	NULL	aph(3'')-Ib,aph(6)-Id,mdsA,mdsB,sul2,tet(A)	aph(3'')-Ib,aph(6)-Id,sul2,tet(A)	3	asr=HMM,golS,golT	2	cdtB,sinH	PDS000001887.600	2017	2017	2017	2017	USA
GCA_010605795.1	NULL	SRR5640355	Contig	PRJNA230403	SAMN07177525	NULL	2017-04	clinical	USA	NULL	urine	Salmonella enterica subsp. enterica serovar Reading	Reading	4:e,h:1,5	NULL	PNUSAS013690	PDT000214855.2	0	0	0	0	6	4	NULL	aph(3'')-Ib,aph(6)-Id,mdsA,mdsB,sul2,tet(A)	aph(3'')-Ib,aph(6)-Id,sul2,tet(A)	3	asr=HMM,golS,golT	2	cdtB,sinH	PDS000001887.600	2017	2017	2017	2017	USA
GCA_010781315.1	NULL	SRR5643222	Contig	PRJNA292666	SAMN07190236	USDA-FSIS	2017	environmental/other	USA:PA	NULL	animal-swine-sow	Salmonella enterica subsp. enterica serovar Reading	Reading	4:e,h:1,5	NULL	FSIS1701093	PDT000215164.2	0	0	0	0	3	1	NULL	fosA7.7,mdsA,mdsB	fosA7.7	3	asr=HMM,golS,golT	1	sinH=HMM	PDS000004162.41	2017	2017	2017	2017	USA
GCA_010781655.1	NULL	SRR5648043	Contig	PRJNA242847	SAMN07197393	USDA-FSIS	2017	environmental/other	USA:MN	NULL	Comminuted Turkey	Salmonella enterica subsp. enterica serovar Reading	Reading	4:e,h:1,5	NULL	FSIS1701639	PDT000216082.2	0	0	0	0	3	1	NULL	blaTEM-1,mdsA,mdsB	blaTEM-1	3	asr=HMM,golS,golT	2	cdtB,sinH	PDS000001887.600	2017	2017	2017	2017	USA
GCA_007020705.1	environmental	SRR5649772	Contig	PRJNA342956	SAMN07163161	Nova	2016-09-19	environmental/other	USA:FL	NULL	soil	Salmonella enterica	Reading	4:e,h:1,5	Environmental	NSUOC-0332-S4-2B	PDT000216186.2	0	0	0	0	2	0	NULL	mdsA,mdsB	NULL	4	arsC=HMM,asr=HMM,golS,golT	2	cdtB,sinH	PDS000005910.73	2016	2017	2017	2016	USA
GCA_007020865.1	environmental	SRR5649855	Contig	PRJNA342956	SAMN07163162	Nova	2016-09-19	environmental/other	USA:FL	NULL	soil	Salmonella enterica	Reading	4:e,h:1,5	Environmental	NSUOC-0330-S4-1B	PDT000216222.2	0	0	0	0	2	0	NULL	mdsA,mdsB	NULL	4	arsC=HMM,asr=HMM,golS,golT	2	cdtB,sinH	PDS000005910.73	2016	2017	2017	2016	USA
GCA_006055915.1	environmental	SRR5650697	Contig	PRJNA342956	SAMN07163170	Nova	2016-09-19	environmental/other	USA:FL	NULL	soil	Salmonella enterica	Reading	4:e,h:1,5	Environmental	NSUOC-0321-S4-1X	PDT000216388.2	0	0	0	0	2	0	NULL	mdsA,mdsB	NULL	4	arsC=HMM,asr=HMM,golS,golT	2	cdtB,sinH	PDS000005910.73	2016	2017	2017	2016	USA
GCA_010473325.1	NULL	SRR5655481	Contig	PRJNA230403	SAMN07189731	NULL	2017-04	clinical	USA	NULL	stool	Salmonella enterica subsp. enterica serovar Reading	Reading	4:e,h:1,5	NULL	PNUSAS013597	PDT000216458.2	0	0	0	0	6	4	NULL	aph(3'')-Ib,aph(6)-Id,mdsA,mdsB,sul2,tet(A)	aph(3'')-Ib,aph(6)-Id,sul2,tet(A)	3	asr=HMM,golS,golT	2	cdtB,sinH	PDS000001887.600	2017	2017	2017	2017	USA
GCA_010589225.1	NULL	SRR5655520	Contig	PRJNA230403	SAMN07190189	NULL	2017-05	clinical	USA	NULL	urine	Salmonella enterica subsp. enterica serovar Reading	Reading	4:e,h:1,5	NULL	PNUSAS013862	PDT000216497.2	0	0	0	0	2	0	NULL	mdsA,mdsB	NULL	3	asr=HMM,golS,golT	2	cdtB,sinH	PDS000001887.600	2017	2017	2017	2017	USA
GCA_011118135.1	NULL	SRR5659649	Contig	PRJNA230403	SAMN07193435	CDC	2017-05	clinical	USA	NULL	stool	Salmonella enterica subsp. enterica serovar Reading	Reading	4:e,h:1,5	NULL	PNUSAS010176	PDT000217235.2	0	0	0	0	7	5	NULL	aph(3'')-Ib,aph(6)-Id,blaTEM-1,mdsA,mdsB,sul2,tet(A)	aph(3'')-Ib,aph(6)-Id,blaTEM-1,sul2,tet(A)	3	asr=HMM,golS,golT	2	cdtB,sinH	PDS000001887.600	2017	2017	2017	2017	USA
GCA_006116605.1	NULL	SRR5664322	Contig	PRJNA230403	SAMN07202695	CDC	2017-05	clinical	USA	Homo sapiens	NULL	Salmonella enterica	Reading	4:e,h:1,5	NULL	PNUSAS015132	PDT000217463.2	0	0	0	0	2	0	NULL	mdsA,mdsB	NULL	4	arsC=HMM,asr=HMM,golS,golT	2	cdtB,sinH	PDS000005910.73	2017	2017	2017	2017	USA
GCA_006116925.1	NULL	SRR5680489	Contig	PRJNA230403	SAMN07209392	NULL	NULL	clinical	USA	NULL	NULL	Salmonella enterica	Reading	4:e,h:1,5	NULL	PNUSAS015435	PDT000218286.2	0	0	0	0	6	4	NULL	aph(3'')-Ib,aph(6)-Id,mdsA,mdsB,sul2,tet(A)	aph(3'')-Ib,aph(6)-Id,sul2,tet(A)	3	asr=HMM,golS,golT	2	cdtB,sinH	PDS000001887.600	NULL	2017	2017	2017	USA
GCA_010620605.1	NULL	SRR5681034	Contig	PRJNA292666	SAMN07230018	USDA-FSIS	2017	environmental/other	USA:CA	NULL	animal-swine-market swine	Salmonella enterica subsp. enterica serovar Reading	Reading	4:e,h:1,5	NULL	FSIS1701465	PDT000218451.2	0	0	0	0	3	1	NULL	fosA7.7,mdsA,mdsB	fosA7.7	3	asr=HMM,golS,golT	1	sinH=HMM	PDS000004162.41	2017	2017	2017	2017	USA
GCA_010769615.1	NULL	SRR5683897	Contig	PRJNA292666	SAMN07237657	USDA-FSIS	2017	environmental/other	USA:SD	NULL	Animal-Turkey-Young Turkey	Salmonella enterica subsp. enterica serovar Reading	Reading	4:e,h:1,5	NULL	FSIS1701275	PDT000218598.2	0	0	0	0	8	6	NULL	aph(3'')-Ib,aph(3')-Ia,aph(6)-Id,blaTEM-1,mdsA,mdsB,sul2,tet(A)	aph(3'')-Ib,aph(3')-Ia,aph(6)-Id,blaTEM-1,sul2,tet(A)	3	asr=HMM,golS,golT	2	cdtB,sinH	PDS000001887.600	2017	2017	2017	2017	USA
GCA_010381765.1	NULL	SRR5684078	Contig	PRJNA292666	SAMN07237719	USDA-FSIS	2017	environmental/other	USA:IL	NULL	animal-swine-market swine	Salmonella enterica subsp. enterica serovar Reading	Reading	4:e,h:1,5	NULL	FSIS1700780	PDT000218690.2	0	0	0	0	4	2	NULL	fosA7.7,mdsA,mdsB,tet(B)	fosA7.7,tet(B)	3	asr=HMM,golS,golT	1	sinH=HMM	PDS000004162.41	2017	2017	2017	2017	USA
GCA_010769915.1	NULL	SRR5684098	Contig	PRJNA242847	SAMN07237744	USDA-FSIS	2017	environmental/other	USA:MN	NULL	Animal-Turkey-Turkey Carcass Sponge	Salmonella enterica subsp. enterica serovar Reading	Reading	4:e,h:1,5	NULL	FSIS1701818	PDT000218703.2	0	0	0	0	6	4	NULL	aph(3'')-Ib,aph(6)-Id,mdsA,mdsB,sul2,tet(A)	aph(3'')-Ib,aph(6)-Id,sul2,tet(A)	3	asr=HMM,golS,golT	2	cdtB,sinH	PDS000001887.600	2017	2017	2017	2017	USA
GCA_006115705.1	NULL	SRR5712057	Contig	PRJNA338674	SAMN07184768	Ohio Dept. of Agriculture	2016	environmental/other	USA:OH	NULL	Turkey Fluff	Salmonella enterica	Reading	4:e,h:1,5	NULL	OH-16-27320-2	PDT000219326.2	0	0	0	0	2	0	NULL	mdsA,mdsB	NULL	3	asr=HMM,golS,golT	2	cdtB,sinH	PDS000001887.600	2016	2017	2017	2016	USA
GCA_010770035.1	NULL	SRR5714259	Contig	PRJNA230403	SAMN07216951	CDC	2017-05	clinical	USA	NULL	stool	Salmonella enterica subsp. enterica serovar Reading	Reading	4:e,h:1,5	NULL	PNUSAS014961	PDT000219491.2	0	0	0	0	7	5	NULL	aph(3'')-Ib,aph(6)-Id,blaTEM-1,mdsA,mdsB,sul2,tet(A)	aph(3'')-Ib,aph(6)-Id,blaTEM-1,sul2,tet(A)	3	asr=HMM,golS,golT	2	cdtB,sinH	PDS000001887.600	2017	2017	2017	2017	USA
GCA_008433525.1	NULL	SRR5725229	Contig	PRJNA230403	SAMN07260999	CDC	2015-03	clinical	USA	NULL	stool	Salmonella enterica subsp. enterica serovar Reading	Reading	4:e,h:1,5	NULL	2015AM-0578	PDT000219845.2	0	0	0	0	4	2	NULL	blaTEM,blaTEM-1,mdsA,mdsB	blaTEM,blaTEM-1	4	arsC=HMM,asr=HMM,golS,golT	2	cdtB,sinH	PDS000002024.7	2015	2017	2017	2015	USA
GCA_011425885.1	NULL	SRR5725503	Contig	PRJNA242847	SAMN07260894	USDA-FSIS	2017	environmental/other	USA:IN	NULL	Comminuted Turkey	Salmonella enterica subsp. enterica serovar Reading	Reading	4:e,h:1,5	NULL	FSIS1702125	PDT000219867.2	0	0	0	0	3	1	NULL	blaTEM-1,mdsA,mdsB	blaTEM-1	3	asr=HMM,golS,golT	2	cdtB,sinH	PDS000001887.600	2017	2017	2017	2017	USA
GCA_006061995.1	NULL	SRR5756380	Contig	PRJNA230403	SAMN07249892	CDC	NULL	clinical	USA	NULL	NULL	Salmonella enterica	Reading	4:e,h:1,5	NULL	PNUSAS016283	PDT000220912.2	0	0	0	0	3	1	NULL	blaTEM-1,mdsA,mdsB	blaTEM-1	3	asr=HMM,golS,golT	2	cdtB,sinH	PDS000001887.600	NULL	2017	2017	2017	USA
GCA_006118945.1	NULL	SRR5760701	Contig	PRJNA338674	SAMN07184756	Ohio Dept. of Agriculture	2017	environmental/other	USA:OH	NULL	Turkey Fluff	Salmonella enterica	Reading	4:e,h:1,5	NULL	OH-17-00012-1	PDT000221232.2	0	0	0	0	6	4	NULL	aph(3'')-Ib,aph(6)-Id,mdsA,mdsB,sul2,tet(A)	aph(3'')-Ib,aph(6)-Id,sul2,tet(A)	3	asr=HMM,golS,golT	2	cdtB,sinH	PDS000001887.600	2017	2017	2017	2017	USA
GCA_010501195.1	NULL	SRR5761329	Contig	PRJNA230403	SAMN07269998	NULL	2016-02	clinical	USA	NULL	urine	Salmonella enterica subsp. enterica	Reading	4:e,h:1,5	NULL	PNUSAS015186	PDT000221292.2	0	0	0	0	6	4	NULL	aph(3'')-Ib,aph(6)-Id,mdsA,mdsB,sul2,tet(A)	aph(3'')-Ib,aph(6)-Id,sul2,tet(A)	3	asr=HMM,golS,golT	2	cdtB,sinH	PDS000001887.600	2016	2017	2017	2016	USA
GCA_010620265.1	NULL	SRR5766662	Contig	PRJNA242847	SAMN07291018	USDA-FSIS	2017	environmental/other	USA:MN	NULL	Comminuted Turkey	Salmonella enterica subsp. enterica serovar Reading	Reading	4:e,h:1,5	NULL	FSIS1702168	PDT000221639.2	0	0	0	0	6	4	NULL	aph(3'')-Ib,aph(6)-Id,mdsA,mdsB,sul2,tet(A)	aph(3'')-Ib,aph(6)-Id,sul2,tet(A)	3	asr=HMM,golS,golT	2	cdtB,sinH	PDS000001887.600	2017	2017	2017	2017	USA
GCA_010974335.1	NULL	SRR5767264	Contig	PRJNA242847	SAMN07291229	USDA-FSIS	2017	environmental/other	USA:TX	NULL	Product-Raw-Ground, Comminuted or Otherwise Nonintact-Pork	Salmonella enterica subsp. enterica serovar Reading	Reading	4:e,h:1,5	NULL	FSIS1702302	PDT000221662.2	0	0	0	0	8	6	NULL	aph(3'')-Ib,aph(3')-Ia,aph(6)-Id,blaTEM-1,mdsA,mdsB,sul2,tet(A)	aph(3'')-Ib,aph(3')-Ia,aph(6)-Id,blaTEM-1,sul2,tet(A)	3	asr=HMM,golS,golT	2	cdtB,sinH	PDS000001887.600	2017	2017	2017	2017	USA
GCA_010719395.1	NULL	SRR5808967	Contig	PRJNA242847	SAMN07327505	USDA-FSIS	2017	environmental/other	USA:IA	NULL	Comminuted Turkey	Salmonella enterica subsp. enterica serovar Reading	Reading	4:e,h:1,5	NULL	FSIS1702543	PDT000223000.2	0	0	0	0	3	1	NULL	blaTEM-1,mdsA,mdsB	blaTEM-1	3	asr=HMM,golS,golT	2	cdtB,sinH	PDS000001887.600	2017	2017	2017	2017	USA
GCA_010527985.1	NULL	SRR5820800	Contig	PRJNA230403	SAMN07338452	NULL	2017-05	clinical	USA	NULL	stool	Salmonella enterica subsp. enterica serovar Reading	Reading	4:e,h:1,5	NULL	PNUSAS015273	PDT000224860.2	0	0	0	0	2	0	NULL	mdsA,mdsB	NULL	3	asr=HMM,golS,golT	2	cdtB,sinH	PDS000001887.600	2017	2017	2017	2017	USA
GCA_010591905.1	NULL	SRR5828283	Contig	PRJNA242847	SAMN07352492	USDA-FSIS	2017	environmental/other	USA:IA	NULL	Animal-Turkey-Turkey Carcass Sponge	Salmonella enterica subsp. enterica serovar Reading	Reading	4:e,h:1,5	NULL	FSIS1701372	PDT000225323.2	0	0	0	0	3	1	NULL	blaTEM-1,mdsA,mdsB	blaTEM-1	3	asr=HMM,golS,golT	2	cdtB,sinH	PDS000001887.600	2017	2017	2017	2017	USA
GCA_006068395.1	NULL	SRR5849999	Contig	PRJNA230403	SAMN07352812	CDC	NULL	clinical	USA	NULL	NULL	Salmonella enterica	Reading	4:e,h:1,5	NULL	PNUSAS017423	PDT000225647.2	0	0	0	0	2	0	NULL	mdsA,mdsB	NULL	4	arsC=HMM,asr=HMM,golS,golT	2	cdtB,sinH	PDS000005910.73	NULL	2017	2017	2017	USA
GCA_011408555.1	NULL	SRR5852414	Contig	PRJNA242847	SAMN07371073	USDA-FSIS	2017	environmental/other	USA:TN	NULL	Comminuted Turkey	Salmonella enterica subsp. enterica serovar Reading	Reading	4:e,h:1,5	NULL	FSIS1702701	PDT000225928.2	0	0	0	0	3	1	NULL	blaTEM-1,mdsA,mdsB	blaTEM-1	3	asr=HMM,golS,golT	2	cdtB,sinH	PDS000001887.600	2017	2017	2017	2017	USA
GCA_010728465.1	NULL	SRR5865141	Contig	PRJNA230403	SAMN07376307	CDC	2017-06	clinical	USA	NULL	stool	Salmonella enterica subsp. enterica serovar Reading	Reading	4:e,h:1,5	NULL	PNUSAS018907	PDT000226938.2	0	0	0	0	2	0	NULL	mdsA,mdsB	NULL	4	arsC=HMM,asr=HMM,golS,golT	2	cdtB,sinH	PDS000031804.2	2017	2017	2017	2017	USA
GCA_010433485.1	NULL	SRR5865228	Contig	PRJNA230403	SAMN07375722	NULL	2017-06	clinical	USA	NULL	stool	Salmonella enterica subsp. enterica serovar Reading	Reading	4:e,h:1,5	NULL	PNUSAS018207	PDT000226993.2	0	0	0	0	3	1	NULL	fosA7.7,mdsA,mdsB	fosA7.7	3	asr=HMM,golS,golT	1	sinH=HMM	PDS000004162.41	2017	2017	2017	2017	USA
GCA_010528395.1	NULL	SRR5875981	Contig	PRJNA230403	SAMN07376243	NULL	2017-06	clinical	USA	NULL	stool	Salmonella enterica subsp. enterica serovar Reading	Reading	4:e,h:1,5	NULL	PNUSAS018585	PDT000227602.2	0	0	0	0	5	3	NULL	aph(3'')-Ib,aph(6)-Id,blaHER-3,mdsA,mdsB	aph(3'')-Ib,aph(6)-Id,blaHER-3	10	asr=HMM,golS,golT,silA,silB,silC,silE,silF,silR,silS	2	cdtB,sinH	PDS000001887.600	2017	2017	2017	2017	USA
GCA_010589205.1	NULL	SRR5876380	Contig	PRJNA230403	SAMN07375598	CDC	2017-07	clinical	USA	NULL	NULL	Salmonella enterica subsp. enterica serovar Reading	Reading	4:e,h:1,5	NULL	PNUSAS019033	PDT000227783.2	0	0	0	0	2	0	NULL	mdsA,mdsB	NULL	3	asr=HMM,golS,golT	2	cdtB,sinH	PDS000001887.600	2017	2017	2017	2017	USA
GCA_010721035.1	NULL	SRR5876850	Contig	PRJNA230403	SAMN07411114	NULL	2017-06	clinical	USA	NULL	stool	Salmonella enterica subsp. enterica serovar Reading	Reading	4:e,h:1,5	NULL	NULL	PDT000227872.2	0	0	0	0	7	5	NULL	aph(3'')-Ib,aph(6)-Id,blaTEM-1,mdsA,mdsB,sul2,tet(A)	aph(3'')-Ib,aph(6)-Id,blaTEM-1,sul2,tet(A)	3	asr=HMM,golS,golT	2	cdtB,sinH	PDS000001887.600	2017	2017	2017	2017	USA
GCA_011426885.1	NULL	SRR5881996	Contig	PRJNA242847	SAMN07424742	USDA-FSIS	2017	environmental/other	USA:NY	NULL	Comminuted Turkey	Salmonella enterica subsp. enterica serovar Reading	Reading	4:e,h:1,5	NULL	FSIS1703108	PDT000229828.2	0	0	0	0	8	6	NULL	aph(3'')-Ib,aph(6)-Id,blaTEM,blaTEM-1,mdsA,mdsB,sul2,tet(A)	aph(3'')-Ib,aph(6)-Id,blaTEM,blaTEM-1,sul2,tet(A)	3	asr=HMM,golS,golT	2	cdtB,sinH	PDS000001887.600	2017	2017	2017	2017	USA
GCA_010625365.1	NULL	SRR5888046	Contig	PRJNA230403	SAMN07419921	NULL	2017-07	clinical	USA	NULL	stool	Salmonella enterica subsp. enterica serovar Reading	Reading	4:e,h:1,5	NULL	PNUSAS019228	PDT000230213.2	0	0	0	0	6	4	NULL	aph(3'')-Ib,aph(6)-Id,mdsA,mdsB,sul2,tet(A)	aph(3'')-Ib,aph(6)-Id,sul2,tet(A)	3	asr=HMM,golS,golT	2	cdtB,sinH	PDS000001887.600	2017	2017	2017	2017	USA
GCA_010721055.1	NULL	SRR5888680	Contig	PRJNA230403	SAMN07413912	CDC	2017-06	clinical	USA	NULL	CSF	Salmonella enterica subsp. enterica serovar Reading	Reading	4:e,h:1,5	NULL	PNUSAS018517	PDT000230427.2	0	0	0	0	9	7	NULL	aac(3)-VIa,aadA1,aph(3'')-Ib,aph(3')-Ia,aph(6)-Id,blaHER-3,mdsA,mdsB,sul1	aac(3)-VIa,aadA1,aph(3'')-Ib,aph(3')-Ia,aph(6)-Id,blaHER-3,sul1	12	asr=HMM,golS,golT,qacEdelta1,silA,silB,silC,silE,silF,silP,silR,silS	2	cdtB,sinH	PDS000001887.600	2017	2017	2017	2017	USA
GCA_010448405.1	NULL	SRR5889601	Contig	PRJNA242847	SAMN07440321	USDA-FSIS	2017	environmental/other	USA:PA	NULL	Comminuted Turkey	Salmonella enterica subsp. enterica serovar Reading	Reading	4:e,h:1,5	NULL	FSIS1703219	PDT000230502.2	0	0	0	0	2	0	NULL	mdsA,mdsB	NULL	3	asr=HMM,golS,golT	2	cdtB,sinH	PDS000001887.600	2017	2017	2017	2017	USA
GCA_006127375.1	NULL	SRR5890257	Contig	PRJNA242847	SAMN07440340	USDA-FSIS	2017	environmental/other	USA:MN	NULL	Comminuted Turkey	Salmonella enterica subsp. enterica serovar Reading	Reading	4:e,h:1,5	NULL	FSIS1703301	PDT000230529.2	0	0	0	0	4	2	NULL	blaTEM,blaTEM-1,mdsA,mdsB	blaTEM,blaTEM-1	3	asr=HMM,golS,golT	2	cdtB,sinH	PDS000001887.600	2017	2017	2017	2017	USA
GCA_006128375.1	NULL	SRR5890507	Contig	PRJNA230403	SAMN07441852	CDC	NULL	clinical	USA	NULL	NULL	Salmonella enterica	Reading	4:e,h:1,5	NULL	PNUSAS019804	PDT000230699.2	0	0	0	0	6	4	NULL	aph(3'')-Ib,aph(6)-Id,mdsA,mdsB,sul2,tet(A)	aph(3'')-Ib,aph(6)-Id,sul2,tet(A)	3	asr=HMM,golS,golT	2	cdtB,sinH	PDS000001887.600	NULL	2017	2017	2017	USA
GCA_006128335.1	NULL	SRR5890508	Contig	PRJNA230403	SAMN07441851	CDC	NULL	clinical	USA	NULL	NULL	Salmonella enterica	Reading	4:e,h:1,5	NULL	PNUSAS019805	PDT000230700.2	0	0	0	0	6	4	NULL	aph(3'')-Ib,aph(6)-Id,mdsA,mdsB,sul2,tet(A)	aph(3'')-Ib,aph(6)-Id,sul2,tet(A)	3	asr=HMM,golS,golT	2	cdtB,sinH	PDS000001887.600	NULL	2017	2017	2017	USA
GCA_007041505.1	NULL	SRR5907166	Contig	PRJNA230403	SAMN07436240	CDC	NULL	clinical	USA	NULL	NULL	Salmonella enterica	Reading	4:e,h:1,5	NULL	PNUSAS020177	PDT000231791.2	0	0	0	0	2	0	NULL	mdsA,mdsB	NULL	4	arsC=HMM,asr=HMM,golS,golT	2	cdtB,sinH	PDS000005910.73	NULL	2017	2017	2017	USA
GCA_007042325.1	NULL	SRR5908452	Contig	PRJNA230403	SAMN07436144	CDC	NULL	clinical	USA	NULL	NULL	Salmonella enterica	Reading	4:e,h:1,5	NULL	PNUSAS018293	PDT000231998.2	0	0	0	0	9	7	NULL	aac(3)-VIa,aadA1,aph(3'')-Ib,aph(3')-Ia,aph(6)-Id,blaHER-3,mdsA,mdsB,sul1	aac(3)-VIa,aadA1,aph(3'')-Ib,aph(3')-Ia,aph(6)-Id,blaHER-3,sul1	12	asr=HMM,golS,golT,qacEdelta1,silA,silB,silC,silE,silF,silP,silR,silS	2	cdtB,sinH	PDS000001887.600	NULL	2017	2017	2017	USA
GCA_010413885.1	NULL	SRR5927422	Contig	PRJNA230403	SAMN07498736	CDC	2015-06	clinical	USA	NULL	stool	Salmonella enterica subsp. enterica serovar Reading	Reading	4:e,h:1,5	NULL	2015AM-0952	PDT000232862.2	0	0	0	0	2	0	NULL	mdsA,mdsB	NULL	3	asr=HMM,golS,golT	2	cdtB,sinH	PDS000001887.600	2015	2017	2017	2015	USA
GCA_006135515.1	NULL	SRR5934123	Contig	PRJNA230403	SAMN07508340	CDC	NULL	clinical	USA	NULL	NULL	Salmonella enterica	Reading	4:e,h:1,5	NULL	2015AM-2171	PDT000233610.2	0	0	0	0	2	0	NULL	mdsA,mdsB	NULL	4	arsC=HMM,asr=HMM,golS,golT	2	cdtB,sinH	NA	NULL	2017	2017	2017	USA
GCA_002251675.1	NULL	NULL	Contig	PRJNA381816	SAMN06689678	Diego Perez	2016-02-01	environmental/other	Mexico: Jiutepec, Morelos	NULL	Chicken meat	Salmonella enterica	Reading	4:e,h:1,5	NULL	103	PDT000233838.1	0	0	0	0	4	2	NULL	fosA7.7,mdsA,mdsB,tet(C)	fosA7.7,tet(C)	3	asr=HMM,golS,golT	3	iroB,iroC,sinH	PDS000027448.95	2016	2017	NULL	2016	Mexico, Morelos
GCA_007046485.1	NULL	SRR5945354	Contig	PRJNA230403	SAMN07508551	CDC	NULL	clinical	USA	NULL	NULL	Salmonella enterica	Reading	4:e,h:1,5	NULL	PNUSAS019983	PDT000234273.2	0	0	0	0	2	0	NULL	mdsA,mdsB	NULL	3	asr=HMM,golS,golT	2	cdtB,sinH	PDS000001887.600	NULL	2017	2017	2017	USA
GCA_011396075.1	NULL	SRR5947682	Contig	PRJNA230403	SAMN07503319	NULL	2017-07	clinical	USA	NULL	stool	Salmonella enterica subsp. enterica serovar Reading	Reading	4:e,h:1,5	NULL	PNUSAS019371	PDT000234758.2	0	0	0	0	2	0	NULL	mdsA,mdsB	NULL	3	asr=HMM,golS,golT	2	cdtB,sinH=PARTIAL_END_OF_CONTIG	PDS000001887.600	2017	2017	2017	2017	USA
GCA_006138795.1	NULL	SRR5948418	Contig	PRJNA230403	SAMN07511159	CDC	NULL	clinical	USA	NULL	NULL	Salmonella enterica	Reading	4:e,h:1,5	NULL	PNUSAS020678	PDT000234920.2	0	0	0	0	2	0	NULL	mdsA,mdsB	NULL	3	asr=HMM,golS,golT	2	cdtB,sinH	PDS000001887.600	NULL	2017	2017	2017	USA
GCA_010382025.1	NULL	SRR5955377	Contig	PRJNA242847	SAMN07536015	USDA-FSIS	2017	environmental/other	USA:AL	NULL	comminuted beef	Salmonella enterica subsp. enterica serovar Reading	Reading	4:e,h:1,5	NULL	FSIS1703646	PDT000235536.2	0	0	0	0	3	1	NULL	fosA7.7,mdsA,mdsB	fosA7.7	3	asr=HMM,golS,golT	1	sinH=HMM	PDS000004162.41	2017	2017	2017	2017	USA
GCA_010471695.1	NULL	SRR5956558	Contig	PRJNA242847	SAMN07537127	USDA-FSIS	2017	environmental/other	USA:NJ	NULL	Comminuted Turkey	Salmonella enterica subsp. enterica serovar Reading	Reading	4:e,h:1,5	NULL	FSIS1703866	PDT000235618.2	0	0	0	0	4	2	NULL	blaTEM,blaTEM-1,mdsA,mdsB	blaTEM,blaTEM-1	3	asr=HMM,golS,golT	2	cdtB,sinH	PDS000001887.600	2017	2017	2017	2017	USA
GCA_010623285.1	NULL	SRR5978527	Contig	PRJNA230403	SAMN07537042	CDC	2017-07	clinical	USA	NULL	stool	Salmonella enterica subsp. enterica serovar Reading	Reading	4:e,h:1,5	NULL	PNUSAS020048	PDT000236493.2	0	0	0	0	3	1	NULL	blaTEM-1,mdsA,mdsB	blaTEM-1	3	asr=HMM,golS,golT	2	cdtB,sinH	PDS000001887.600	2017	2017	2017	2017	USA
GCA_011425965.1	NULL	SRR5980278	Contig	PRJNA242847	SAMN07563020	USDA-FSIS	2017	environmental/other	USA:MN	NULL	Comminuted Turkey	Salmonella enterica subsp. enterica serovar Reading	Reading	4:e,h:1,5	NULL	FSIS1703715	PDT000236579.2	0	0	0	0	7	5	NULL	aph(3'')-Ib,aph(6)-Id,blaTEM-1,mdsA,mdsB,sul2,tet(A)	aph(3'')-Ib,aph(6)-Id,blaTEM-1,sul2,tet(A)	3	asr=HMM,golS,golT	2	cdtB,sinH	PDS000001887.600	2017	2017	2017	2017	USA
GCA_010620145.1	NULL	SRR5982390	Contig	PRJNA242847	SAMN07565846	USDA-FSIS	2017	environmental/other	USA:WI	NULL	Comminuted Turkey	Salmonella enterica subsp. enterica serovar Reading	Reading	4:e,h:1,5	NULL	FSIS11703961	PDT000237069.2	0	0	0	0	2	0	NULL	mdsA,mdsB	NULL	3	asr=HMM,golS,golT	2	cdtB,sinH	PDS000001887.600	2017	2017	2017	2017	USA
GCA_010432025.1	NULL	SRR5982400	Contig	PRJNA242847	SAMN07565875	USDA-FSIS	2017	environmental/other	USA:MN	NULL	Comminuted Turkey	Salmonella enterica subsp. enterica serovar Reading	Reading	4:e,h:1,5	NULL	FSIS11703991	PDT000237082.2	0	0	0	0	6	4	NULL	aph(3'')-Ib,aph(6)-Id,mdsA,mdsB,sul2,tet(A)	aph(3'')-Ib,aph(6)-Id,sul2,tet(A)	3	asr=HMM,golS,golT	2	cdtB,sinH	PDS000001887.600	2017	2017	2017	2017	USA
GCA_007055645.1	turkey	SRR5990705	Contig	PRJNA186035	SAMN07462349	OSF	2017	environmental/other	USA:IN	NULL	ground component turkey	Salmonella enterica	Reading	4:e,h:1,5	Food	OSF067269	PDT000237842.2	0	0	0	0	4	2	NULL	aph(3')-Ia,blaTEM-1,mdsA,mdsB	aph(3')-Ia,blaTEM-1	3	asr=HMM,golS,golT	2	cdtB,sinH	PDS000001887.600	2017	2017	2017	2017	USA
GCA_010728995.1	NULL	SRR6008881	Contig	PRJNA292666	SAMN07605928	USDA-FSIS	2017	environmental/other	USA:MN	NULL	Animal-Turkey-Young Turkey	Salmonella enterica subsp. enterica serovar Reading	Reading	4:e,h:1,5	NULL	FSIS11704054	PDT000239163.2	0	0	0	0	3	1	NULL	blaTEM-1,mdsA,mdsB	blaTEM-1	3	asr=HMM,golS,golT	2	cdtB,sinH	PDS000001887.600	2017	2017	2017	2017	USA
GCA_006160865.1	NULL	SRR6019630	Contig	PRJNA230403	SAMN07571883	CDC	NULL	clinical	USA	NULL	NULL	Salmonella enterica	Reading	4:e,h:1,5	NULL	PNUSAS018237	PDT000239631.2	0	0	0	0	3	1	NULL	fosA7,mdsA,mdsB	fosA7	3	asr=HMM,golS,golT	0	NULL	PDS000004162.41	NULL	2017	2017	2017	USA
GCA_011124525.1	NULL	SRR6025206	Contig	PRJNA242847	SAMN07628903	USDA-FSIS	2017	environmental/other	USA:UT	NULL	Comminuted Turkey	Salmonella enterica subsp. enterica serovar Reading	Reading	4:e,h:1,5	NULL	FSIS21720122	PDT000239846.2	0	0	0	0	3	1	NULL	blaTEM-1,mdsA=PARTIAL_END_OF_CONTIG,mdsB	blaTEM-1	3	asr=HMM,golS,golT	2	cdtB,sinH	PDS000001887.600	2017	2017	2017	2017	USA
GCA_010516135.1	NULL	SRR6030269	Contig	PRJNA242847	SAMN07634918	USDA-FSIS	2017	environmental/other	USA:MN	NULL	Comminuted Turkey	Salmonella enterica subsp. enterica serovar Reading	Reading	4:e,h:1,5	NULL	FSIS21720166	PDT000240250.2	0	0	0	0	7	5	NULL	aph(3'')-Ib,aph(6)-Id,blaTEM-1,mdsA,mdsB,sul2,tet(A)	aph(3'')-Ib,aph(6)-Id,blaTEM-1,sul2,tet(A)	3	asr=HMM,golS,golT	2	cdtB,sinH	PDS000001887.600	2017	2017	2017	2017	USA
GCA_006162465.1	NULL	SRR6038000	Contig	PRJNA230403	SAMN07571923	CDC	NULL	clinical	USA	NULL	NULL	Salmonella enterica	Reading	4:e,h:1,5	NULL	PNUSAS021437	PDT000240330.2	0	0	0	0	2	0	NULL	mdsA,mdsB	NULL	4	arsC=HMM,asr=HMM,golS,golT	2	cdtB,sinH	PDS000005910.73	NULL	2017	2017	2017	USA
GCA_010593385.1	NULL	SRR6048237	Contig	PRJNA242847	SAMN07662399	USDA-FSIS	2017	environmental/other	USA:WI	NULL	Product-Raw-Ground, Comminuted or Otherwise Nonintact-Pork	Salmonella enterica subsp. enterica serovar Reading	Reading	4:e,h:1,5	NULL	FSIS21720170	PDT000241123.2	0	0	0	0	3	1	NULL	fosA7.7,mdsA,mdsB	fosA7.7	3	asr=HMM,golS,golT	1	sinH=HMM	PDS000004162.41	2017	2017	2017	2017	USA
GCA_006300295.1	NULL	SRR6082066	Contig	PRJNA230403	SAMN07656078	NULL	NULL	clinical	USA	NULL	NULL	Salmonella enterica	Reading	4:e,h:1,5	NULL	PNUSAS023678	PDT000244124.2	0	0	0	0	3	1	NULL	blaTEM-1,mdsA,mdsB	blaTEM-1	3	asr=HMM,golS,golT	2	cdtB,sinH	PDS000001887.600	NULL	2017	2017	2017	USA
GCA_007066345.1	NULL	SRR6107902	Contig	PRJNA230403	SAMN07693072	NULL	NULL	clinical	USA	NULL	NULL	Salmonella enterica	Reading	4:e,h:1,5	NULL	PNUSAS024129	PDT000244573.2	0	0	0	0	2	0	NULL	mdsA,mdsB	NULL	3	asr=HMM,golS,golT	2	cdtB,sinH	PDS000001887.600	NULL	2017	2017	2017	USA
GCA_008489345.1	NULL	SRR6114316	Contig	PRJNA230403	SAMN07682922	NULL	NULL	clinical	USA	NULL	NULL	Salmonella enterica subsp. enterica serovar Reading	Reading	4:e,h:1,5	NULL	PNUSAS022913	PDT000245802.2	0	0	0	0	3	1	NULL	blaTEM-1,mdsA,mdsB	blaTEM-1	3	asr=HMM,golS,golT	2	cdtB,sinH	PDS000001887.600	NULL	2017	2017	2017	USA
GCA_006505395.1	NULL	SRR6155123	Contig	PRJNA230403	SAMN07736078	CDC	2017-07	clinical	USA	NULL	urine	Salmonella enterica	Reading	4:e,h:1,5	NULL	PNUSAS024336	PDT000249207.2	0	0	0	0	2	0	NULL	mdsA,mdsB	NULL	4	arsC=HMM,asr=HMM,golS,golT	2	cdtB,sinH	PDS000005910.73	2017	2017	2017	2017	USA
GCA_007076125.1	NULL	SRR6155224	Contig	PRJNA230403	SAMN07731452	NULL	NULL	clinical	USA	NULL	NULL	Salmonella enterica	Reading	4:e,h:1,5	NULL	NULL	PDT000249308.2	0	0	0	0	3	1	NULL	fosA7,mdsA,mdsB	fosA7	3	asr=HMM,golS,golT	0	NULL	PDS000004162.41	NULL	2017	2017	2017	USA
GCA_006300915.1	NULL	SRR6165632	Contig	PRJNA230403	SAMN07757643	NULL	NULL	clinical	USA	NULL	human	Salmonella enterica	Reading	4:e,h:1,5	NULL	PNUSAS025535	PDT000250980.2	0	0	0	0	3	1	NULL	fosA7,mdsA,mdsB	fosA7	3	asr=HMM,golS,golT	0	NULL	PDS000027459.12	NULL	2017	2017	2017	USA
GCA_011125145.1	NULL	SRR6192483	Contig	PRJNA230403	SAMN07790197	NULL	2017-10	clinical	USA	NULL	stool	Salmonella enterica subsp. enterica serovar Reading	Reading	4:e,h:1,5	NULL	PNUSAS025942	PDT000254165.2	0	0	0	0	6	4	NULL	aph(3')-Ia,blaTEM,blaTEM-1,mdsA,mdsB,qnrD1	aph(3')-Ia,blaTEM,blaTEM-1,qnrD1	3	asr=HMM,golS,golT	2	cdtB,sinH	PDS000001887.600	2017	2017	2017	2017	USA
GCA_011124865.1	NULL	SRR6207037	Contig	PRJNA242847	SAMN07829318	USDA-FSIS	2017	environmental/other	USA:MI	NULL	Comminuted Turkey	Salmonella enterica subsp. enterica serovar Reading	Reading	4:e,h:1,5	NULL	FSIS21720448	PDT000257169.2	0	0	0	0	6	4	NULL	aph(3'')-Ib,aph(6)-Id,mdsA,mdsB,sul2,tet(A)	aph(3'')-Ib,aph(6)-Id,sul2,tet(A)	3	asr=HMM,golS,golT	2	cdtB,sinH	PDS000001887.600	2017	2017	2017	2017	USA
GCA_006302465.1	NULL	SRR6216135	Contig	PRJNA230403	SAMN07817077	NULL	2017-09-28	clinical	USA	NULL	NULL	Salmonella enterica	Reading	4:e,h:1,5	NULL	PNUSAS026321	PDT000257883.2	0	0	0	0	2	0	NULL	mdsA,mdsB	NULL	3	asr=HMM,golS,golT	2	cdtB,sinH	PDS000001887.600	2017	2017	2017	2017	USA
GCA_008702845.1	NULL	SRR6231030	Contig	PRJNA230403	SAMN07829628	CDC	2015-11-14	clinical	USA	Homo sapiens	NULL	Salmonella enterica	Reading	4:e,h:1,5	NULL	PNUSAS026414	PDT000258652.2	0	0	0	0	2	0	NULL	mdsA,mdsB	NULL	3	asr=HMM,golS,golT	2	cdtB,sinH	PDS000027872.3	2015	2017	2017	2015	USA
GCA_010628445.1	NULL	SRR6231686	Contig	PRJNA242847	SAMN07843270	USDA-FSIS	2017	environmental/other	USA:WI	NULL	Comminuted Turkey	Salmonella enterica subsp. enterica serovar Reading	Reading	4:e,h:1,5	NULL	FSIS21720467	PDT000258701.2	0	0	0	0	6	4	NULL	aph(3'')-Ib,aph(6)-Id,mdsA,mdsB,sul2,tet(A)	aph(3'')-Ib,aph(6)-Id,sul2,tet(A)	3	asr=HMM,golS,golT	2	cdtB,sinH	PDS000001887.600	2017	2017	2017	2017	USA
GCA_006249935.1	NULL	SRR6237049	Contig	PRJNA186035	SAMN07774595	OSF	2015	environmental/other	USA:IN	NULL	Finished Ground Chicken	Salmonella enterica	Reading	4:e,h:1,5	NULL	OSF070506	PDT000259520.2	0	0	0	0	6	4	NULL	aph(3'')-Ib,aph(6)-Id,mdsA,mdsB,sul2,tet(A)	aph(3'')-Ib,aph(6)-Id,sul2,tet(A)	3	asr=HMM,golS,golT	2	cdtB,sinH	PDS000001887.600	2015	2017	2017	2015	USA
GCA_007087025.1	NULL	SRR6243417	Contig	PRJNA230403	SAMN07838525	NULL	NULL	clinical	USA	NULL	NULL	Salmonella enterica	Reading	4:e,h:1,5	NULL	PNUSAS026334	PDT000259949.2	0	0	0	0	6	4	NULL	aph(3'')-Ib,aph(6)-Id,mdsA,mdsB,sul2,tet(A)	aph(3'')-Ib,aph(6)-Id,sul2,tet(A)	3	asr=HMM,golS,golT	2	cdtB,sinH	PDS000001887.600	NULL	2017	2017	2017	USA
GCA_010434675.1	NULL	SRR6249915	Contig	PRJNA292666	SAMN07968668	USDA-FSIS	2017	environmental/other	USA:MN	NULL	Animal-Turkey-Young Turkey	Salmonella enterica subsp. enterica serovar Reading	Reading	4:e,h:1,5	NULL	FSIS11704573	PDT000260527.2	0	0	0	0	8	6	NULL	aph(3'')-Ib,aph(6)-Id,blaTEM,blaTEM-1,mdsA,mdsB,sul2,tet(A)	aph(3'')-Ib,aph(6)-Id,blaTEM,blaTEM-1,sul2,tet(A)	3	asr=HMM,golS,golT	2	cdtB,sinH	PDS000001887.600	2017	2017	2017	2017	USA
GCA_011123025.1	NULL	SRR6255076	Contig	PRJNA242847	SAMN07975604	USDA-FSIS	2017	environmental/other	USA:IA	NULL	Comminuted Turkey	Salmonella enterica subsp. enterica serovar Reading	Reading	4:e,h:1,5	NULL	FSIS11705362	PDT000260971.2	0	0	0	0	7	5	NULL	aph(3'')-Ib,aph(6)-Id,blaTEM-1,mdsA,mdsB,sul2,tet(A)	aph(3'')-Ib,aph(6)-Id,blaTEM-1,sul2,tet(A)	3	asr=HMM,golS,golT	2	cdtB,sinH	PDS000001887.600	2017	2017	2017	2017	USA
GCA_010473405.1	NULL	SRR6255492	Contig	PRJNA242847	SAMN07975032	USDA-FSIS	2017	environmental/other	USA:NE	NULL	Product-Raw-Ground, Comminuted or Otherwise Nonintact-Pork	Salmonella enterica subsp. enterica serovar Reading	Reading	4:e,h:1,5	NULL	FSIS1702422	PDT000261018.2	0	0	0	0	3	1	NULL	fosA7.7,mdsA,mdsB	fosA7.7	3	asr=HMM,golS,golT	1	sinH=HMM	PDS000004162.41	2017	2017	2017	2017	USA
GCA_010768835.1	NULL	SRR6283455	Contig	PRJNA242847	SAMN08015650	USDA-FSIS	2017	environmental/other	USA:MN	NULL	Comminuted Turkey	Salmonella enterica subsp. enterica serovar Reading	Reading	4:e,h:1,5	NULL	FSIS21720524	PDT000263688.2	0	0	0	0	3	1	NULL	blaTEM-1,mdsA,mdsB	blaTEM-1	3	asr=HMM,golS,golT	2	cdtB,sinH	PDS000001887.600	2017	2017	2017	2017	USA
GCA_008437805.1	NULL	SRR6300167	Contig	PRJNA230403	SAMN07982476	NULL	2017-10	clinical	USA	NULL	stool	Salmonella enterica subsp. enterica serovar Reading	Reading	4:e,h:1,5	NULL	PNUSAS027735	PDT000265030.2	0	0	0	0	2	0	NULL	mdsA,mdsB	NULL	4	arsC=HMM,asr=HMM,golS,golT	2	cdtB,sinH	PDS000023552.4	2017	2017	2017	2017	USA
GCA_007093625.1	clinical/research	SRR6311225	Contig	PRJNA186035	SAMN08016985	OSF	2016	environmental/other	USA:IL	NULL	NULL	Salmonella enterica	Reading	4:e,h:1,5	NULL	OSF071474	PDT000265905.2	0	0	0	0	4	2	NULL	fosA7,mdsA,mdsB,tet(C)	fosA7,tet(C)	3	asr=HMM,golS,golT	0	NULL	NA	2016	2017	2017	2016	USA
GCA_010613505.1	veterinary clinical/research, companion animal	SRR6311911	Contig	PRJNA280335	SAMN07965105	OADDL - OK	2004-10-11	environmental/other	USA:OK	NULL	feces (Canis lupus familiaris)	Salmonella enterica subsp. enterica serovar Reading	Reading	4:e,h:1,5	Animal	ADRDL-1260	PDT000265957.2	0	0	0	0	11	9	NULL	aadA7,aph(3'')-Ib,aph(6)-Id,blaCMY-2,floR,fosA7.7,mdsA,mdsB,sul1,sul2,tet(A)	aadA7,aph(3'')-Ib,aph(6)-Id,blaCMY-2,floR,fosA7.7,sul1,sul2,tet(A)	11	asr=HMM,golS,golT,merA,merB,merD,merE,merP,merR,merT,qacEdelta1	1	sinH=HMM	PDS000028886.14	2004	2017	2017	2004	USA
GCA_009575425.1	NULL	SRR6313684	Contig	PRJNA230403	SAMN08039016	CDC	2017-10	clinical	USA	NULL	stool	Salmonella enterica	Reading	4:e,h:1,5	NULL	PNUSAS027032	PDT000266146.2	0	0	0	0	2	0	NULL	mdsA,mdsB	NULL	3	asr=HMM,golS,golT	2	cdtB,sinH	PDS000001887.600	2017	2017	2017	2017	USA
GCA_007100285.1	NULL	SRR6313795	Contig	PRJNA230403	SAMN08040321	CDC	NULL	clinical	USA	NULL	NULL	Salmonella enterica	Reading	4:e,h:1,5	NULL	PNUSAS028230	PDT000266245.2	0	0	0	0	8	6	NULL	aph(3'')-Ib,aph(3')-Ia,aph(6)-Id,blaTEM-1,mdsA,mdsB,sul2,tet(A)	aph(3'')-Ib,aph(3')-Ia,aph(6)-Id,blaTEM-1,sul2,tet(A)	3	asr=HMM,golS,golT	2	cdtB,sinH	PDS000001887.600	NULL	2017	2017	2017	USA
GCA_006306385.1	NULL	SRR6313800	Contig	PRJNA230403	SAMN08040320	CDC	NULL	clinical	USA	NULL	NULL	Salmonella enterica	Reading	4:e,h:1,5	NULL	PNUSAS021787	PDT000266250.2	0	0	0	0	8	6	NULL	aph(3'')-Ib,aph(3')-Ia,aph(6)-Id,blaTEM-1,mdsA,mdsB,sul2,tet(A)	aph(3'')-Ib,aph(3')-Ia,aph(6)-Id,blaTEM-1,sul2,tet(A)	3	asr=HMM,golS,golT	2	cdtB,sinH	PDS000001887.600	NULL	2017	2017	2017	USA
GCA_010613925.1	NULL	SRR6313807	Contig	PRJNA230403	SAMN08042311	CDC	2017-10	clinical	USA	NULL	stool	Salmonella enterica subsp. enterica serovar Reading	Reading	4:e,h:1,5	NULL	PNUSAS028686	PDT000266257.2	0	0	0	0	3	1	NULL	blaTEM-1,mdsA,mdsB	blaTEM-1	3	asr=HMM,golS,golT	2	cdtB,sinH	PDS000001887.600	2017	2017	2017	2017	USA
GCA_006307265.1	NULL	SRR6330655	Contig	PRJNA230403	SAMN08100300	NULL	NULL	clinical	USA	NULL	NULL	Salmonella enterica	Reading	4:e,h:1,5	NULL	PNUSAS029086	PDT000267793.2	0	0	0	0	2	0	NULL	mdsA,mdsB	NULL	3	asr=HMM,golS,golT	2	cdtB,sinH	PDS000001887.600	NULL	2017	2017	2017	USA
GCA_010658665.1	NULL	SRR6334845	Contig	PRJNA230403	SAMN08105160	CDC	2017-10	clinical	USA	Homo sapiens	blood	Salmonella enterica subsp. enterica serovar Reading	Reading	4:e,h:1,5	NULL	PNUSAS028991	PDT000267977.2	0	0	0	0	2	0	NULL	mdsA,mdsB	NULL	4	arsC=HMM,asr=HMM,golS,golT	2	cdtB,sinH	PDS000005910.73	2017	2017	2017	2017	USA
GCA_010417165.1	NULL	SRR6336077	Contig	PRJNA292666	SAMN08114333	USDA-FSIS	2017	environmental/other	USA:NC	NULL	animal-swine-market swine	Salmonella enterica subsp. enterica serovar Reading	Reading	4:e,h:1,5	NULL	FSIS11705349	PDT000268070.2	0	0	0	0	3	1	NULL	fosA7.7,mdsA,mdsB	fosA7.7	3	asr=HMM,golS,golT	1	sinH=HMM	PDS000004162.41	2017	2017	2017	2017	USA
GCA_010611405.1	NULL	SRR6336395	Contig	PRJNA242847	SAMN08114414	USDA-FSIS	2017	environmental/other	USA:TX	NULL	comminuted beef	Salmonella enterica subsp. enterica serovar Reading	Reading	4:e,h:1,5	NULL	FSIS11705559	PDT000268136.2	0	0	0	0	11	9	NULL	aadA7,aph(3'')-Ib,aph(6)-Id,blaCMY-2,floR,fosA7.7,mdsA,mdsB,sul1,sul2,tet(A)	aadA7,aph(3'')-Ib,aph(6)-Id,blaCMY-2,floR,fosA7.7,sul1,sul2,tet(A)	11	asr=HMM,golS,golT,merA,merB,merD,merE,merP,merR,merT,qacEdelta1	1	sinH=HMM	PDS000028886.14	2017	2017	2017	2017	USA
GCA_010456085.1	NULL	SRR6337554	Contig	PRJNA292666	SAMN08115090	USDA-FSIS	2017	environmental/other	USA:IL	NULL	animal-swine-market swine	Salmonella enterica subsp. enterica serovar Reading	Reading	4:e,h:1,5	NULL	FSIS11704864	PDT000268287.2	0	0	0	0	11	9	NULL	aadA7,aph(3'')-Ib,aph(6)-Id,blaCMY-2,floR,fosA7.7,mdsA,mdsB,sul1,sul2,tet(A)	aadA7,aph(3'')-Ib,aph(6)-Id,blaCMY-2,floR,fosA7.7,sul1,sul2,tet(A)	11	asr=HMM,golS,golT,merA,merB,merD,merE,merP,merR,merT,qacEdelta1	1	sinH=HMM	PDS000028886.14	2017	2017	2017	2017	USA
GCA_010519875.1	NULL	SRR6345317	Contig	PRJNA242847	SAMN08130165	USDA-FSIS	2017	environmental/other	USA:IL	NULL	Product-Raw-Intact-Pork	Salmonella enterica subsp. enterica serovar Reading	Reading	4:e,h:1,5	NULL	FSIS21720705	PDT000268797.2	0	0	0	0	3	1	NULL	fosA7.7,mdsA,mdsB	fosA7.7	3	asr=HMM,golS,golT	1	sinH=HMM	PDS000004162.41	2017	2017	2017	2017	USA
GCA_010775115.1	NULL	SRR6345359	Contig	PRJNA242847	SAMN08130160	USDA-FSIS	2017	environmental/other	USA:IA	NULL	Comminuted Turkey	Salmonella enterica subsp. enterica serovar Reading	Reading	4:e,h:1,5	NULL	FSIS21720700	PDT000268820.2	0	0	0	0	8	6	NULL	aph(3'')-Ib,aph(6)-Id,blaTEM,blaTEM-1,mdsA,mdsB,sul2,tet(A)	aph(3'')-Ib,aph(6)-Id,blaTEM,blaTEM-1,sul2,tet(A)	3	asr=HMM,golS,golT	2	cdtB,sinH	PDS000001887.600	2017	2017	2017	2017	USA
GCA_010530555.1	NULL	SRR6350738	Contig	PRJNA292661	SAMN08114067	FDA	2016	environmental/other	USA:PA	NULL	ground turkey	Salmonella enterica subsp. enterica serovar Reading	Reading	4:e,h:1,5	NULL	CVM N16S194	PDT000269038.2	0	0	0	0	6	4	NULL	aac(3)-VIa,aadA1,blaHER-3,mdsA,mdsB,sul1	aac(3)-VIa,aadA1,blaHER-3,sul1	12	asr=HMM,golS,golT,qacEdelta1,silA,silB,silC,silE,silF,silP,silR,silS	2	cdtB,sinH	PDS000001887.600	2016	2017	2017	2016	USA
GCA_010382565.1	NULL	SRR6350741	Contig	PRJNA292661	SAMN08114064	FDA	2016	environmental/other	USA:PA	NULL	ground turkey	Salmonella enterica subsp. enterica serovar Reading	Reading	4:e,h:1,5	NULL	CVM N16S191	PDT000269041.2	0	0	0	0	2	0	NULL	mdsA,mdsB	NULL	3	asr=HMM,golS,golT	2	cdtB,sinH	PDS000001887.600	2016	2017	2017	2016	USA
GCA_011424425.1	NULL	SRR6350748	Contig	PRJNA292661	SAMN08113882	FDA	2016	environmental/other	USA:OR	NULL	ground turkey	Salmonella enterica subsp. enterica serovar Reading	Reading	4:e,h:1,5	NULL	CVM N16S001	PDT000269048.2	0	0	0	0	7	5	NULL	aph(3'')-Ib,aph(3')-Ia,aph(6)-Id,mdsA,mdsB,sul2,tet(A)	aph(3'')-Ib,aph(3')-Ia,aph(6)-Id,sul2,tet(A)	3	asr=HMM,golS,golT	2	cdtB,sinH	PDS000001887.600	2016	2017	2017	2016	USA
GCA_010383755.1	NULL	SRR6350774	Contig	PRJNA292661	SAMN08113938	FDA	2016	environmental/other	USA:MN	NULL	ground turkey	Salmonella enterica subsp. enterica serovar Reading	Reading	4:e,h:1,5	NULL	CVM N16S059	PDT000269074.2	0	0	0	0	7	5	NULL	aph(3'')-Ib,aph(3'')-Ib=PARTIAL_END_OF_CONTIG,aph(6)-Id,mdsA,mdsB,sul2,tet(A)	aph(3'')-Ib,aph(3'')-Ib=PARTIAL_END_OF_CONTIG,aph(6)-Id,sul2,tet(A)	3	asr=HMM,golS,golT	2	cdtB,sinH	PDS000001887.600	2016	2017	2017	2016	USA
GCA_010631385.1	NULL	SRR6350797	Contig	PRJNA292661	SAMN08114147	FDA	2016	environmental/other	USA:MD	NULL	ground turkey	Salmonella enterica subsp. enterica serovar Reading	Reading	4:e,h:1,5	NULL	CVM N16S278	PDT000269097.2	0	0	0	0	7	5	NULL	aac(3)-VIa,aadA1,blaHER,blaHER-3,mdsA,mdsB,sul1	aac(3)-VIa,aadA1,blaHER,blaHER-3,sul1	13	asr=HMM,golS,golT,qacE,qacEdelta1,silA,silB,silC,silE,silF,silP,silR,silS	2	cdtB,sinH	PDS000001887.600	2016	2017	2017	2016	USA
GCA_010631285.1	NULL	SRR6350818	Contig	PRJNA292661	SAMN08114051	FDA	2016	environmental/other	USA:NM	NULL	ground turkey	Salmonella enterica subsp. enterica serovar Reading	Reading	4:e,h:1,5	NULL	CVM N16S178	PDT000269118.2	0	0	0	0	6	4	NULL	aph(3'')-Ib,aph(6)-Id,mdsA,mdsB,sul2,tet(A)	aph(3'')-Ib,aph(6)-Id,sul2,tet(A)	3	asr=HMM,golS,golT	2	cdtB,sinH	PDS000001887.600	2016	2017	2017	2016	USA
GCA_011128555.1	NULL	SRR6350851	Contig	PRJNA292661	SAMN08113978	FDA	2016	environmental/other	USA:PA	NULL	ground turkey	Salmonella enterica subsp. enterica serovar Reading	Reading	4:e,h:1,5	NULL	CVM N16S099	PDT000269151.2	0	0	0	0	10	8	NULL	aac(3)-VIa,aadA1,aadA1=PARTIAL,aph(3'')-Ib,aph(6)-Id,blaHER-3,mdsA,mdsB,sul1,sul1=PARTIAL_END_OF_CONTIG	aac(3)-VIa,aadA1,aadA1=PARTIAL,aph(3'')-Ib,aph(6)-Id,blaHER-3,sul1,sul1=PARTIAL_END_OF_CONTIG	14	asr=HMM,golS,golT,qacE,qacE=PARTIAL_END_OF_CONTIG,qacEdelta1,silA,silB,silC,silE,silF,silP,silR,silS	2	cdtB,sinH	PDS000001887.600	2016	2017	2017	2016	USA
GCA_010518435.1	NULL	SRR6350853	Contig	PRJNA292661	SAMN08113980	FDA	2016	environmental/other	USA:PA	NULL	ground turkey	Salmonella enterica subsp. enterica serovar Reading	Reading	4:e,h:1,5	NULL	CVM N16S101	PDT000269153.2	0	0	0	0	2	0	NULL	mdsA,mdsB	NULL	3	asr=HMM,golS,golT	2	cdtB,sinH	PDS000001887.600	2016	2017	2017	2016	USA
GCA_010775255.1	NULL	SRR6350854	Contig	PRJNA292661	SAMN08113981	FDA	2016	environmental/other	USA:PA	NULL	ground turkey	Salmonella enterica subsp. enterica serovar Reading	Reading	4:e,h:1,5	NULL	CVM N16S102	PDT000269154.2	0	0	0	0	4	2	NULL	aph(3'')-Ib,aph(6)-Id,mdsA,mdsB	aph(3'')-Ib,aph(6)-Id	11	asr=HMM,golS,golT,silA,silB,silC,silE,silF,silP,silR,silS	2	cdtB,sinH	PDS000001887.600	2016	2017	2017	2016	USA
GCA_010612245.1	NULL	SRR6350865	Contig	PRJNA292661	SAMN08114115	FDA	2016	environmental/other	USA:MD	NULL	ground turkey	Salmonella enterica subsp. enterica serovar Reading	Reading	4:e,h:1,5	NULL	CVM N16S243	PDT000269165.2	0	0	0	0	2	0	NULL	mdsA,mdsB	NULL	3	asr=HMM,golS,golT	2	cdtB,sinH	PDS000001887.600	2016	2017	2017	2016	USA
GCA_010485815.1	NULL	SRR6350878	Contig	PRJNA292661	SAMN08114041	FDA	2016	environmental/other	USA:MN	NULL	ground turkey	Salmonella enterica subsp. enterica serovar Reading	Reading	4:e,h:1,5	NULL	CVM N16S168	PDT000269178.2	0	0	0	0	2	0	NULL	mdsA,mdsB	NULL	3	asr=HMM,golS,golT	2	cdtB,sinH	PDS000001887.600	2016	2017	2017	2016	USA
GCA_010129145.1	NULL	SRR6350899	Contig	PRJNA292661	SAMN08114003	FDA	2016	environmental/other	USA:MD	NULL	ground turkey	Salmonella enterica subsp. enterica serovar Reading	Reading	4:e,h:1,5	NULL	CVM N16S125	PDT000269199.2	0	0	0	0	7	5	NULL	aac(3)-VIa,aadA1,aph(3'')-Ib,aph(6)-Id,mdsA,mdsB,sul1	aac(3)-VIa,aadA1,aph(3'')-Ib,aph(6)-Id,sul1	6	asr=HMM,golS,golT,qacEdelta1,silE,silS=PARTIAL_END_OF_CONTIG	2	cdtB,sinH	PDS000001887.600	2016	2017	2017	2016	USA
GCA_010775315.1	NULL	SRR6350900	Contig	PRJNA292661	SAMN08114002	FDA	2016	environmental/other	USA:MD	NULL	ground turkey	Salmonella enterica subsp. enterica serovar Reading	Reading	4:e,h:1,5	NULL	CVM N16S124	PDT000269200.2	0	0	0	0	8	6	NULL	aac(3)-VIa,aadA1,aph(3'')-Ib,aph(6)-Id,blaHER-3,mdsA,mdsB,sul1	aac(3)-VIa,aadA1,aph(3'')-Ib,aph(6)-Id,blaHER-3,sul1	6	asr=HMM,golS,golT,qacEdelta1,silE,silS	2	cdtB,sinH	PDS000001887.600	2016	2017	2017	2016	USA
GCA_010129225.1	NULL	SRR6350915	Contig	PRJNA292661	SAMN08114159	FDA	2016	environmental/other	USA:MN	NULL	ground turkey	Salmonella enterica subsp. enterica serovar Reading	Reading	4:e,h:1,5	NULL	CVM N16S290	PDT000269215.2	0	0	0	0	2	0	NULL	mdsA,mdsB	NULL	3	asr=HMM,golS,golT	2	cdtB,sinH	PDS000001887.600	2016	2017	2017	2016	USA
GCA_010775295.1	NULL	SRR6350916	Contig	PRJNA292661	SAMN08114158	FDA	2016	environmental/other	USA:MN	NULL	ground turkey	Salmonella enterica subsp. enterica serovar Reading	Reading	4:e,h:1,5	NULL	CVM N16S289	PDT000269216.2	0	0	0	0	2	0	NULL	mdsA,mdsB	NULL	3	asr=HMM,golS,golT	2	cdtB,sinH	PDS000001887.600	2016	2017	2017	2016	USA
GCA_010660385.1	NULL	SRR6350934	Contig	PRJNA292661	SAMN08114001	FDA	2016	environmental/other	USA:MD	NULL	ground turkey	Salmonella enterica subsp. enterica serovar Reading	Reading	4:e,h:1,5	NULL	CVM N16S123	PDT000269234.2	0	0	0	0	2	0	NULL	mdsA,mdsB	NULL	3	asr=HMM,golS,golT	2	cdtB,sinH	PDS000001887.600	2016	2017	2017	2016	USA
GCA_010511855.1	NULL	SRR6350944	Contig	PRJNA292661	SAMN08114089	FDA	2016	environmental/other	USA:CO	NULL	ground turkey	Salmonella enterica subsp. enterica serovar Reading	Reading	4:e,h:1,5	NULL	CVM N16S216	PDT000269244.2	0	0	0	0	7	5	NULL	aph(3'')-Ib,aph(6)-Id,blaTEM-1,mdsA,mdsB,sul2,tet(A)	aph(3'')-Ib,aph(6)-Id,blaTEM-1,sul2,tet(A)	3	asr=HMM,golS,golT	2	cdtB,sinH	PDS000001887.600	2016	2017	2017	2016	USA
GCA_011128175.1	NULL	SRR6350973	Contig	PRJNA292661	SAMN08114204	FDA	2016	environmental/other	USA:PA	NULL	ground turkey	Salmonella enterica subsp. enterica serovar Reading	Reading	4:e,h:1,5	NULL	CVM N16S335	PDT000269273.2	0	0	0	0	2	0	NULL	mdsA,mdsB	NULL	3	asr=HMM,golS,golT	2	cdtB,sinH	PDS000001887.600	2016	2017	2017	2016	USA
GCA_010434635.1	NULL	SRR6350974	Contig	PRJNA292661	SAMN08114203	FDA	2016	environmental/other	USA:PA	NULL	ground turkey	Salmonella enterica subsp. enterica serovar Reading	Reading	4:e,h:1,5	NULL	CVM N16S334	PDT000269274.2	0	0	0	0	10	8	NULL	aac(3)-VIa,aadA1,aph(3'')-Ib,aph(3'')-Ib=PARTIAL_END_OF_CONTIG,aph(3')-Ia,aph(6)-Id,blaHER-3,mdsA,mdsB,sul1	aac(3)-VIa,aadA1,aph(3'')-Ib,aph(3'')-Ib=PARTIAL_END_OF_CONTIG,aph(3')-Ia,aph(6)-Id,blaHER-3,sul1	12	asr=HMM,golS,golT,qacEdelta1,silA,silB,silC,silE,silF,silP,silR,silS	2	cdtB,sinH	PDS000001887.600	2016	2017	2017	2016	USA
GCA_010775375.1	NULL	SRR6350978	Contig	PRJNA292661	SAMN08114207	FDA	2016	environmental/other	USA:TN	NULL	ground turkey	Salmonella enterica subsp. enterica serovar Reading	Reading	4:e,h:1,5	NULL	CVM N16S338	PDT000269278.2	0	0	0	0	9	7	NULL	aac(3)-VIa,aadA1,aph(3'')-Ib,aph(3')-Ia,aph(6)-Id,blaHER-3,mdsA,mdsB,sul1	aac(3)-VIa,aadA1,aph(3'')-Ib,aph(3')-Ia,aph(6)-Id,blaHER-3,sul1	5	asr=HMM,golS,golT,qacE=PARTIAL_END_OF_CONTIG,qacEdelta1	2	cdtB,sinH	PDS000001887.600	2016	2017	2017	2016	USA
GCA_010612885.1	NULL	SRR6350996	Contig	PRJNA292661	SAMN08113914	FDA	2016	environmental/other	USA:CT	NULL	ground turkey	Salmonella enterica subsp. enterica serovar Reading	Reading	4:e,h:1,5	NULL	CVM N16S035	PDT000269296.2	0	0	0	0	2	0	NULL	mdsA,mdsB	NULL	3	asr=HMM,golS,golT	2	cdtB,sinH	PDS000001887.600	2016	2017	2017	2016	USA
GCA_011125775.1	NULL	SRR6350997	Contig	PRJNA292661	SAMN08113915	FDA	2016	environmental/other	USA:CT	NULL	ground turkey	Salmonella enterica subsp. enterica serovar Reading	Reading	4:e,h:1,5	NULL	CVM N16S036	PDT000269297.2	0	0	0	0	2	0	NULL	mdsA,mdsB	NULL	3	asr=HMM,golS,golT	2	cdtB,sinH	PDS000001887.600	2016	2017	2017	2016	USA
GCA_010434375.1	NULL	SRR6350999	Contig	PRJNA292661	SAMN08113913	FDA	2016	environmental/other	USA:CT	NULL	ground turkey	Salmonella enterica subsp. enterica serovar Reading	Reading	4:e,h:1,5	NULL	CVM N16S034	PDT000269299.2	0	0	0	0	2	0	NULL	mdsA,mdsB	NULL	3	asr=HMM,golS,golT	2	cdtB,sinH	PDS000001887.600	2016	2017	2017	2016	USA
GCA_010775455.1	NULL	SRR6351015	Contig	PRJNA292661	SAMN08114244	FDA	2016	environmental/other	USA:MN	NULL	ground turkey	Salmonella enterica subsp. enterica serovar Reading	Reading	4:e,h:1,5	NULL	CVM N16S376	PDT000269315.2	0	0	0	0	3	1	NULL	blaTEM-1,mdsA,mdsB	blaTEM-1	3	asr=HMM,golS,golT	2	cdtB,sinH	PDS000001887.600	2016	2017	2017	2016	USA
GCA_010131215.1	NULL	SRR6351021	Contig	PRJNA292661	SAMN08114000	FDA	2016	environmental/other	USA:MD	NULL	ground turkey	Salmonella enterica subsp. enterica serovar Reading	Reading	4:e,h:1,5	NULL	CVM N16S122	PDT000269321.2	0	0	0	0	8	6	NULL	aadA1,aph(3'')-Ib=PARTIAL_END_OF_CONTIG,aph(6)-Id=PARTIAL_END_OF_CONTIG,blaHER,blaHER=PARTIAL_END_OF_CONTIG,mdsA=PARTIAL_END_OF_CONTIG,mdsB,sul1=PARTIAL_END_OF_CONTIG	aadA1,aph(3'')-Ib=PARTIAL_END_OF_CONTIG,aph(6)-Id=PARTIAL_END_OF_CONTIG,blaHER,blaHER=PARTIAL_END_OF_CONTIG,sul1=PARTIAL_END_OF_CONTIG	13	asr=HMM,golS,golT,qacE,qacEdelta1,silA,silB,silC,silE,silF,silP,silR,silS	2	cdtB,sinH	PDS000001887.600	2016	2017	2017	2016	USA
GCA_010517515.1	NULL	SRR6351041	Contig	PRJNA292661	SAMN08114075	FDA	2016	environmental/other	USA:LA	NULL	ground turkey	Salmonella enterica subsp. enterica serovar Reading	Reading	4:e,h:1,5	NULL	CVM N16S202	PDT000269341.2	0	0	0	0	2	0	NULL	mdsA,mdsB	NULL	3	asr=HMM,golS,golT	2	cdtB,sinH	PDS000001887.600	2016	2017	2017	2016	USA
GCA_010775355.1	NULL	SRR6351046	Contig	PRJNA292661	SAMN08114095	FDA	2016	environmental/other	USA:CA	NULL	ground turkey	Salmonella enterica subsp. enterica serovar Reading	Reading	4:e,h:1,5	NULL	CVM N16S223	PDT000269346.2	0	0	0	0	6	4	NULL	aph(3'')-Ib,aph(6)-Id,mdsA,mdsB,sul2,tet(A)	aph(3'')-Ib,aph(6)-Id,sul2,tet(A)	3	asr=HMM,golS,golT	2	cdtB,sinH	PDS000001887.600	2016	2017	2017	2016	USA
GCA_010632925.1	NULL	SRR6351079	Contig	PRJNA292661	SAMN08114289	FDA	2016	environmental/other	USA:GA	NULL	ground turkey	Salmonella enterica subsp. enterica serovar Reading	Reading	4:e,h:1,5	NULL	CVM N16S422	PDT000269379.2	0	0	0	0	8	6	NULL	aph(3'')-Ib=PARTIAL,aph(3'')-Ib=PARTIAL_END_OF_CONTIG,aph(3')-Ia,aph(6)-Id,dfrA14,mdsA,mdsB,sul2	aph(3'')-Ib=PARTIAL,aph(3'')-Ib=PARTIAL_END_OF_CONTIG,aph(3')-Ia,aph(6)-Id,dfrA14,sul2	3	asr=HMM,golS,golT	2	cdtB,sinH	PDS000001887.600	2016	2017	2017	2016	USA
GCA_011400915.1	NULL	SRR6351089	Contig	PRJNA292661	SAMN08114263	FDA	2016	environmental/other	USA:NY	NULL	ground turkey	Salmonella enterica subsp. enterica serovar Reading	Reading	4:e,h:1,5	NULL	CVM N16S395	PDT000269389.2	0	0	0	0	2	0	NULL	mdsA,mdsB	NULL	3	asr=HMM,golS,golT	2	cdtB,sinH	PDS000001887.600	2016	2017	2017	2016	USA
GCA_010130185.1	NULL	SRR6351090	Contig	PRJNA292661	SAMN08114262	FDA	2016	environmental/other	USA:NY	NULL	ground turkey	Salmonella enterica subsp. enterica serovar Reading	Reading	4:e,h:1,5	NULL	CVM N16S394	PDT000269390.2	0	0	0	0	2	0	NULL	mdsA,mdsB	NULL	3	asr=HMM,golS,golT	2	cdtB,sinH	PDS000001887.600	2016	2017	2017	2016	USA
GCA_010614985.1	NULL	SRR6351111	Contig	PRJNA292661	SAMN08114058	FDA	2016	environmental/other	USA:NY	NULL	ground turkey	Salmonella enterica subsp. enterica serovar Reading	Reading	4:e,h:1,5	NULL	CVM N16S185	PDT000269411.2	0	0	0	0	7	5	NULL	aph(3'')-Ib,aph(6)-Id,blaTEM-1,mdsA,mdsB,sul2,tet(A)	aph(3'')-Ib,aph(6)-Id,blaTEM-1,sul2,tet(A)	3	asr=HMM,golS,golT	2	cdtB,sinH	PDS000001887.600	2016	2017	2017	2016	USA
GCA_010475845.1	NULL	SRR6351117	Contig	PRJNA292661	SAMN08114052	FDA	2016	environmental/other	USA:NM	NULL	ground turkey	Salmonella enterica subsp. enterica serovar Reading	Reading	4:e,h:1,5	NULL	CVM N16S179	PDT000269417.2	0	0	0	0	2	0	NULL	mdsA,mdsB	NULL	3	asr=HMM,golS,golT	2	cdtB,sinH	PDS000001887.600	2016	2017	2017	2016	USA
GCA_011136655.1	NULL	SRR6351118	Contig	PRJNA292661	SAMN08114053	FDA	2016	environmental/other	USA:NM	NULL	ground turkey	Salmonella enterica subsp. enterica serovar Reading	Reading	4:e,h:1,5	NULL	CVM N16S180	PDT000269418.2	0	0	0	0	3	1	NULL	blaTEM-1,mdsA,mdsB	blaTEM-1	3	asr=HMM,golS,golT	2	cdtB,sinH	PDS000001887.600	2016	2017	2017	2016	USA
GCA_010629145.1	NULL	SRR6351143	Contig	PRJNA292661	SAMN08114236	FDA	2016	environmental/other	USA:MD	NULL	ground turkey	Salmonella enterica subsp. enterica serovar Reading	Reading	4:e,h:1,5	NULL	CVM N16S368	PDT000269443.2	0	0	0	0	6	4	NULL	aac(3)-VIa=PARTIAL_END_OF_CONTIG,aadA1=PARTIAL_END_OF_CONTIG,aph(3'')-Ib=PARTIAL_END_OF_CONTIG,aph(6)-Id,mdsA,mdsB	aac(3)-VIa=PARTIAL_END_OF_CONTIG,aadA1=PARTIAL_END_OF_CONTIG,aph(3'')-Ib=PARTIAL_END_OF_CONTIG,aph(6)-Id	10	asr=HMM,golS,golT,silA,silB,silC,silE=PARTIAL_END_OF_CONTIG,silF,silR,silS	2	cdtB,sinH	PDS000001887.600	2016	2017	2017	2016	USA
GCA_010460835.1	NULL	SRR6374143	Contig	PRJNA242847	SAMN08172064	USDA-FSIS	2017	environmental/other	USA:WI	NULL	Comminuted Turkey	Salmonella enterica subsp. enterica serovar Reading	Reading	4:e,h:1,5	NULL	FSIS11706333	PDT000271738.2	0	0	0	0	6	4	NULL	aph(3'')-Ib,aph(6)-Id,mdsA,mdsB,sul2,tet(A)	aph(3'')-Ib,aph(6)-Id,sul2,tet(A)	3	asr=HMM,golS,golT	2	cdtB,sinH	PDS000001887.600	2017	2017	2017	2017	USA
GCA_011425005.1	NULL	SRR6375843	Contig	PRJNA242847	SAMN08176714	USDA-FSIS	2017	environmental/other	USA:IA	NULL	Product-Raw-Ground, Comminuted or Otherwise Nonintact-Pork	Salmonella enterica subsp. enterica serovar Reading	Reading	4:e,h:1,5	NULL	FSIS21720736	PDT000272338.2	0	0	0	0	3	1	NULL	fosA7.7,mdsA,mdsB	fosA7.7	3	asr=HMM,golS,golT	1	sinH=HMM	PDS000004162.41	2017	2017	2017	2017	USA
GCA_010435175.1	NULL	SRR6377189	Contig	PRJNA242847	SAMN08178232	USDA-FSIS	2017	environmental/other	USA:PA	NULL	comminuted beef	Salmonella enterica subsp. enterica serovar Reading	Reading	4:e,h:1,5	NULL	FSIS11705038	PDT000272436.2	0	0	0	0	3	1	NULL	fosA7.7,mdsA,mdsB	fosA7.7	3	asr=HMM,golS,golT	1	sinH=HMM	PDS000027448.95	2017	2017	2017	2017	USA
GCA_006183325.1	NULL	SRR6409464	Contig	PRJNA230403	SAMN08200162	CDC	NULL	clinical	USA	NULL	NULL	Salmonella enterica	Reading	4:e,h:1,5	NULL	PNUSAS029771	PDT000273794.2	0	0	0	0	8	6	NULL	aph(3'')-Ib,aph(3')-Ia,aph(6)-Id,blaTEM-1,mdsA,mdsB,sul2,tet(A)	aph(3'')-Ib,aph(3')-Ia,aph(6)-Id,blaTEM-1,sul2,tet(A)	3	asr=HMM,golS,golT	2	cdtB,sinH	PDS000001887.600	NULL	2017	2017	2017	USA
GCA_010616705.1	NULL	SRR6424924	Contig	PRJNA242847	SAMN08244058	USDA-FSIS	2017	environmental/other	USA:IN	NULL	Comminuted Turkey	Salmonella enterica subsp. enterica serovar Reading	Reading	4:e,h:1,5	NULL	FSIS11706524	PDT000274660.2	0	0	0	0	8	6	NULL	aph(3'')-Ib,aph(6)-Id,blaTEM,blaTEM-1,mdsA,mdsB,sul2,tet(A)	aph(3'')-Ib,aph(6)-Id,blaTEM,blaTEM-1,sul2,tet(A)	3	asr=HMM,golS,golT	2	cdtB,sinH	PDS000001887.600	2017	2017	2017	2017	USA
GCA_011412935.1	NULL	SRR6424961	Contig	PRJNA242847	SAMN08244061	USDA-FSIS	2017	environmental/other	USA:TX	NULL	comminuted beef	Salmonella enterica subsp. enterica serovar Reading	Reading	4:e,h:1,5	NULL	FSIS11706527	PDT000274669.2	0	0	0	0	12	10	NULL	aadA7,aph(3'')-Ib,aph(6)-Id,blaCMY-2,floR,floR=PARTIAL_END_OF_CONTIG,fosA7.7,mdsA,mdsB,sul1,sul2,tet(A)	aadA7,aph(3'')-Ib,aph(6)-Id,blaCMY-2,floR,floR=PARTIAL_END_OF_CONTIG,fosA7.7,sul1,sul2,tet(A)	11	asr=HMM,golS,golT,merA,merB,merD,merE,merP,merR,merT,qacEdelta1	1	sinH=HMM	PDS000028886.14	2017	2017	2017	2017	USA
GCA_009594665.1	NULL	SRR6425500	Contig	PRJNA230403	SAMN08199370	NULL	2017-12	clinical	USA	NULL	blood	Salmonella enterica	Reading	4:e,h:1,5	NULL	PNUSAS030196	PDT000274765.2	0	0	0	0	8	6	NULL	aph(3'')-Ib,aph(6)-Id,blaTEM,blaTEM-1,mdsA,mdsB,sul2,tet(A)	aph(3'')-Ib,aph(6)-Id,blaTEM,blaTEM-1,sul2,tet(A)	3	asr=HMM,golS,golT	2	cdtB,sinH	PDS000001887.600	2017	2017	2017	2017	USA
GCA_011425465.1	NULL	SRR6427389	Contig	PRJNA242847	SAMN08273710	USDA-FSIS	2017	environmental/other	USA:PA	NULL	Comminuted Turkey	Salmonella enterica subsp. enterica serovar Reading	Reading	4:e,h:1,5	NULL	FSIS21720843	PDT000274942.2	0	0	0	0	3	1	NULL	blaTEM-1,mdsA,mdsB	blaTEM-1	3	asr=HMM,golS,golT	2	cdtB,sinH	PDS000001887.600	2017	2017	2017	2017	USA
GCA_011168125.1	NULL	SRR6433317	Contig	PRJNA242847	SAMN08281255	USDA-FSIS	2017	environmental/other	USA:MN	NULL	Comminuted Turkey	Salmonella enterica subsp. enterica serovar Reading	Reading	4:e,h:1,5	NULL	FSIS31700003	PDT000275072.2	0	0	0	0	2	0	NULL	mdsA,mdsB	NULL	3	asr=HMM,golS,golT	2	cdtB,sinH	PDS000001887.600	2017	2018	2018	2017	USA
GCA_011136815.1	NULL	SRR6434202	Contig	PRJNA230403	SAMN08235478	NULL	2017-11	clinical	USA	NULL	stool	Salmonella enterica subsp. enterica serovar Reading	Reading	4:e,h:1,5	NULL	PNUSAS029870	PDT000275248.2	0	0	0	0	7	5	NULL	aph(3'')-Ib,aph(6)-Id,blaTEM-1,mdsA,mdsB,sul2,tet(A)	aph(3'')-Ib,aph(6)-Id,blaTEM-1,sul2,tet(A)	3	asr=HMM,golS,golT	2	cdtB,sinH	PDS000001887.600	2017	2018	2018	2017	USA
GCA_006261785.1	NULL	SRR6440098	Contig	PRJNA230403	SAMN08276993	NULL	2017-12-03	clinical	USA	NULL	NULL	Salmonella enterica	Reading	4:e,h:1,5	NULL	PNUSAS031204	PDT000275765.2	0	0	0	0	2	0	NULL	mdsA,mdsB	NULL	3	asr=HMM,golS,golT	2	cdtB,sinH	PDS000001887.600	2017	2018	2018	2017	USA
GCA_006309545.1	NULL	SRR6440247	Contig	PRJNA230403	SAMN08275858	NULL	NULL	clinical	USA	NULL	NULL	Salmonella enterica	Reading	4:e,h:1,5	NULL	PNUSAS031093	PDT000275872.2	0	0	0	0	8	6	NULL	aph(3'')-Ib,aph(6)-Id,blaTEM,blaTEM-1,mdsA,mdsB,sul2,tet(A)	aph(3'')-Ib,aph(6)-Id,blaTEM,blaTEM-1,sul2,tet(A)	3	asr=HMM,golS,golT	2	cdtB,sinH	PDS000001887.600	NULL	2018	2018	2018	USA
GCA_011425565.1	NULL	SRR6447529	Contig	PRJNA242847	SAMN08321135	USDA-FSIS	2017	environmental/other	USA:IA	NULL	Comminuted Turkey	Salmonella enterica subsp. enterica serovar Reading	Reading	4:e,h:1,5	NULL	FSIS31800034	PDT000276551.2	0	0	0	0	7	5	NULL	aph(3'')-Ib,aph(6)-Id,blaTEM-1,mdsA,mdsB,sul2,tet(A)	aph(3'')-Ib,aph(6)-Id,blaTEM-1,sul2,tet(A)	3	asr=HMM,golS,golT	2	cdtB,sinH	PDS000001887.600	2017	2018	2018	2017	USA
GCA_007113165.1	NULL	SRR6457028	Contig	PRJNA230403	SAMN08340051	CDC	NULL	clinical	USA	NULL	NULL	Salmonella enterica	Reading	4:e,h:1,5	NULL	AM46649	PDT000277205.2	0	0	0	0	12	10	NULL	aph(3'')-Ib,aph(3'')-Ib=PARTIAL_END_OF_CONTIG,aph(6)-Id,blaCMY-2,floR,fosA7,mdsA,mdsB,qnrB19,sul2,tet(A),tet(A)=PARTIAL_END_OF_CONTIG	aph(3'')-Ib,aph(3'')-Ib=PARTIAL_END_OF_CONTIG,aph(6)-Id,blaCMY-2,floR,fosA7,qnrB19,sul2,tet(A),tet(A)=PARTIAL_END_OF_CONTIG	10	asr=HMM,golS,golT,merA,merB,merD,merE,merP,merR,merT	0	NULL	PDS000055690.4	NULL	2018	2018	2018	USA
GCA_011128955.1	NULL	SRR6459160	Contig	PRJNA242847	SAMN08347836	USDA-FSIS	2017	environmental/other	USA:MN	NULL	Comminuted Turkey	Salmonella enterica subsp. enterica serovar Reading	Reading	4:e,h:1,5	NULL	FSIS11706694	PDT000277702.2	0	0	0	0	6	4	NULL	aph(3'')-Ib,aph(6)-Id,mdsA,mdsB,sul2,tet(A)	aph(3'')-Ib,aph(6)-Id,sul2,tet(A)	3	asr=HMM,golS,golT	2	cdtB,sinH	PDS000001887.600	2017	2018	2018	2017	USA
GCA_010582485.1	NULL	SRR6468428	Contig	PRJNA230403	SAMN08242682	CDC	2017-10	clinical	USA	NULL	Isolated Organism	Salmonella enterica subsp. enterica serovar Reading	Reading	4:e,h:1,5	NULL	PNUSAS029615	PDT000278379.2	0	0	0	0	3	1	NULL	fosA7.7,mdsA,mdsB	fosA7.7	3	asr=HMM,golS,golT	1	sinH=HMM	PDS000027448.95	2017	2018	2018	2017	USA
GCA_007475785.1	NULL	SRR6468495	Contig	PRJNA230403	SAMN08347788	NULL	NULL	clinical	USA	NULL	NULL	Salmonella enterica	Reading	4:e,h:1,5	NULL	PNUSAS031667	PDT000278410.2	0	0	0	0	2	0	NULL	mdsA,mdsB	NULL	3	asr=HMM,golS,golT	2	cdtB,sinH	PDS000001887.600	NULL	2018	2018	2018	USA
GCA_007475905.1	turkey	SRR6475682	Contig	PRJNA186035	SAMN08294331	OSF	2016	environmental/other	USA:IN	NULL	ground component turkey	Salmonella enterica	Reading	4:e,h:1,5	Food	OSF074276	PDT000278632.2	0	0	0	0	2	0	NULL	mdsA,mdsB	NULL	3	asr=HMM,golS,golT	2	cdtB,sinH	PDS000001887.600	2016	2018	2018	2016	USA
GCA_007629375.1	NULL	SRR6480183	Contig	PRJNA230403	SAMN08211516	CDC	NULL	clinical	USA	Homo sapiens	NULL	Salmonella enterica	Reading	4:e,h:1,5	NULL	PNUSAS030152	PDT000278828.2	0	0	0	0	2	0	NULL	mdsA,mdsB	NULL	4	arsC=HMM,asr=HMM,golS,golT	2	cdtB,sinH	PDS000005910.73	NULL	2018	2018	2018	USA
GCA_007476265.1	NULL	SRR6481042	Contig	PRJNA230403	SAMN08376982	CDC	NULL	clinical	USA	NULL	NULL	Salmonella enterica	Reading	4:e,h:1,5	NULL	2015AM-2294	PDT000279008.2	0	0	0	0	2	0	NULL	mdsA,mdsB	NULL	3	asr=HMM,golS,golT	2	cdtB,sinH	PDS000001887.600	NULL	2018	2018	2018	USA
GCA_007477625.1	NULL	SRR6481320	Contig	PRJNA230403	SAMN08359692	NULL	NULL	clinical	USA	NULL	NULL	Salmonella enterica	Reading	4:e,h:1,5	NULL	PNUSAS031958	PDT000279155.2	0	0	0	0	2	0	NULL	mdsA,mdsB	NULL	3	asr=HMM,golS,golT	2	cdtB,sinH	PDS000001887.600	NULL	2018	2018	2018	USA
GCA_006189705.1	turkey	SRR6484589	Contig	PRJNA186035	SAMN08294330	OSF	2016	environmental/other	USA:IN	NULL	ground component turkey	Salmonella enterica	Reading	4:e,h:1,5	Food	OSF074273	PDT000279372.2	0	0	0	0	2	0	NULL	mdsA,mdsB	NULL	3	asr=HMM,golS,golT	2	cdtB,sinH	PDS000001887.600	2016	2018	2018	2016	USA
GCA_007476845.1	turkey	SRR6484660	Contig	PRJNA186035	SAMN08294509	OSF	2016	environmental/other	USA:IN	NULL	ground component turkey	Salmonella enterica	Reading	4:e,h:1,5	Food	OSF074270	PDT000279443.2	0	0	0	0	2	0	NULL	mdsA,mdsB	NULL	3	asr=HMM,golS,golT	2	cdtB,sinH	PDS000001887.600	2016	2018	2018	2016	USA
GCA_006258195.1	NULL	SRR6485340	Contig	PRJNA230403	SAMN08359390	NULL	NULL	clinical	USA	NULL	NULL	Salmonella enterica	Reading	4:e,h:1,5	NULL	PNUSAS028412	PDT000279623.2	0	0	0	0	7	5	NULL	aph(3'')-Ib,aph(6)-Id,blaTEM-1,mdsA,mdsB,sul2,tet(A)	aph(3'')-Ib,aph(6)-Id,blaTEM-1,sul2,tet(A)	3	asr=HMM,golS,golT	2	cdtB,sinH	PDS000001887.600	NULL	2018	2018	2018	USA
GCA_006311375.1	NULL	SRR6485404	Contig	PRJNA230403	SAMN08359689	NULL	NULL	clinical	USA	NULL	NULL	Salmonella enterica	Reading	4:e,h:1,5	NULL	PNUSAS031955	PDT000279680.2	0	0	0	0	2	0	NULL	mdsA,mdsB	NULL	3	asr=HMM,golS,golT	2	cdtB,sinH	PDS000001887.600	NULL	2018	2018	2018	USA
GCA_007479165.1	NULL	SRR6491235	Contig	PRJNA230403	SAMN08381194	CDC	NULL	clinical	USA	NULL	NULL	Salmonella enterica	Reading	4:e,h:1,5	NULL	PNUSAS032349	PDT000280833.2	0	0	0	0	3	1	NULL	blaTEM-1,mdsA,mdsB	blaTEM-1	3	asr=HMM,golS,golT	2	cdtB,sinH	PDS000001887.600	NULL	2018	2018	2018	USA
GCA_010399745.1	NULL	SRR6493453	Contig	PRJNA292666	SAMN08289316	USDA-FSIS	2017	environmental/other	USA:IA	NULL	Animal-Turkey-Young Turkey	Salmonella enterica subsp. enterica serovar Reading	Reading	4:e,h:1,5	NULL	FSIS11706285	PDT000280995.2	0	0	0	0	4	2	NULL	blaTEM,blaTEM-1,mdsA,mdsB	blaTEM,blaTEM-1	3	asr=HMM,golS,golT	2	cdtB,sinH	PDS000001887.600	2017	2018	2018	2017	USA
GCA_010778955.1	NULL	SRR6496821	Contig	PRJNA242847	SAMN08383766	USDA-FSIS	2018	environmental/other	USA:WI	NULL	Comminuted Turkey	Salmonella enterica subsp. enterica serovar Reading	Reading	4:e,h:1,5	NULL	FSIS31800048	PDT000281186.2	0	0	0	0	7	5	NULL	aph(3'')-Ib,aph(6)-Id,blaTEM-1,mdsA,mdsB,sul2,tet(A)	aph(3'')-Ib,aph(6)-Id,blaTEM-1,sul2,tet(A)	3	asr=HMM,golS,golT	2	cdtB,sinH	PDS000001887.600	2018	2018	2018	2018	USA
GCA_010412695.1	NULL	SRR6497625	Contig	PRJNA242847	SAMN08377172	USDA-FSIS	2017	environmental/other	USA:SD	NULL	Comminuted Turkey	Salmonella enterica subsp. enterica serovar Reading	Reading	4:e,h:1,5	NULL	FSIS11706850	PDT000281192.2	0	0	0	0	2	0	NULL	mdsA,mdsB	NULL	3	asr=HMM,golS,golT	2	cdtB,sinH	PDS000001887.600	2017	2018	2018	2017	USA
GCA_010381725.1	NULL	SRR6497658	Contig	PRJNA242847	SAMN08377177	USDA-FSIS	2017	environmental/other	USA:MN	NULL	Animal-Turkey-Turkey Carcass Sponge	Salmonella enterica subsp. enterica serovar Reading	Reading	4:e,h:1,5	NULL	FSIS11807013	PDT000281199.2	0	0	0	0	2	0	NULL	mdsA,mdsB	NULL	3	asr=HMM,golS,golT	2	cdtB,sinH	PDS000001887.600	2017	2018	2018	2017	USA
GCA_011419635.1	NULL	SRR6498403	Contig	PRJNA242847	SAMN08384069	USDA-FSIS	2018	environmental/other	USA:PA	NULL	Comminuted Turkey	Salmonella enterica subsp. enterica serovar Reading	Reading	4:e,h:1,5	NULL	FSIS21820986	PDT000281246.2	0	0	0	0	2	0	NULL	mdsA,mdsB	NULL	3	asr=HMM,golS,golT	2	cdtB,sinH	PDS000001887.600	2018	2018	2018	2018	USA
GCA_011395995.1	NULL	SRR6512915	Contig	PRJNA242847	SAMN08397449	USDA-FSIS	2018	environmental/other	USA:UT	NULL	Comminuted Turkey	Salmonella enterica subsp. enterica serovar Reading	Reading	4:e,h:1,5	NULL	FSIS21821000	PDT000281778.2	0	0	0	0	7	5	NULL	aph(3'')-Ib,aph(6)-Id,blaTEM-1,mdsA,mdsB,sul2,tet(A)	aph(3'')-Ib,aph(6)-Id,blaTEM-1,sul2,tet(A)	3	asr=HMM,golS,golT	2	cdtB,sinH	PDS000001887.600	2018	2018	2018	2018	USA
GCA_010451935.1	NULL	SRR6513134	Contig	PRJNA242847	SAMN08397438	USDA-FSIS	2018	environmental/other	USA:CA	NULL	Comminuted Turkey	Salmonella enterica subsp. enterica serovar Reading	Reading	4:e,h:1,5	NULL	FSIS21821004	PDT000281786.2	0	0	0	0	2	0	NULL	mdsA,mdsB	NULL	3	asr=HMM,golS,golT	2	cdtB,sinH	PDS000001887.600	2018	2018	2018	2018	USA
GCA_006638065.1	NULL	SRR6650812	Contig	PRJNA230403	SAMN08437434	CDC	NULL	clinical	USA	NULL	NULL	Salmonella enterica	Reading	4:e,h:1,5	NULL	2015AM-3430	PDT000282781.2	0	0	0	0	2	0	NULL	mdsA,mdsB	NULL	3	asr=HMM,golS,golT	2	cdtB,sinH	PDS000027872.3	NULL	2018	2018	2018	USA
GCA_010527695.1	NULL	SRR6652749	Contig	PRJNA242847	SAMN08436375	USDA-FSIS	2018	environmental/other	USA:AR	NULL	Comminuted Turkey	Salmonella enterica subsp. enterica serovar Reading	Reading	4:e,h:1,5	NULL	FSIS21821018	PDT000282996.2	0	0	0	0	7	5	NULL	aph(3'')-Ib,aph(6)-Id,blaTEM-1,mdsA,mdsB,sul2,tet(A)	aph(3'')-Ib,aph(6)-Id,blaTEM-1,sul2,tet(A)	3	asr=HMM,golS,golT	2	cdtB,sinH	PDS000001887.600	2018	2018	2018	2018	USA
GCA_010398085.1	NULL	SRR6652753	Contig	PRJNA242847	SAMN08436378	USDA-FSIS	2018	environmental/other	USA:IA	NULL	Comminuted Turkey	Salmonella enterica subsp. enterica serovar Reading	Reading	4:e,h:1,5	NULL	FSIS21821021	PDT000283000.2	0	0	0	0	4	2	NULL	blaTEM,blaTEM-1,mdsA,mdsB	blaTEM,blaTEM-1	3	asr=HMM,golS,golT	2	cdtB,sinH	PDS000001887.600	2018	2018	2018	2018	USA
GCA_006257715.1	NULL	SRR6656850	Contig	PRJNA230403	SAMN08445974	CDC	NULL	clinical	USA	NULL	NULL	Salmonella enterica	Reading	4:e,h:1,5	NULL	2015AM-3701	PDT000283251.2	0	0	0	0	2	0	NULL	mdsA,mdsB	NULL	3	asr=HMM,golS,golT	2	cdtB,sinH	PDS000001887.600	NULL	2018	2018	2018	USA
GCA_006312965.1	NULL	SRR6656916	Contig	PRJNA230403	SAMN08445976	CDC	NULL	clinical	USA	NULL	NULL	Salmonella enterica	Reading	4:e,h:1,5	NULL	2015AM-3699	PDT000283257.2	0	0	0	0	6	4	NULL	aph(3'')-Ib,aph(6)-Id,mdsA,mdsB,sul2,tet(A)	aph(3'')-Ib,aph(6)-Id,sul2,tet(A)	3	asr=HMM,golS,golT	2	cdtB,sinH	PDS000001887.600	NULL	2018	2018	2018	USA
GCA_010400925.1	NULL	SRR6659266	Contig	PRJNA292666	SAMN08447483	USDA-FSIS	2017	environmental/other	USA:IA	NULL	Animal-Turkey-Young Turkey	Salmonella enterica subsp. enterica serovar Reading	Reading	4:e,h:1,5	NULL	FSIS11705511	PDT000283483.2	0	0	0	0	3	1	NULL	mdsA,mdsB,qnrB19	qnrB19	3	asr=HMM,golS,golT	2	cdtB,sinH	PDS000001887.600	2017	2018	2018	2017	USA
GCA_010430865.1	NULL	SRR6663574	Contig	PRJNA230403	SAMN08432471	NULL	2018-01	clinical	USA	NULL	stool	Salmonella enterica subsp. enterica serovar Reading	Reading	4:e,h:1,5	NULL	PNUSAS032913	PDT000283746.2	0	0	0	0	2	0	NULL	mdsA,mdsB	NULL	3	asr=HMM,golS,golT	2	cdtB,sinH	PDS000001887.600	2018	2018	2018	2018	USA
GCA_010782915.1	NULL	SRR6663581	Contig	PRJNA230403	SAMN08432480	NULL	2018-01	clinical	USA	NULL	stool	Salmonella enterica subsp. enterica serovar Reading	Reading	4:e,h:1,5	NULL	PNUSAS032799	PDT000283753.2	0	0	0	0	6	4	NULL	aph(3'')-Ib,aph(6)-Id,mdsA,mdsB,sul2,tet(A)	aph(3'')-Ib,aph(6)-Id,sul2,tet(A)	3	asr=HMM,golS,golT	2	cdtB,sinH	PDS000001887.600	2018	2018	2018	2018	USA
GCA_010783075.1	NULL	SRR6672408	Contig	PRJNA242847	SAMN08467261	USDA-FSIS	2018	environmental/other	USA:MN	NULL	Comminuted Turkey	Salmonella enterica subsp. enterica serovar Reading	Reading	4:e,h:1,5	NULL	FSIS21821045	PDT000284945.2	0	0	0	0	6	4	NULL	aph(3'')-Ib,aph(6)-Id,mdsA,mdsB,sul2,tet(A)	aph(3'')-Ib,aph(6)-Id,sul2,tet(A)	3	asr=HMM,golS,golT	2	cdtB,sinH	PDS000001887.600	2018	2018	2018	2018	USA
GCA_007633705.1	NULL	SRR6672420	Contig	PRJNA242847	SAMN08467274	USDA-FSIS	2018	environmental/other	USA:MN	NULL	Comminuted Turkey	Salmonella enterica subsp. enterica serovar Reading	Reading	4:e,h:1,5	NULL	FSIS31800104	PDT000284957.2	0	0	0	0	7	5	NULL	aph(3'')-Ib,aph(6)-Id,blaTEM-1,mdsA,mdsB,sul2,tet(A)	aph(3'')-Ib,aph(6)-Id,blaTEM-1,sul2,tet(A)	3	asr=HMM,golS,golT	2	cdtB,sinH	PDS000001887.600	2018	2018	2018	2018	USA
GCA_011598045.1	NULL	SRR6676542	Contig	PRJNA230403	SAMN08471031	CDC	2017-12	clinical	USA	NULL	stool	Salmonella enterica	Reading	4:e,h:1,5	NULL	PNUSAS032947	PDT000285224.2	0	0	0	0	2	0	NULL	mdsA,mdsB	NULL	3	asr=HMM,golS,golT	2	cdtB,sinH	PDS000001887.600	2017	2018	2018	2017	USA
GCA_010783335.1	NULL	SRR6681093	Contig	PRJNA292666	SAMN08472586	USDA-FSIS	2017	environmental/other	USA:SC	NULL	animal-cattle-beef cow	Salmonella enterica subsp. enterica serovar Reading	Reading	4:e,h:1,5	NULL	FSIS11705845	PDT000285410.2	0	0	0	0	3	1	NULL	fosA7.7,mdsA,mdsB	fosA7.7	3	asr=HMM,golS,golT	1	sinH=HMM	PDS000027448.95	2017	2018	2018	2017	USA
GCA_010779575.1	NULL	SRR6682088	Contig	PRJNA230403	SAMN08467136	NULL	2018-01	clinical	USA	NULL	blood	Salmonella enterica subsp. enterica serovar Reading	Reading	4:e,h:1,5	NULL	PNUSAS033340	PDT000285491.2	0	0	0	0	2	0	NULL	mdsA,mdsB	NULL	3	asr=HMM,golS,golT	2	cdtB,sinH	PDS000001887.600	2018	2018	2018	2018	USA
GCA_010528155.1	NULL	SRR6682090	Contig	PRJNA230403	SAMN08467139	NULL	2018-01	clinical	USA	NULL	blood	Salmonella enterica subsp. enterica serovar Reading	Reading	4:e,h:1,5	NULL	PNUSAS033504	PDT000285493.2	0	0	0	0	6	4	NULL	aph(3'')-Ib,aph(6)-Id,mdsA,mdsB,sul2,tet(A)	aph(3'')-Ib,aph(6)-Id,sul2,tet(A)	3	asr=HMM,golS,golT	2	cdtB,sinH	PDS000001887.600	2018	2018	2018	2018	USA
GCA_010583465.1	animal feed	SRR6703163	Contig	PRJNA215333	SAMN08473278	Minnesota Department of Health	2018-01-31	environmental/other	USA:MN	NULL	pet food raw	Salmonella enterica subsp. enterica serovar Reading	Reading	4:e,h:1,5	Animal feed	E2018001701	PDT000286181.2	0	0	0	0	6	4	NULL	aph(3'')-Ib,aph(6)-Id,mdsA,mdsB,sul2,tet(A)	aph(3'')-Ib,aph(6)-Id,sul2,tet(A)	3	asr=HMM,golS,golT	2	cdtB,sinH	PDS000001887.600	2018	2018	2018	2018	USA
GCA_010471845.1	animal feed	SRR6703296	Contig	PRJNA215333	SAMN08473277	Minnesota Department of Health	2018-01-31	environmental/other	USA:MN	NULL	pet food raw	Salmonella enterica subsp. enterica serovar Reading	Reading	4:e,h:1,5	Animal feed	E2018001700	PDT000286185.2	0	0	0	0	6	4	NULL	aph(3'')-Ib,aph(6)-Id,mdsA,mdsB,sul2,tet(A)	aph(3'')-Ib,aph(6)-Id,sul2,tet(A)	3	asr=HMM,golS,golT	2	cdtB,sinH	PDS000001887.600	2018	2018	2018	2018	USA
GCA_010471965.1	animal feed	SRR6703429	Contig	PRJNA215333	SAMN08473297	Minnesota Department of Health	2018-01-31	environmental/other	USA:MN	NULL	pet food raw	Salmonella enterica subsp. enterica serovar Reading	Reading	4:e,h:1,5	Animal feed	E2018001702	PDT000286190.2	0	0	0	0	6	4	NULL	aph(3'')-Ib,aph(6)-Id,mdsA,mdsB,sul2,tet(A)	aph(3'')-Ib,aph(6)-Id,sul2,tet(A)	3	asr=HMM,golS,golT	2	cdtB,sinH	PDS000001887.600	2018	2018	2018	2018	USA
GCA_010581715.1	NULL	SRR6703627	Contig	PRJNA230403	SAMN08513562	CDC	2017-10	clinical	USA	NULL	stool	Salmonella enterica subsp. enterica serovar Reading	Reading	4:e,h:1,5	NULL	PNUSAS028154	PDT000286232.2	0	0	0	0	2	0	NULL	mdsA,mdsB	NULL	4	arsC=HMM,asr=HMM,golS,golT	2	cdtB,sinH	PDS000005910.73	2017	2018	2018	2017	USA
GCA_006197625.1	NULL	SRR6726164	Contig	PRJNA230403	SAMN08536180	CA	2017-11-06	environmental/other	USA:CA	NULL	turkey	Salmonella enterica	Reading	4:e,h:1,5	NULL	PNUSAS033877	PDT000287108.2	0	0	0	0	2	0	NULL	mdsA,mdsB	NULL	3	asr=HMM,golS,golT	2	cdtB,sinH	PDS000001887.600	2017	2018	2018	2017	USA
GCA_006314645.1	NULL	SRR6726165	Contig	PRJNA230403	SAMN08536179	OR	2018-01-08	environmental/other	USA:OR	NULL	NULL	Salmonella enterica	Reading	4:e,h:1,5	NULL	PNUSAS033883	PDT000287109.2	0	0	0	0	3	1	NULL	blaTEM-1,mdsA,mdsB	blaTEM-1	3	asr=HMM,golS,golT	2	cdtB,sinH	PDS000001887.600	2018	2018	2018	2018	USA
GCA_007559665.1	NULL	SRR6726172	Contig	PRJNA230403	SAMN08536181	CDC	NULL	clinical	USA	NULL	NULL	Salmonella enterica	Reading	4:e,h:1,5	NULL	PNUSAS033878	PDT000287115.2	0	0	0	0	7	5	NULL	aph(3'')-Ib,aph(6)-Id,blaTEM-1,mdsA,mdsB,sul2,tet(A)	aph(3'')-Ib,aph(6)-Id,blaTEM-1,sul2,tet(A)	3	asr=HMM,golS,golT	2	cdtB,sinH	PDS000001887.600	NULL	2018	2018	2018	USA
GCA_010779435.1	NULL	SRR6729952	Contig	PRJNA230403	SAMN08543626	CDC	2018-02	clinical	USA	NULL	stool	Salmonella enterica subsp. enterica serovar Reading	Reading	4:e,h:1,5	NULL	PNUSAS034184	PDT000287450.2	0	0	0	0	3	1	NULL	blaTEM-1,mdsA,mdsB	blaTEM-1	3	asr=HMM,golS,golT	2	cdtB,sinH	PDS000001887.600	2018	2018	2018	2018	USA
GCA_010586395.1	NULL	SRR6730013	Contig	PRJNA230403	SAMN08543912	CDC	2018-01	clinical	USA	NULL	stool	Salmonella enterica subsp. enterica serovar Reading	Reading	4:e,h:1,5	NULL	PNUSAS033630	PDT000287496.2	0	0	0	0	2	0	NULL	mdsA,mdsB	NULL	4	arsC=HMM,asr=HMM,golS,golT	2	cdtB,sinH	PDS000038094.3	2018	2018	2018	2018	USA
GCA_011129375.1	NULL	SRR6740264	Contig	PRJNA292661	SAMN08541554	FDA	2017	environmental/other	USA:MN	NULL	ground turkey	Salmonella enterica subsp. enterica serovar Reading	Reading	4:e,h:1,5	NULL	CVM N17S1020	PDT000287658.2	0	0	0	0	2	0	NULL	mdsA,mdsB	NULL	3	asr=HMM,golS,golT	2	cdtB,sinH	PDS000001887.600	2017	2018	2018	2017	USA
GCA_006196945.1	NULL	SRR6740265	Contig	PRJNA292661	SAMN08541555	FDA	2017	environmental/other	USA:MN	NULL	ground turkey	Salmonella enterica subsp. enterica serovar Reading	Reading	4:e,h:1,5	NULL	CVM N17S1021	PDT000287659.2	0	0	0	0	2	0	NULL	mdsA,mdsB	NULL	3	asr=HMM,golS,golT	2	cdtB,sinH	PDS000001887.600	2017	2018	2018	2017	USA
GCA_010889575.1	NULL	SRR6740266	Contig	PRJNA292661	SAMN08541552	FDA	2017	environmental/other	USA:MN	NULL	ground turkey	Salmonella enterica subsp. enterica serovar Reading	Reading	4:e,h:1,5	NULL	CVM N17S1018	PDT000287660.2	0	0	0	0	2	0	NULL	mdsA,mdsB	NULL	3	asr=HMM,golS,golT	2	cdtB,sinH	PDS000001887.600	2017	2018	2018	2017	USA
GCA_006196965.1	NULL	SRR6740267	Contig	PRJNA292661	SAMN08541553	FDA	2017	environmental/other	USA:MN	NULL	ground turkey	Salmonella enterica subsp. enterica serovar Reading	Reading	4:e,h:1,5	NULL	CVM N17S1019	PDT000287661.2	0	0	0	0	2	0	NULL	mdsA,mdsB	NULL	3	asr=HMM,golS,golT	2	cdtB,sinH	PDS000001887.600	2017	2018	2018	2017	USA
GCA_007560325.1	veterinary clinical/research, turkey	SRR6742573	Contig	PRJNA324570	SAMN08518909	U-Penn-NBC	2017-09-22	environmental/other	USA:PA	NULL	air sac (Meleagris gallopavo)	Salmonella enterica subsp. enterica	Reading	4:e,h:1,5	Animal	SAL-17-VL-NY-UP-NBC-0026	PDT000287708.2	0	0	0	0	7	5	NULL	aph(3'')-Ib,aph(6)-Id,blaTEM-1,mdsA,mdsB,sul2,tet(A)	aph(3'')-Ib,aph(6)-Id,blaTEM-1,sul2,tet(A)	3	asr=HMM,golS,golT	2	cdtB,sinH	PDS000001887.600	2017	2018	2018	2017	USA
GCA_007634615.1	NULL	SRR6750504	Contig	PRJNA230403	SAMN08567653	CDC	NULL	clinical	USA	NULL	NULL	Salmonella enterica	Reading	4:e,h:1,5	NULL	PNUSAS033875	PDT000288053.2	0	0	0	0	2	0	NULL	mdsA,mdsB	NULL	3	asr=HMM,golS,golT	2	cdtB,sinH	PDS000001887.600	NULL	2018	2018	2018	USA
GCA_010562225.1	NULL	SRR6750604	Contig	PRJNA230403	SAMN08567807	CDC	2017-12	clinical	USA	NULL	stool	Salmonella enterica subsp. enterica serovar Reading	Reading	4:e,h:1,5	NULL	PNUSAS031840	PDT000288097.2	0	0	0	0	3	1	NULL	blaTEM-1,mdsA,mdsB	blaTEM-1	3	asr=HMM,golS,golT	2	cdtB,sinH	PDS000001887.600	2017	2018	2018	2017	USA
GCA_010780475.1	NULL	SRR6750608	Contig	PRJNA230403	SAMN08567801	CDC	2018-01	clinical	USA	NULL	stool	Salmonella enterica subsp. enterica serovar Reading	Reading	4:e,h:1,5	NULL	PNUSAS033750	PDT000288101.2	0	0	0	0	7	5	NULL	aph(3'')-Ib,aph(6)-Id,blaTEM-1,mdsA,mdsB,sul2,tet(A)	aph(3'')-Ib,aph(6)-Id,blaTEM-1,sul2,tet(A)	3	asr=HMM,golS,golT	2	cdtB,sinH	PDS000001887.600	2018	2018	2018	2018	USA
GCA_007483045.1	NULL	SRR6750641	Contig	PRJNA230403	SAMN08567881	SC	2017-08-04	environmental/other	USA:SC	NULL	NULL	Salmonella enterica	Reading	4:e,h:1,5	NULL	PNUSAS033903	PDT000288132.2	0	0	0	0	2	0	NULL	mdsA,mdsB	NULL	3	asr=HMM,golS,golT	2	cdtB,sinH	PDS000001887.600	2017	2018	2018	2017	USA
GCA_006266285.1	NULL	SRR6750644	Contig	PRJNA230403	SAMN08567882	SC	2017-08-04	environmental/other	USA:SC	NULL	NULL	Salmonella enterica	Reading	4:e,h:1,5	NULL	PNUSAS033902	PDT000288135.2	0	0	0	0	2	0	NULL	mdsA,mdsB	NULL	3	asr=HMM,golS,golT	2	cdtB,sinH	PDS000001887.600	2017	2018	2018	2017	USA
GCA_006197585.1	NULL	SRR6760585	Contig	PRJNA230403	SAMN08579859	CDC	NULL	clinical	USA	NULL	NULL	Salmonella enterica	Reading	4:e,h:1,5	NULL	PNUSAS034372	PDT000288341.2	0	0	0	0	2	0	NULL	mdsA,mdsB	NULL	3	asr=HMM,golS,golT	2	cdtB,sinH	PDS000001887.600	NULL	2018	2018	2018	USA
GCA_006196525.1	NULL	SRR6760615	Contig	PRJNA230403	SAMN08579881	CDC	NULL	clinical	USA	NULL	NULL	Salmonella enterica	Reading	4:e,h:1,5	NULL	PNUSAS034395	PDT000288371.2	0	0	0	0	10	8	NULL	aph(3'')-Ib,aph(6)-Id,blaCMY-2,floR,fosA7,mdsA,mdsB,sul2,tet(A),tet(B)	aph(3'')-Ib,aph(6)-Id,blaCMY-2,floR,fosA7,sul2,tet(A),tet(B)	10	asr=HMM,golS,golT,merA,merB,merD,merE,merP,merR,merT	0	NULL	PDS000029626.2	NULL	2018	2018	2018	USA
GCA_010586005.1	NULL	SRR6761934	Contig	PRJNA230403	SAMN08581178	PA	2017-12	environmental/other	USA:PA	NULL	turkey	Salmonella enterica subsp. enterica serovar Reading	Reading	4:e,h:1,5	NULL	PNUSAS033884	PDT000288486.2	0	0	0	0	8	6	NULL	aph(3'')-Ib,aph(6)-Id,blaTEM,blaTEM-1,mdsA,mdsB,sul2,tet(A)	aph(3'')-Ib,aph(6)-Id,blaTEM,blaTEM-1,sul2,tet(A)	3	asr=HMM,golS,golT	2	cdtB,sinH	PDS000001887.600	2017	2018	2018	2017	USA
GCA_007483285.1	NULL	SRR6762310	Contig	PRJNA230403	SAMN08581215	CDC	NULL	clinical	USA	NULL	NULL	Salmonella enterica	Reading	4:e,h:1,5	NULL	PNUSAS034795	PDT000288516.2	0	0	0	0	2	0	NULL	mdsA,mdsB	NULL	3	asr=HMM,golS,golT	2	cdtB,sinH	PDS000001887.600	NULL	2018	2018	2018	USA
GCA_006266695.1	NULL	SRR6765863	Contig	PRJNA230403	SAMN08292387	CDC	2017-11	clinical	USA	Homo sapiens	stool	Salmonella enterica	Reading	4:e,h:1,5	NULL	PNUSAS031710	PDT000288880.2	0	0	0	0	2	0	NULL	mdsA,mdsB	NULL	4	arsC=HMM,asr=HMM,golS,golT	2	cdtB,sinH	PDS000005910.73	2017	2018	2018	2017	USA
GCA_006315365.1	NULL	SRR6782272	Contig	PRJNA230403	SAMN08607290	TN	2017-07-20	environmental/other	USA:TN	NULL	turkey	Salmonella enterica	Reading	4:e,h:1,5	NULL	PNUSAS033313	PDT000289504.2	0	0	0	0	8	6	NULL	aph(3'')-Ib,aph(6)-Id,blaTEM,blaTEM-1,mdsA,mdsB,sul2,tet(A)	aph(3'')-Ib,aph(6)-Id,blaTEM,blaTEM-1,sul2,tet(A)	3	asr=HMM,golS,golT	2	cdtB,sinH	PDS000001887.600	2017	2018	2018	2017	USA
GCA_010813145.1	NULL	SRR10664370	Contig	PRJNA230403	SAMN08607421	CDC	2017-12	clinical	USA	NULL	stool	Salmonella enterica	Reading	4:e,h:1,5	NULL	PNUSAS033882	PDT000289545.2	0	0	0	0	3	1	NULL	blaTEM-1,mdsA,mdsB	blaTEM-1	3	asr=HMM,golS,golT	2	cdtB,sinH	PDS000001887.600	2017	2019	2019	2017	USA
GCA_010776355.1	NULL	SRR6782574	Contig	PRJNA230403	SAMN08607422	CDC	2017-12	clinical	USA	NULL	stool	Salmonella enterica subsp. enterica serovar Reading	Reading	4:e,h:1,5	NULL	PNUSAS034535	PDT000289546.2	0	0	0	0	3	1	NULL	blaTEM-1,mdsA,mdsB	blaTEM-1	3	asr=HMM,golS,golT	2	cdtB,sinH	PDS000001887.600	2017	2018	2018	2017	USA
GCA_010776755.1	NULL	SRR6791683	Contig	PRJNA230403	SAMN08622842	CDC	2017-12	clinical	USA	NULL	stool	Salmonella enterica subsp. enterica serovar Reading	Reading	4:e,h:1,5	NULL	PNUSAS034531	PDT000290212.2	0	0	0	0	4	2	NULL	blaTEM,blaTEM-1,mdsA,mdsB	blaTEM,blaTEM-1	3	asr=HMM,golS,golT	2	cdtB,sinH	PDS000001887.600	2017	2018	2018	2017	USA
GCA_010776795.1	NULL	SRR6792284	Contig	PRJNA292666	SAMN08623496	USDA-FSIS	2018	environmental/other	USA:IA	NULL	Animal-Turkey-Young Turkey	Salmonella enterica subsp. enterica serovar Reading	Reading	4:e,h:1,5	NULL	FSIS11807872	PDT000290323.2	0	0	0	0	6	4	NULL	aph(3'')-Ib,aph(6)-Id,mdsA,mdsB,sul2,tet(A)	aph(3'')-Ib,aph(6)-Id,sul2,tet(A)	3	asr=HMM,golS,golT	2	cdtB,sinH	PDS000001887.600	2018	2018	2018	2018	USA
GCA_010776915.1	NULL	SRR6798648	Contig	PRJNA242847	SAMN08629971	USDA-FSIS	2018	environmental/other	USA:NC	NULL	Comminuted Turkey	Salmonella enterica subsp. enterica serovar Reading	Reading	4:e,h:1,5	NULL	FSIS21821178	PDT000291347.2	0	0	0	0	3	1	NULL	aph(3')-Ia,mdsA,mdsB	aph(3')-Ia	3	asr=HMM,golS,golT	2	cdtB,sinH	PDS000001887.600	2018	2018	2018	2018	USA
GCA_010584985.1	NULL	SRR6809363	Contig	PRJNA242847	SAMN08638822	USDA-FSIS	2016	environmental/other	USA:MN	NULL	Comminuted Turkey	Salmonella enterica subsp. enterica serovar Reading	Reading	4:e,h:1,5	NULL	FSIS11808176	PDT000292781.2	0	0	0	0	2	0	NULL	mdsA,mdsB	NULL	3	asr=HMM,golS,golT	2	cdtB,sinH	PDS000001887.600	2016	2018	2018	2016	USA
GCA_010380145.1	NULL	SRR6811291	Contig	PRJNA242847	SAMN08631274	USDA-FSIS	2018	environmental/other	USA:MN	NULL	Comminuted Turkey	Salmonella enterica subsp. enterica serovar Reading	Reading	4:e,h:1,5	NULL	FSIS31800198	PDT000292827.2	0	0	0	0	4	2	NULL	blaTEM,blaTEM-1,mdsA,mdsB	blaTEM,blaTEM-1	3	asr=HMM,golS,golT	2	cdtB,sinH	PDS000001887.600	2018	2018	2018	2018	USA
GCA_010470005.1	veterinary clinical/research, companion animal	SRR6813801	Contig	PRJNA215333	SAMN08623773	Minnesota Department of Health	2018-02-08	environmental/other	USA:MN	NULL	dog feces	Salmonella enterica subsp. enterica serovar Reading	Reading	4:e,h:1,5	Animal	I2018002458-1	PDT000293070.2	0	0	0	0	2	0	NULL	mdsA,mdsB	NULL	3	asr=HMM,golS,golT	2	cdtB,sinH	PDS000001887.600	2018	2018	2018	2018	USA
GCA_010398645.1	turkey	SRR6817194	Contig	PRJNA292661	SAMN08647052	WAPHL	2017-12	environmental/other	USA:WA	NULL	ground turkey	Salmonella enterica subsp. enterica serovar Reading	Reading	4:e,h:1,5	Food	N17S1229	PDT000293247.2	0	0	0	0	3	1	NULL	blaTEM-1,mdsA,mdsB	blaTEM-1	3	asr=HMM,golS,golT	2	cdtB,sinH	PDS000001887.600	2017	2018	2018	2017	USA
GCA_010585005.1	NULL	SRR6819396	Contig	PRJNA292666	SAMN08663244	USDA-FSIS	2018	environmental/other	USA:MN	NULL	Animal-Turkey-Young Turkey	Salmonella enterica subsp. enterica serovar Reading	Reading	4:e,h:1,5	NULL	FSIS11808049	PDT000293343.2	0	0	0	0	3	1	NULL	blaTEM-1,mdsA,mdsB	blaTEM-1	3	asr=HMM,golS,golT	2	cdtB,sinH	PDS000001887.600	2018	2018	2018	2018	USA
GCA_010400765.1	NULL	SRR6821122	Contig	PRJNA242847	SAMN08668366	USDA-FSIS	2018	environmental/other	USA:TN	NULL	Product-Raw-Ground, Comminuted or Otherwise Nonintact-Pork	Salmonella enterica subsp. enterica serovar Reading	Reading	4:e,h:1,5	NULL	FSIS21821229	PDT000293840.2	0	0	0	0	4	2	NULL	fosA7.7,mdsA,mdsB,tet(C)	fosA7.7,tet(C)	3	asr=HMM,golS,golT	1	sinH=HMM	PDS000027448.95	2018	2018	2018	2018	USA
GCA_010777355.1	NULL	SRR6833967	Contig	PRJNA186035	SAMN04296547	UGA	2010-03	clinical	USA:FL	Eudocimus albus	Adult, white ibis; fecal sample	Salmonella enterica subsp. enterica serovar Reading	Reading	4:e,h:1,5	NULL	MOD1-Sm-9	PDT000294521.2	0	0	0	0	2	0	NULL	mdsA,mdsB	NULL	4	arsC=HMM,asr=HMM,golS,golT	2	cdtB,sinH	PDS000005910.73	2010	2018	2018	2010	USA
GCA_010494495.1	NULL	SRR6869540	Contig	PRJNA242847	SAMN08742953	USDA-FSIS	2018	environmental/other	USA:PA	NULL	Comminuted Turkey	Salmonella enterica subsp. enterica serovar Reading	Reading	4:e,h:1,5	NULL	FSIS31800251	PDT000295721.2	0	0	0	0	2	0	NULL	mdsA,mdsB	NULL	3	asr=HMM,golS,golT	2	cdtB,sinH	PDS000001887.600	2018	2018	2018	2018	USA
GCA_010451515.1	NULL	SRR6870148	Contig	PRJNA230403	SAMN08743466	CDC	2017-11	clinical	USA	NULL	stool	Salmonella enterica subsp. enterica serovar Reading	Reading	4:e,h:1,5	NULL	PNUSAS033886	PDT000295821.2	0	0	0	0	2	0	NULL	mdsA,mdsB	NULL	3	asr=HMM,golS,golT	2	cdtB,sinH	PDS000001887.600	2017	2018	2018	2017	USA
GCA_010776495.1	NULL	SRR6879536	Contig	PRJNA242847	SAMN08772937	USDA-FSIS	2018	environmental/other	USA:MN	NULL	Comminuted Turkey	Salmonella enterica subsp. enterica serovar Reading	Reading	4:e,h:1,5	NULL	FSIS31800255	PDT000296569.2	0	0	0	0	6	4	NULL	aph(3'')-Ib,aph(6)-Id,mdsA,mdsB,sul2,tet(A)	aph(3'')-Ib,aph(6)-Id,sul2,tet(A)	3	asr=HMM,golS,golT	2	cdtB,sinH	PDS000001887.600	2018	2018	2018	2018	USA
GCA_010400945.1	NULL	SRR6879911	Contig	PRJNA230403	SAMN08773433	CDC	2017-12	clinical	USA	NULL	blood	Salmonella enterica subsp. enterica serovar Reading	Reading	4:e,h:1,5	NULL	PNUSAS035490	PDT000296793.2	0	0	0	0	3	1	NULL	blaTEM-1,mdsA,mdsB	blaTEM-1	3	asr=HMM,golS,golT	2	cdtB,sinH	PDS000001887.600	2017	2018	2018	2017	USA
GCA_010497815.1	NULL	SRR6880079	Contig	PRJNA230403	SAMN08773640	CDC	2018-02	clinical	USA	NULL	stool	Salmonella enterica subsp. enterica serovar Reading	Reading	4:e,h:1,5	NULL	PNUSAS036050	PDT000296935.2	0	0	0	0	3	1	NULL	blaTEM-1,mdsA,mdsB	blaTEM-1	3	asr=HMM,golS,golT	2	cdtB,sinH	PDS000001887.600	2018	2018	2018	2018	USA
GCA_006204645.1	NULL	SRR6880933	Contig	PRJNA230403	SAMN08774269	CDC	NULL	clinical	USA	NULL	NULL	Salmonella enterica	Reading	4:e,h:1,5	NULL	PNUSAS036518	PDT000297079.2	0	0	0	0	2	0	NULL	mdsA,mdsB	NULL	3	asr=HMM,golS,golT	2	cdtB,sinH	PDS000001887.600	NULL	2018	2018	2018	USA
GCA_010585965.1	NULL	SRR6881364	Contig	PRJNA230403	SAMN08774804	CDC	2018-02	clinical	USA	NULL	stool	Salmonella enterica subsp. enterica serovar Reading	Reading	4:e,h:1,5	NULL	PNUSAS036729	PDT000297388.2	0	0	0	0	2	0	NULL	mdsA,mdsB	NULL	4	arsC=HMM,asr=HMM,golS,golT	2	cdtB,sinH	NA	2018	2018	2018	2018	USA
GCA_006205805.1	NULL	SRR6885386	Contig	PRJNA230403	SAMN08784350	CDC	NULL	clinical	USA	NULL	NULL	Salmonella enterica	Reading	4:e,h:1,5	NULL	PNUSAS036449	PDT000297641.2	0	0	0	0	4	2	NULL	blaTEM,blaTEM-1,mdsA,mdsB	blaTEM,blaTEM-1	3	asr=HMM,golS,golT	2	cdtB,sinH	PDS000001887.600	NULL	2018	2018	2018	USA
GCA_010447925.1	NULL	SRR6895843	Contig	PRJNA230403	SAMN08202534	CDC	2017-10	environmental/other	USA:WI	NULL	swine	Salmonella enterica subsp. enterica serovar Reading	Reading	4:e,h:1,5	NULL	PNUSAS029997	PDT000298311.2	0	0	0	0	3	1	NULL	fosA7.7,mdsA,mdsB=PARTIAL_END_OF_CONTIG	fosA7.7	3	asr=HMM,golS,golT	1	sinH=HMM	PDS000004162.41	2017	2018	2018	2017	USA
GCA_006574365.1	NULL	SRR6895871	Contig	PRJNA230403	SAMN08794894	CDC	NULL	clinical	USA	NULL	NULL	Salmonella enterica	Reading	4:e,h:1,5	NULL	PNUSAS034550	PDT000298339.2	0	0	0	0	3	1	NULL	fosA7,mdsA,mdsB	fosA7	3	asr=HMM,golS,golT	0	NULL	PDS000004162.41	NULL	2018	2018	2018	USA
GCA_010784915.1	NULL	SRR6902806	Contig	PRJNA230403	SAMN08799899	CDC	2018-02	clinical	USA	NULL	stool	Salmonella enterica subsp. enterica serovar Reading	Reading	4:e,h:1,5	NULL	PNUSAS036521	PDT000299828.2	0	0	0	0	7	5	NULL	aph(3'')-Ib,aph(6)-Id,blaTEM-1,mdsA,mdsB,sul2,tet(A)	aph(3'')-Ib,aph(6)-Id,blaTEM-1,sul2,tet(A)	3	asr=HMM,golS,golT	2	cdtB,sinH	PDS000001887.600	2018	2018	2018	2018	USA
GCA_010784875.1	NULL	SRR6902808	Contig	PRJNA230403	SAMN08799885	CDC	2017-11	clinical	USA	NULL	stool	Salmonella enterica subsp. enterica serovar Reading	Reading	4:e,h:1,5	NULL	PNUSAS036522	PDT000299830.2	0	0	0	0	2	0	NULL	mdsA,mdsB	NULL	3	asr=HMM,golS,golT	2	cdtB,sinH	PDS000001887.600	2017	2018	2018	2017	USA
GCA_011167465.1	NULL	SRR6902817	Contig	PRJNA230403	SAMN08799901	CDC	2017-12	clinical	USA	NULL	stool	Salmonella enterica subsp. enterica serovar Reading	Reading	4:e,h:1,5	NULL	PNUSAS036525	PDT000299839.2	0	0	0	0	2	0	NULL	mdsA,mdsB	NULL	3	asr=HMM,golS,golT	2	cdtB,sinH	PDS000001887.600	2017	2018	2018	2017	USA
GCA_010393525.1	NULL	SRR6902830	Contig	PRJNA230403	SAMN08799883	CDC	2017-12	clinical	USA	NULL	stool	Salmonella enterica subsp. enterica serovar Reading	Reading	4:e,h:1,5	NULL	PNUSAS036524	PDT000299852.2	0	0	0	0	2	0	NULL	mdsA,mdsB	NULL	3	asr=HMM,golS,golT	2	cdtB,sinH	PDS000001887.600	2017	2018	2018	2017	USA
GCA_011167635.1	NULL	SRR6902832	Contig	PRJNA230403	SAMN08799884	CDC	2017-11	clinical	USA	NULL	urine	Salmonella enterica subsp. enterica serovar Reading	Reading	4:e,h:1,5	NULL	PNUSAS036523	PDT000299854.2	0	0	0	0	6	4	NULL	aph(3'')-Ib,aph(6)-Id,mdsA,mdsB,sul2,tet(A)	aph(3'')-Ib,aph(6)-Id,sul2,tet(A)	3	asr=HMM,golS,golT	2	cdtB,sinH	PDS000001887.600	2017	2018	2018	2017	USA
GCA_010494715.1	NULL	SRR6904571	Contig	PRJNA242847	SAMN08801309	USDA-FSIS	2018	environmental/other	USA:WI	NULL	Comminuted Turkey	Salmonella enterica subsp. enterica serovar Reading	Reading	4:e,h:1,5	NULL	FSIS21821349	PDT000300017.2	0	0	0	0	3	1	NULL	blaTEM-1,mdsA,mdsB	blaTEM-1	3	asr=HMM,golS,golT	2	cdtB,sinH	PDS000001887.600	2018	2018	2018	2018	USA
GCA_006207005.1	NULL	SRR6916366	Contig	PRJNA230403	SAMN08815100	CDC	NULL	clinical	USA	NULL	NULL	Salmonella enterica	Reading	4:e,h:1,5	NULL	PNUSAS036520	PDT000300693.2	0	0	0	0	3	1	NULL	blaTEM-1,mdsA,mdsB	blaTEM-1	3	asr=HMM,golS,golT	2	cdtB,sinH	PDS000001887.600	NULL	2018	2018	2018	USA
GCA_010447435.1	NULL	SRR6916372	Contig	PRJNA230403	SAMN08815099	CDC	2018-01	clinical	USA	NULL	stool	Salmonella enterica subsp. enterica serovar Reading	Reading	4:e,h:1,5	NULL	PNUSAS036519	PDT000300699.2	0	0	0	0	3	1	NULL	blaTEM-1,mdsA,mdsB	blaTEM-1	3	asr=HMM,golS,golT	2	cdtB,sinH	PDS000001887.600	2018	2018	2018	2018	USA
GCA_010580165.1	NULL	SRR6916422	Contig	PRJNA230403	SAMN08815141	CDC	2018-02	clinical	USA	NULL	stool	Salmonella enterica subsp. enterica serovar Reading	Reading	4:e,h:1,5	NULL	PNUSAS037039	PDT000300744.2	0	0	0	0	2	0	NULL	mdsA,mdsB	NULL	3	asr=HMM,golS,golT	2	cdtB,sinH	PDS000001887.600	2018	2018	2018	2018	USA
GCA_011154675.1	NULL	SRR6920570	Contig	PRJNA230403	SAMN08823473	CDC	2017-12	clinical	USA	NULL	Isolated Organism	Salmonella enterica subsp. enterica serovar Reading	Reading	4:e,h:1,5	NULL	PNUSAS036910	PDT000300934.2	0	0	0	0	3	1	NULL	blaTEM-1,mdsA,mdsB	blaTEM-1	3	asr=HMM,golS,golT	2	cdtB,sinH	PDS000001887.600	2017	2018	2018	2017	USA
GCA_006572945.1	NULL	SRR6926848	Contig	PRJNA230403	SAMN08832558	CDC	NULL	clinical	USA	NULL	NULL	Salmonella enterica	Reading	4:e,h:1,5	NULL	PNUSAS036556	PDT000302651.2	0	0	0	0	2	0	NULL	mdsA,mdsB	NULL	4	arsC=HMM,asr=HMM,golS,golT	2	cdtB,sinH	PDS000013373.29	NULL	2018	2018	2018	USA
GCA_007567625.1	NULL	SRR6940819	Contig	PRJNA230403	SAMN08865567	CDC	NULL	clinical	USA	NULL	NULL	Salmonella enterica	Reading	4:e,h:1,5	NULL	PNUSAS036971	PDT000303398.2	0	0	0	0	9	7	NULL	aph(3'')-Ib,aph(6)-Id,floR,fosA7,mdsA,mdsB,qnrB19,sul2,tet(A)	aph(3'')-Ib,aph(6)-Id,floR,fosA7,qnrB19,sul2,tet(A)	3	asr=HMM,golS,golT	0	NULL	PDS000027459.12	NULL	2018	2018	2018	USA
GCA_010573445.1	NULL	SRR6944258	Contig	PRJNA242847	SAMN08866777	USDA-FSIS	2018	environmental/other	USA:IN	NULL	Comminuted Turkey	Salmonella enterica subsp. enterica serovar Reading	Reading	4:e,h:1,5	NULL	FSIS31800302	PDT000303435.2	0	0	0	0	3	1	NULL	blaTEM-1,mdsA,mdsB	blaTEM-1	3	asr=HMM,golS,golT	2	cdtB,sinH	PDS000001887.600	2018	2018	2018	2018	USA
GCA_006274595.1	NULL	SRR6967966	Contig	PRJNA230403	SAMN08899024	CDC	NULL	clinical	USA	NULL	NULL	Salmonella enterica	Reading	4:e,h:1,5	NULL	PNUSAS037915	PDT000304838.2	0	0	0	0	2	0	NULL	mdsA,mdsB	NULL	3	asr=HMM,golS,golT	2	cdtB,sinH	PDS000001887.600	NULL	2018	2018	2018	USA
GCA_010463765.1	NULL	SRR6976759	Contig	PRJNA242847	SAMN08904789	USDA-FSIS	2018	environmental/other	USA:TN	NULL	Comminuted Turkey	Salmonella enterica subsp. enterica serovar Reading	Reading	4:e,h:1,5	NULL	FSIS31800307	PDT000305016.2	0	0	0	0	7	5	NULL	aph(3'')-Ib,aph(6)-Id,blaTEM-1,mdsA,mdsB,sul2,tet(A)	aph(3'')-Ib,aph(6)-Id,blaTEM-1,sul2,tet(A)	3	asr=HMM,golS,golT	2	cdtB,sinH	PDS000001887.600	2018	2018	2018	2018	USA
GCA_006321845.1	NULL	SRR6984376	Contig	PRJNA230403	SAMN08916419	CDC	NULL	clinical	USA	NULL	NULL	Salmonella enterica	Reading	4:e,h:1,5	NULL	PNUSAS038224	PDT000305318.2	0	0	0	0	3	1	NULL	blaTEM-1,mdsA,mdsB	blaTEM-1	3	asr=HMM,golS,golT	2	cdtB,sinH	PDS000001887.600	NULL	2018	2018	2018	USA
GCA_010475645.1	NULL	SRR6994089	Contig	PRJNA242847	SAMN08921935	USDA-FSIS	2018	environmental/other	USA:MN	NULL	Comminuted Turkey	Salmonella enterica subsp. enterica serovar Reading	Reading	4:e,h:1,5	NULL	FSIS11808997	PDT000305567.2	0	0	0	0	2	0	NULL	mdsA,mdsB	NULL	3	asr=HMM,golS,golT	2	cdtB,sinH	PDS000001887.600	2018	2018	2018	2018	USA
GCA_007569145.1	NULL	SRR7039733	Contig	PRJNA230403	SAMN08955959	CDC	NULL	clinical	USA	NULL	NULL	Salmonella enterica	Reading	4:e,h:1,5	NULL	PNUSAS038708	PDT000307321.2	0	0	0	0	2	0	NULL	mdsA,mdsB	NULL	4	arsC=HMM,asr=HMM,golS,golT	2	cdtB,sinH	PDS000005910.73	NULL	2018	2018	2018	USA
GCA_006763685.1	NULL	SRR7039751	Contig	PRJNA230403	SAMN08956001	CDC	NULL	clinical	USA	NULL	NULL	Salmonella enterica	Reading	4:e,h:1,5	NULL	PNUSAS038486	PDT000307339.2	0	0	0	0	3	1	NULL	blaTEM-1,mdsA,mdsB	blaTEM-1	3	asr=HMM,golS,golT	2	cdtB,sinH	PDS000001887.600	NULL	2018	2018	2018	USA
GCA_010615505.1	NULL	SRR7049871	Contig	PRJNA230403	SAMN08964166	CDC	2018-02	clinical	USA	NULL	stool	Salmonella enterica subsp. enterica serovar Reading	Reading	4:e,h:1,5	NULL	PNUSAS036105	PDT000307769.2	0	0	0	0	2	0	NULL	mdsA,mdsB	NULL	3	asr=HMM,golS,golT	2	cdtB,sinH	PDS000001887.600	2018	2018	2018	2018	USA
GCA_010785555.1	NULL	SRR7051512	Contig	PRJNA242847	SAMN08967072	USDA-FSIS	2018	environmental/other	USA:MN	NULL	Comminuted Turkey	Salmonella enterica subsp. enterica serovar Reading	Reading	4:e,h:1,5	NULL	FSIS11809128	PDT000307984.2	0	0	0	0	2	0	NULL	mdsA,mdsB	NULL	3	asr=HMM,golS,golT	2	cdtB,sinH	PDS000001887.600	2018	2018	2018	2018	USA
GCA_006280075.1	NULL	SRR7051543	Contig	PRJNA242847	SAMN08967097	USDA-FSIS	2018	environmental/other	USA:IA	NULL	Comminuted Turkey	Salmonella enterica subsp. enterica serovar Reading	Reading	4:e,h:1,5	NULL	FSIS11809280	PDT000308003.2	0	0	0	0	8	6	NULL	aph(3'')-Ib,aph(6)-Id,blaTEM,blaTEM-1,mdsA,mdsB,sul2,tet(A)	aph(3'')-Ib,aph(6)-Id,blaTEM,blaTEM-1,sul2,tet(A)	3	asr=HMM,golS,golT	2	cdtB,sinH	PDS000001887.600	2018	2018	2018	2018	USA
GCA_007658025.1	NULL	SRR7056122	Contig	PRJNA230403	SAMN08970405	CDC	NULL	clinical	USA	NULL	NULL	Salmonella enterica	Reading	4:e,h:1,5	NULL	PNUSAS038786	PDT000308334.2	0	0	0	0	2	0	NULL	mdsA,mdsB	NULL	3	asr=HMM,golS,golT	2	cdtB,sinH	PDS000001887.600	NULL	2018	2018	2018	USA
GCA_006280715.1	NULL	SRR7058974	Contig	PRJNA242847	SAMN08974775	USDA-FSIS	2018	environmental/other	USA:MN	NULL	Comminuted Turkey	Salmonella enterica subsp. enterica serovar Reading	Reading	4:e,h:1,5	NULL	FSIS31800335	PDT000308414.2	0	0	0	0	2	0	NULL	mdsA,mdsB	NULL	3	asr=HMM,golS,golT	2	cdtB,sinH	PDS000001887.600	2018	2018	2018	2018	USA
GCA_006283135.1	NULL	SRR7072115	Contig	PRJNA242847	SAMN08988045	USDA-FSIS	2018	environmental/other	USA:MN	NULL	Comminuted Turkey	Salmonella enterica subsp. enterica serovar Reading	Reading	4:e,h:1,5	NULL	FSIS21821466	PDT000309942.2	0	0	0	0	6	4	NULL	aph(3'')-Ib,aph(6)-Id,mdsA,mdsB,sul2,tet(A)	aph(3'')-Ib,aph(6)-Id,sul2,tet(A)	3	asr=HMM,golS,golT	2	cdtB,sinH	PDS000001887.600	2018	2018	2018	2018	USA
GCA_007573145.1	NULL	SRR7084494	Contig	PRJNA242847	SAMN09002933	USDA-FSIS	2018	environmental/other	USA:WI	NULL	Comminuted Turkey	Salmonella enterica subsp. enterica serovar Reading	Reading	4:e,h:1,5	NULL	FSIS11809473	PDT000310436.2	0	0	0	0	2	0	NULL	mdsA,mdsB	NULL	3	asr=HMM,golS,golT	2	cdtB,sinH	PDS000001887.600	2018	2018	2018	2018	USA
GCA_006283675.1	NULL	SRR7084655	Contig	PRJNA242847	SAMN09002986	USDA-FSIS	2018	environmental/other	USA:MO	NULL	Animal-Turkey-Turkey Carcass Sponge	Salmonella enterica subsp. enterica serovar Reading	Reading	4:e,h:1,5	NULL	FSIS21821520	PDT000310481.2	0	0	0	0	2	0	NULL	mdsA,mdsB	NULL	3	asr=HMM,golS,golT	2	cdtB,sinH	PDS000001887.600	2018	2018	2018	2018	USA
GCA_006283715.1	chicken	SRR7084938	Contig	PRJNA186035	SAMN08923808	OSF	2016	environmental/other	USA:NE	NULL	chicken meat	Salmonella enterica	Reading	4:e,h:1,5	Food	OSF078642	PDT000310590.2	0	0	0	0	6	4	NULL	aph(3'')-Ib,aph(6)-Id,mdsA,mdsB,sul2,tet(A)	aph(3'')-Ib,aph(6)-Id,sul2,tet(A)	3	asr=HMM,golS,golT	2	cdtB,sinH	PDS000001887.600	2016	2018	2018	2016	USA
GCA_007641915.1	chicken	SRR7085048	Contig	PRJNA186035	SAMN08923802	OSF	2016	environmental/other	USA:NE	NULL	chicken meat	Salmonella enterica	Reading	4:e,h:1,5	Food	OSF078640	PDT000310594.2	0	0	0	0	8	6	NULL	aph(3'')-Ib,aph(6)-Id,blaTEM-1,dfrA8,mdsA,mdsB,sul2,tet(A)	aph(3'')-Ib,aph(6)-Id,blaTEM-1,dfrA8,sul2,tet(A)	3	asr=HMM,golS,golT	2	cdtB,sinH	PDS000001887.600	2016	2018	2018	2016	USA
GCA_007495305.1	NULL	SRR7093188	Contig	PRJNA230403	SAMN09011572	CDC	NULL	clinical	USA	NULL	NULL	Salmonella enterica	Reading	4:e,h:1,5	NULL	PNUSAS039658	PDT000310955.2	0	0	0	0	8	6	NULL	aph(3'')-Ib,aph(6)-Id,blaTEM,blaTEM-1,mdsA,mdsB,sul2,tet(A)	aph(3'')-Ib,aph(6)-Id,blaTEM,blaTEM-1,sul2,tet(A)	3	asr=HMM,golS,golT	2	cdtB,sinH	PDS000001887.600	NULL	2018	2018	2018	USA
GCA_007495905.1	NULL	SRR7119014	Contig	PRJNA230403	SAMN09071483	CDC	NULL	clinical	USA	NULL	NULL	Salmonella enterica	Reading	4:e,h:1,5	NULL	PNUSAS039889	PDT000311643.2	0	0	0	0	8	6	NULL	aph(3'')-Ib,aph(6)-Id,blaTEM,blaTEM-1,mdsA,mdsB,sul2,tet(A)	aph(3'')-Ib,aph(6)-Id,blaTEM,blaTEM-1,sul2,tet(A)	3	asr=HMM,golS,golT	2	cdtB,sinH	PDS000001887.600	NULL	2018	2018	2018	USA
GCA_010786875.1	NULL	SRR7119882	Contig	PRJNA242847	SAMN09068392	USDA-FSIS	2018	environmental/other	USA:AR	NULL	Comminuted Turkey	Salmonella enterica subsp. enterica serovar Reading	Reading	4:e,h:1,5	NULL	FSIS31800379	PDT000311696.2	0	0	0	0	2	0	NULL	mdsA,mdsB	NULL	3	asr=HMM,golS,golT	2	cdtB,sinH	PDS000001887.600	2018	2018	2018	2018	USA
GCA_006286815.1	turkey	SRR7122596	Contig	PRJNA186035	SAMN09071603	OSF	2016	environmental/other	USA:IN	NULL	ground component turkey	Salmonella enterica	Reading	4:e,h:1,5	Food	OSF080469	PDT000311866.2	0	0	0	0	2	0	NULL	mdsA,mdsB	NULL	3	asr=HMM,golS,golT	2	cdtB,sinH	PDS000001887.600	2016	2018	2018	2016	USA
GCA_006286255.1	turkey	SRR7123209	Contig	PRJNA186035	SAMN09071616	OSF	2016	environmental/other	USA:IN	NULL	ground component turkey	Salmonella enterica	Reading	4:e,h:1,5	Food	OSF080468	PDT000311887.2	0	0	0	0	2	0	NULL	mdsA,mdsB	NULL	3	asr=HMM,golS,golT	2	cdtB,sinH	PDS000001887.600	2016	2018	2018	2016	USA
GCA_010379265.1	NULL	SRR7123216	Contig	PRJNA242847	SAMN09076848	USDA-FSIS	2018	environmental/other	USA:TN	NULL	Product-Raw-Ground, Comminuted or Otherwise Nonintact-Pork	Salmonella enterica subsp. enterica serovar Reading	Reading	4:e,h:1,5	NULL	FSIS21821560	PDT000311894.2	0	0	0	0	3	1	NULL	fosA7.7,mdsA,mdsB	fosA7.7	3	asr=HMM,golS,golT	1	sinH=HMM	PDS000027448.95	2018	2018	2018	2018	USA
GCA_006288495.1	NULL	SRR7125420	Contig	PRJNA230403	SAMN09081645	CDC	NULL	clinical	USA	NULL	NULL	Salmonella enterica	Reading	4:e,h:1,5	NULL	PNUSAS039670	PDT000312007.2	0	0	0	0	7	5	NULL	aph(3'')-Ib,aph(6)-Id,blaTEM-1,mdsA,mdsB,sul2,tet(A)	aph(3'')-Ib,aph(6)-Id,blaTEM-1,sul2,tet(A)	3	asr=HMM,golS,golT	2	cdtB,sinH	PDS000001887.600	NULL	2018	2018	2018	USA
GCA_010474425.1	NULL	SRR7126173	Contig	PRJNA242847	SAMN09080767	USDA-FSIS	2018	environmental/other	USA:MO	NULL	Comminuted Turkey	Salmonella enterica subsp. enterica serovar Reading	Reading	4:e,h:1,5	NULL	FSIS31800385	PDT000312059.2	0	0	0	0	2	0	NULL	mdsA,mdsB	NULL	3	asr=HMM,golS,golT	2	cdtB,sinH	PDS000001887.600	2018	2018	2018	2018	USA
GCA_008441145.1	NULL	SRR7126177	Contig	PRJNA242847	SAMN09080773	USDA-FSIS	2018	environmental/other	USA:CA	NULL	Product-Raw-Intact-Pork	Salmonella enterica subsp. enterica serovar Reading	Reading	4:e,h:1,5	NULL	FSIS31800392	PDT000312063.2	0	0	0	0	3	1	NULL	fosA7,mdsA,mdsB	fosA7	3	asr=HMM,golS,golT	0	NULL	PDS000004162.41	2018	2018	2018	2018	USA
GCA_008440985.1	NULL	SRR7132642	Contig	PRJNA230403	SAMN09091315	CDC	NULL	clinical	USA	NULL	NULL	Salmonella enterica	Reading	4:e,h:1,5	NULL	PNUSAS040094	PDT000312367.2	0	0	0	0	3	1	NULL	blaTEM-1,mdsA,mdsB	blaTEM-1	3	asr=HMM,golS,golT	2	cdtB,sinH	PDS000001887.600	NULL	2018	2018	2018	USA
GCA_006287335.1	NULL	SRR7132728	Contig	PRJNA242847	SAMN09090885	USDA-FSIS	2018	environmental/other	USA:MN	NULL	Comminuted Turkey	Salmonella enterica subsp. enterica serovar Reading	Reading	4:e,h:1,5	NULL	FSIS11809474	PDT000312441.2	0	0	0	0	8	6	NULL	aph(3'')-Ib,aph(6)-Id,blaTEM,blaTEM-1,mdsA,mdsB,sul2,tet(A)	aph(3'')-Ib,aph(6)-Id,blaTEM,blaTEM-1,sul2,tet(A)	3	asr=HMM,golS,golT	2	cdtB,sinH	PDS000001887.600	2018	2018	2018	2018	USA
GCA_010615685.1	NULL	SRR7132732	Contig	PRJNA242847	SAMN09090883	USDA-FSIS	2018	environmental/other	USA:WI	NULL	Comminuted Turkey	Salmonella enterica subsp. enterica serovar Reading	Reading	4:e,h:1,5	NULL	FSIS11809407	PDT000312445.2	0	0	0	0	2	0	NULL	mdsA,mdsB	NULL	3	asr=HMM,golS,golT	2	cdtB,sinH	PDS000001887.600	2018	2018	2018	2018	USA
GCA_011148875.1	NULL	SRR7132738	Contig	PRJNA242847	SAMN09090872	USDA-FSIS	2018	environmental/other	USA:WI	NULL	Comminuted Turkey	Salmonella enterica subsp. enterica serovar Reading	Reading	4:e,h:1,5	NULL	FSIS11809594	PDT000312451.2	0	0	0	0	2	0	NULL	mdsA,mdsB	NULL	3	asr=HMM,golS,golT	2	cdtB,sinH	PDS000001887.600	2018	2018	2018	2018	USA
GCA_008492965.1	NULL	SRR7140331	Contig	PRJNA230403	SAMN09101075	CDC	NULL	clinical	USA	NULL	NULL	Salmonella enterica	Reading	4:e,h:1,5	NULL	PNUSAS039773	PDT000312822.2	0	0	0	0	2	0	NULL	mdsA,mdsB	NULL	3	asr=HMM,golS,golT	2	cdtB,sinH	PDS000001887.600	NULL	2018	2018	2018	USA
GCA_006330085.1	NULL	SRR7140394	Contig	PRJNA230403	SAMN09101053	CDC	NULL	clinical	USA	NULL	NULL	Salmonella enterica	Reading	4:e,h:1,5	NULL	PNUSAS040039	PDT000312870.2	0	0	0	0	2	0	NULL	mdsA,mdsB	NULL	3	asr=HMM,golS,golT	2	cdtB,sinH	PDS000001887.600	NULL	2018	2018	2018	USA
GCA_006289415.1	NULL	SRR7140312	Contig	PRJNA230403	SAMN09101099	CDC	NULL	clinical	USA	NULL	NULL	Salmonella enterica	Reading	4:e,h:1,5	NULL	PNUSAS040111	PDT000313207.2	0	0	0	0	2	0	NULL	mdsA,mdsB	NULL	4	arsC=HMM,asr=HMM,golS,golT	2	cdtB,sinH	PDS000005910.73	NULL	2018	2018	2018	USA
GCA_007574965.1	NULL	SRR7155917	Contig	PRJNA230403	SAMN09199012	CDC	NULL	clinical	USA	NULL	NULL	Salmonella enterica	Reading	4:e,h:1,5	NULL	PNUSAS040302	PDT000313410.2	0	0	0	0	2	0	NULL	mdsA,mdsB	NULL	4	arsC=HMM,asr=HMM,golS,golT	2	cdtB,sinH	PDS000005910.73	NULL	2018	2018	2018	USA
GCA_010451275.1	NULL	SRR7155940	Contig	PRJNA230403	SAMN09199050	CDC	2018-02	clinical	USA	NULL	stool	Salmonella enterica subsp. enterica serovar Reading	Reading	4:e,h:1,5	NULL	PNUSAS039653	PDT000313418.2	0	0	0	0	2	0	NULL	mdsA,mdsB	NULL	3	asr=HMM,golS,golT	2	cdtB,sinH	PDS000001887.600	2018	2018	2018	2018	USA
GCA_007643295.1	NULL	SRR7167151	Contig	PRJNA230403	SAMN09211209	CDC	NULL	clinical	USA	NULL	NULL	Salmonella enterica	Reading	4:e,h:1,5	NULL	PNUSAS039656	PDT000314434.2	0	0	0	0	7	5	NULL	aph(3'')-Ib,aph(6)-Id,blaTEM-1,mdsA,mdsB,sul2,tet(A)	aph(3'')-Ib,aph(6)-Id,blaTEM-1,sul2,tet(A)	3	asr=HMM,golS,golT	2	cdtB,sinH	PDS000001887.600	NULL	2018	2018	2018	USA
GCA_006290595.1	NULL	SRR7167152	Contig	PRJNA230403	SAMN09211134	CDC	NULL	clinical	USA	NULL	NULL	Salmonella enterica	Reading	4:e,h:1,5	NULL	PNUSAS039654	PDT000314435.2	0	0	0	0	7	5	NULL	aph(3'')-Ib,aph(6)-Id,blaTEM-1,mdsA,mdsB,sul2,tet(A)	aph(3'')-Ib,aph(6)-Id,blaTEM-1,sul2,tet(A)	3	asr=HMM,golS,golT	2	cdtB,sinH	PDS000001887.600	NULL	2018	2018	2018	USA
GCA_007496325.1	NULL	SRR7167159	Contig	PRJNA230403	SAMN09211212	CDC	NULL	clinical	USA	NULL	NULL	Salmonella enterica	Reading	4:e,h:1,5	NULL	PNUSAS039655	PDT000314442.2	0	0	0	0	7	5	NULL	aph(3'')-Ib,aph(6)-Id,blaTEM-1,mdsA,mdsB,sul2,tet(A)	aph(3'')-Ib,aph(6)-Id,blaTEM-1,sul2,tet(A)	3	asr=HMM,golS,golT	2	cdtB,sinH	PDS000001887.600	NULL	2018	2018	2018	USA
GCA_006291615.1	NULL	SRR7174322	Contig	PRJNA186035	SAMN09217418	OSF	2017	environmental/other	USA:NE	NULL	Environmental sponge	Salmonella enterica	Reading	4:e,h:1,5	NULL	OSF080912	PDT000315468.2	0	0	0	0	3	1	NULL	blaTEM-135,mdsA,mdsB	blaTEM-135	3	asr=HMM,golS,golT	2	cdtB,sinH	PDS000001887.600	2017	2018	2018	2017	USA
GCA_008443245.1	NULL	SRR7178489	Contig	PRJNA242847	SAMN09220823	USDA-FSIS	2018	environmental/other	USA:PA	NULL	Comminuted Turkey	Salmonella enterica subsp. enterica serovar Reading	Reading	4:e,h:1,5	NULL	FSIS11809923	PDT000315944.1	0	0	0	0	7	5	NULL	aph(3'')-Ib,aph(6)-Id,blaTEM-1,mdsA,mdsB,sul2,tet(A)	aph(3'')-Ib,aph(6)-Id,blaTEM-1,sul2,tet(A)	3	asr=HMM,golS,golT	2	cdtB,sinH	PDS000001887.600	2018	2018	2018	2018	USA
GCA_006703705.1	NULL	SRR7178786	Contig	PRJNA230403	SAMN09221835	CDC	NULL	clinical	USA	NULL	NULL	Salmonella enterica	Reading	4:e,h:1,5	NULL	PNUSAS040682	PDT000315992.1	0	0	0	0	2	0	NULL	mdsA,mdsB	NULL	3	asr=HMM,golS,golT	2	cdtB,sinH	PDS000001887.600	NULL	2018	2018	2018	USA
GCA_006575265.1	NULL	SRR7178800	Contig	PRJNA230403	SAMN09221852	CDC	NULL	clinical	USA	NULL	NULL	Salmonella enterica	Reading	4:e,h:1,5	NULL	PNUSAS040809	PDT000316006.1	0	0	0	0	7	5	NULL	aph(3'')-Ib,aph(6)-Id,blaTEM-1,mdsA,mdsB,sul2,tet(A)	aph(3'')-Ib,aph(6)-Id,blaTEM-1,sul2,tet(A)	3	asr=HMM,golS,golT	2	cdtB,sinH	PDS000001887.600	NULL	2018	2018	2018	USA
GCA_006639025.1	NULL	SRR7179439	Contig	PRJNA230403	SAMN09221912	CDC	NULL	clinical	USA	NULL	NULL	Salmonella enterica	Reading	4:e,h:1,5	NULL	PNUSAS040792	PDT000316043.1	0	0	0	0	2	0	NULL	mdsA,mdsB	NULL	4	arsC=HMM,asr=HMM,golS,golT	2	cdtB,sinH	PDS000005910.73	NULL	2018	2018	2018	USA
GCA_008546475.1	NULL	SRR7184512	Contig	PRJNA242847	SAMN09225328	USDA-FSIS	2018	environmental/other	USA:WI	NULL	Comminuted Turkey	Salmonella enterica subsp. enterica serovar Reading	Reading	4:e,h:1,5	NULL	FSIS21821645	PDT000316680.1	0	0	0	0	8	6	NULL	aph(3'')-Ib=PARTIAL,aph(3'')-Ib=PARTIAL_END_OF_CONTIG,blaTEM,blaTEM-1,mdsA,mdsB,sul2,tet(A)	aph(3'')-Ib=PARTIAL,aph(3'')-Ib=PARTIAL_END_OF_CONTIG,blaTEM,blaTEM-1,sul2,tet(A)	3	asr=HMM,golS,golT	2	cdtB,sinH	PDS000001887.600	2018	2018	2018	2018	USA
GCA_008493485.1	NULL	SRR7189396	Contig	PRJNA242847	SAMN09230382	USDA-FSIS	2018	environmental/other	USA:SC	NULL	Animal-Turkey-Turkey Carcass Sponge	Salmonella enterica subsp. enterica serovar Reading	Reading	4:e,h:1,5	NULL	FSIS31800431	PDT000317508.1	0	0	0	0	7	5	NULL	aph(3'')-Ib,aph(6)-Id,blaTEM-1,mdsA,mdsB,sul2,tet(A)	aph(3'')-Ib,aph(6)-Id,blaTEM-1,sul2,tet(A)	3	asr=HMM,golS,golT	2	cdtB,sinH	PDS000001887.600	2018	2018	2018	2018	USA
GCA_008442745.1	NULL	SRR7189397	Contig	PRJNA242847	SAMN09230384	USDA-FSIS	2018	environmental/other	USA:IN	NULL	Comminuted Turkey	Salmonella enterica subsp. enterica serovar Reading	Reading	4:e,h:1,5	NULL	FSIS31800433	PDT000317509.1	0	0	0	0	7	5	NULL	aph(3'')-Ib,aph(6)-Id,blaTEM-1,mdsA,mdsB,sul2,tet(A)	aph(3'')-Ib,aph(6)-Id,blaTEM-1,sul2,tet(A)	3	asr=HMM,golS,golT	2	cdtB,sinH	PDS000001887.600	2018	2018	2018	2018	USA
GCA_008443585.1	NULL	SRR7189406	Contig	PRJNA242847	SAMN09230394	USDA-FSIS	2018	environmental/other	USA:IL	NULL	Comminuted Turkey	Salmonella enterica subsp. enterica serovar Reading	Reading	4:e,h:1,5	NULL	FSIS21821662	PDT000317518.1	0	0	0	0	2	0	NULL	mdsA,mdsB	NULL	3	asr=HMM,golS,golT	2	cdtB,sinH	PDS000001887.600	2018	2018	2018	2018	USA
GCA_008494025.1	NULL	SRR7192730	Contig	PRJNA242847	SAMN09233775	USDA-FSIS	2018	environmental/other	USA:OH	NULL	Animal-Turkey-Turkey Carcass Sponge	Salmonella enterica subsp. enterica serovar Reading	Reading	4:e,h:1,5	NULL	FSIS11809953	PDT000317669.1	0	0	0	0	8	6	NULL	aph(3'')-Ib,aph(6)-Id,blaTEM,blaTEM-1,mdsA,mdsB,sul2,tet(A)	aph(3'')-Ib,aph(6)-Id,blaTEM,blaTEM-1,sul2,tet(A)	3	asr=HMM,golS,golT	2	cdtB,sinH	PDS000001887.600	2018	2018	2018	2018	USA
GCA_006700755.1	NULL	SRR7193819	Contig	PRJNA230403	SAMN09237703	CDC	NULL	clinical	USA	NULL	NULL	Salmonella enterica	Reading	4:e,h:1,5	NULL	PNUSAS040301	PDT000318338.1	0	0	0	0	2	0	NULL	mdsA,mdsB	NULL	4	arsC=HMM,asr=HMM,golS,golT	2	cdtB,sinH	PDS000005910.73	NULL	2018	2018	2018	USA
GCA_006640585.1	NULL	SRR7193824	Contig	PRJNA230403	SAMN09237702	CDC	NULL	clinical	USA	NULL	NULL	Salmonella enterica	Reading	4:e,h:1,5	NULL	PNUSAS040776	PDT000318343.1	0	0	0	0	2	0	NULL	mdsA,mdsB	NULL	4	arsC=HMM,asr=HMM,golS,golT	2	cdtB,sinH	PDS000005910.73	NULL	2018	2018	2018	USA
GCA_008553395.1	turkey	SRR7196754	Contig	PRJNA292661	SAMN08955622	NY	2018	environmental/other	USA:NY	NULL	ground turkey	Salmonella enterica subsp. enterica serovar Reading	Reading	4:e,h:1,5	Food	NY86998587	PDT000318488.1	0	0	0	0	2	0	NULL	mdsA,mdsB	NULL	3	asr=HMM,golS,golT	2	cdtB,sinH	PDS000001887.600	2018	2018	2018	2018	USA
GCA_008559515.1	turkey	SRR7196759	Contig	PRJNA292661	SAMN08955621	NY	2018	environmental/other	USA:NY	NULL	ground turkey	Salmonella enterica subsp. enterica serovar Reading	Reading	4:e,h:1,5	Food	NY86998528	PDT000318493.1	0	0	0	0	2	0	NULL	mdsA,mdsB	NULL	3	asr=HMM,golS,golT	2	cdtB,sinH	PDS000001887.600	2018	2018	2018	2018	USA
GCA_008442255.1	turkey	SRR7196765	Contig	PRJNA292661	SAMN08955623	NY	2018	environmental/other	USA:NY	NULL	ground turkey	Salmonella enterica subsp. enterica serovar Reading	Reading	4:e,h:1,5	Food	NY86998668	PDT000318499.1	0	0	0	0	2	0	NULL	mdsA,mdsB	NULL	3	asr=HMM,golS,golT	2	cdtB,sinH	PDS000001887.600	2018	2018	2018	2018	USA
GCA_008494225.1	NULL	SRR7207853	Contig	PRJNA242847	SAMN09238138	USDA-FSIS	2018	environmental/other	USA:MN	NULL	Animal-Turkey-Turkey Carcass Sponge	Salmonella enterica subsp. enterica serovar Reading	Reading	4:e,h:1,5	NULL	FSIS31800455	PDT000318810.1	0	0	0	0	2	0	NULL	mdsA,mdsB	NULL	3	asr=HMM,golS,golT	2	cdtB,sinH	PDS000001887.600	2018	2018	2018	2018	USA
GCA_008442565.1	NULL	SRR7221074	Contig	PRJNA242847	SAMN09259694	USDA-FSIS	2018	environmental/other	USA:UT	NULL	Comminuted Turkey	Salmonella enterica subsp. enterica serovar Reading	Reading	4:e,h:1,5	NULL	FSIS21821678	PDT000319730.1	0	0	0	0	7	5	NULL	aph(3'')-Ib,aph(6)-Id,blaTEM-1,mdsA,mdsB,sul2,tet(A)	aph(3'')-Ib,aph(6)-Id,blaTEM-1,sul2,tet(A)	3	asr=HMM,golS,golT	2	cdtB,sinH	PDS000001887.600	2018	2018	2018	2018	USA
GCA_008443685.1	NULL	SRR7221522	Contig	PRJNA292666	SAMN09267093	USDA-FSIS	2018	environmental/other	USA:IA	NULL	Animal-Turkey-Young Turkey	Salmonella enterica subsp. enterica serovar Reading	Reading	4:e,h:1,5	NULL	FSIS11810005	PDT000319752.1	0	0	0	0	3	1	NULL	blaTEM-1,mdsA,mdsB	blaTEM-1	3	asr=HMM,golS,golT	2	cdtB,sinH	PDS000001887.600	2018	2018	2018	2018	USA
GCA_006763545.1	NULL	SRR7235869	Contig	PRJNA230403	SAMN09283856	CDC	NULL	clinical	USA	NULL	NULL	Salmonella enterica	Reading	4:e,h:1,5	NULL	PNUSAS040679	PDT000321416.1	0	0	0	0	2	0	NULL	mdsA,mdsB	NULL	3	asr=HMM,golS,golT	2	cdtB,sinH	PDS000001887.600	NULL	2018	2018	2018	USA
GCA_006764545.1	NULL	SRR7235876	Contig	PRJNA230403	SAMN09283884	CDC	NULL	clinical	USA	NULL	NULL	Salmonella enterica	Reading	4:e,h:1,5	NULL	PNUSAS041224	PDT000321423.1	0	0	0	0	2	0	NULL	mdsA,mdsB	NULL	3	asr=HMM,golS,golT	2	cdtB,sinH	PDS000001887.600	NULL	2018	2018	2018	USA
GCA_008444365.1	NULL	SRR7237419	Contig	PRJNA242847	SAMN09284870	USDA-FSIS	2018	environmental/other	USA:IN	NULL	Comminuted Turkey	Salmonella enterica subsp. enterica serovar Reading	Reading	4:e,h:1,5	NULL	FSIS11810050	PDT000321681.1	0	0	0	0	7	5	NULL	aph(3'')-Ib,aph(6)-Id,blaTEM-1,mdsA,mdsB,sul2,tet(A)	aph(3'')-Ib,aph(6)-Id,blaTEM-1,sul2,tet(A)	3	asr=HMM,golS,golT	2	cdtB,sinH	PDS000001887.600	2018	2018	2018	2018	USA
GCA_006705685.1	NULL	SRR7245756	Contig	PRJNA230403	SAMN09293966	CDC	NULL	clinical	USA	NULL	NULL	Salmonella enterica	Reading	4:e,h:1,5	NULL	PNUSAS041751	PDT000322252.1	0	0	0	0	2	0	NULL	mdsA,mdsB	NULL	3	asr=HMM,golS,golT	2	cdtB,sinH	PDS000001887.600	NULL	2018	2018	2018	USA
GCA_006842425.1	NULL	SRR7253174	Contig	PRJNA230403	SAMN09305132	CDC	NULL	clinical	USA	NULL	NULL	Salmonella enterica	Reading	4:e,h:1,5	NULL	PNUSAS040681	PDT000323451.1	0	0	0	0	3	1	NULL	blaTEM-1,mdsA,mdsB	blaTEM-1	3	asr=HMM,golS,golT	2	cdtB,sinH	PDS000001887.600	NULL	2018	2018	2018	USA
GCA_008494805.1	NULL	SRR7255311	Contig	PRJNA242847	SAMN09322505	USDA-FSIS	2018	environmental/other	USA:OR	NULL	product-raw-intact-beef	Salmonella enterica subsp. enterica serovar Reading	Reading	4:e,h:1,5	NULL	FSIS21821766	PDT000323491.1	0	0	0	0	3	1	NULL	fosA7,mdsA,mdsB	fosA7	3	asr=HMM,golS,golT	0	NULL	PDS000004162.41	2018	2018	2018	2018	USA
GCA_008548345.1	NULL	SRR7257319	Contig	PRJNA242847	SAMN09343339	USDA-FSIS	2018	environmental/other	USA:WI	NULL	Comminuted Turkey	Salmonella enterica subsp. enterica serovar Reading	Reading	4:e,h:1,5	NULL	FSIS11810087	PDT000323535.1	0	0	0	0	2	0	NULL	mdsA,mdsB	NULL	3	asr=HMM,golS,golT	2	cdtB,sinH	PDS000001887.600	2018	2018	2018	2018	USA
GCA_008548535.1	NULL	SRR7257357	Contig	PRJNA242847	SAMN09343338	USDA-FSIS	2018	environmental/other	USA:MN	NULL	Comminuted Turkey	Salmonella enterica subsp. enterica serovar Reading	Reading	4:e,h:1,5	NULL	FSIS11810086	PDT000323559.1	0	0	0	0	2	0	NULL	mdsA,mdsB	NULL	3	asr=HMM,golS,golT	2	cdtB,sinH	PDS000001887.600	2018	2018	2018	2018	USA
GCA_008494945.1	NULL	SRR7257602	Contig	PRJNA242847	SAMN09348067	USDA-FSIS	2018	environmental/other	USA:AR	NULL	Comminuted Turkey	Salmonella enterica subsp. enterica serovar Reading	Reading	4:e,h:1,5	NULL	FSIS21821738	PDT000323566.1	0	0	0	0	2	0	NULL	mdsA,mdsB	NULL	3	asr=HMM,golS,golT	2	cdtB,sinH	PDS000001887.600	2018	2018	2018	2018	USA
GCA_008444265.1	NULL	SRR7267485	Contig	PRJNA242847	SAMN09372396	USDA-FSIS	2018	environmental/other	USA:PA	NULL	Comminuted Turkey	Salmonella enterica subsp. enterica serovar Reading	Reading	4:e,h:1,5	NULL	FSIS21821782	PDT000323926.1	0	0	0	0	6	4	NULL	aph(3'')-Ib,aph(6)-Id,mdsA,mdsB,sul2,tet(A)	aph(3'')-Ib,aph(6)-Id,sul2,tet(A)	3	asr=HMM,golS,golT	2	cdtB,sinH	PDS000001887.600	2018	2018	2018	2018	USA
GCA_008547935.1	NULL	SRR7267504	Contig	PRJNA242847	SAMN09372518	USDA-FSIS	2018	environmental/other	USA:WI	NULL	Comminuted Turkey	Salmonella enterica subsp. enterica serovar Reading	Reading	4:e,h:1,5	NULL	FSIS11810233	PDT000323945.1	0	0	0	0	2	0	NULL	mdsA,mdsB	NULL	3	asr=HMM,golS,golT	2	cdtB,sinH	PDS000001887.600	2018	2018	2018	2018	USA
GCA_008445525.1	NULL	SRR7267888	Contig	PRJNA242847	SAMN09372602	USDA-FSIS	2018	environmental/other	USA:MO	NULL	Comminuted Turkey	Salmonella enterica subsp. enterica serovar Reading	Reading	4:e,h:1,5	NULL	FSIS11810285	PDT000324233.1	0	0	0	0	2	0	NULL	mdsA,mdsB	NULL	3	asr=HMM,golS,golT	2	cdtB,sinH	PDS000001887.600	2018	2018	2018	2018	USA
GCA_008496885.1	NULL	SRR7269147	Contig	PRJNA230403	SAMN09374782	CDC	2018-02	clinical	USA	NULL	stool	Salmonella enterica subsp. enterica serovar Reading	Reading	4:e,h:1,5	NULL	PNUSAS040678	PDT000324312.1	0	0	0	0	6	4	NULL	aph(3'')-Ib,aph(6)-Id,mdsA,mdsB,sul2,tet(A)	aph(3'')-Ib,aph(6)-Id,sul2,tet(A)	3	asr=HMM,golS,golT	2	cdtB,sinH	PDS000001887.600	2018	2018	2018	2018	USA
GCA_006580925.1	NULL	SRR7269204	Contig	PRJNA230403	SAMN09374793	CDC	NULL	clinical	USA	NULL	NULL	Salmonella enterica	Reading	4:e,h:1,5	NULL	PNUSAS042365	PDT000324333.1	0	0	0	0	7	5	NULL	aph(3'')-Ib,aph(6)-Id,blaTEM-1,mdsA,mdsB,sul2,tet(A)	aph(3'')-Ib,aph(6)-Id,blaTEM-1,sul2,tet(A)	3	asr=HMM,golS,golT	2	cdtB,sinH	PDS000001887.600	NULL	2018	2018	2018	USA
GCA_006643325.1	NULL	SRR7280277	Contig	PRJNA230403	SAMN09381916	CDC	NULL	clinical	USA	NULL	NULL	Salmonella enterica	Reading	4:e,h:1,5	NULL	PNUSAS042626	PDT000325374.1	0	0	0	0	3	1	NULL	blaTEM-1,mdsA,mdsB	blaTEM-1	3	asr=HMM,golS,golT	2	cdtB,sinH	PDS000001887.600	NULL	2018	2018	2018	USA
GCA_006819385.1	NULL	SRR7280291	Contig	PRJNA230403	SAMN09381912	CDC	NULL	clinical	USA	NULL	NULL	Salmonella enterica	Reading	4:e,h:1,5	NULL	PNUSAS040680	PDT000325388.1	0	0	0	0	7	5	NULL	aph(3'')-Ib,aph(6)-Id,blaTEM-1,mdsA,mdsB,sul2,tet(A)	aph(3'')-Ib,aph(6)-Id,blaTEM-1,sul2,tet(A)	3	asr=HMM,golS,golT	2	cdtB,sinH	PDS000001887.600	NULL	2018	2018	2018	USA
GCA_006582725.1	NULL	SRR7280318	Contig	PRJNA230403	SAMN09381945	CDC	NULL	clinical	USA	NULL	NULL	Salmonella enterica	Reading	4:e,h:1,5	NULL	PNUSAS042799	PDT000325415.1	0	0	0	0	2	0	NULL	mdsA,mdsB	NULL	3	asr=HMM,golS,golT	2	cdtB,sinH	PDS000001887.600	NULL	2018	2018	2018	USA
GCA_008445925.1	NULL	SRR7284405	Contig	PRJNA242847	SAMN09386361	USDA-FSIS	2018	environmental/other	USA:PA	NULL	Comminuted Turkey	Salmonella enterica subsp. enterica serovar Reading	Reading	4:e,h:1,5	NULL	FSIS11810101	PDT000325542.1	0	0	0	0	6	4	NULL	aph(3'')-Ib,aph(6)-Id,mdsA,mdsB,sul2,tet(A)	aph(3'')-Ib,aph(6)-Id,sul2,tet(A)	3	asr=HMM,golS,golT	2	cdtB,sinH	PDS000001887.600	2018	2018	2018	2018	USA
GCA_008548925.1	NULL	SRR7284544	Contig	PRJNA242847	SAMN09386349	USDA-FSIS	2018	environmental/other	USA:WI	NULL	Comminuted Turkey	Salmonella enterica subsp. enterica serovar Reading	Reading	4:e,h:1,5	NULL	FSIS11809954	PDT000325557.1	0	0	0	0	2	0	NULL	mdsA,mdsB	NULL	3	asr=HMM,golS,golT	2	cdtB,sinH	PDS000001887.600	2018	2018	2018	2018	USA
GCA_008495505.1	NULL	SRR7284553	Contig	PRJNA242847	SAMN09386372	USDA-FSIS	2018	environmental/other	USA:PA	NULL	Comminuted Turkey	Salmonella enterica subsp. enterica serovar Reading	Reading	4:e,h:1,5	NULL	FSIS11810311	PDT000325566.1	0	0	0	0	8	6	NULL	aph(3'')-Ib,aph(6)-Id,blaTEM,blaTEM-1,mdsA,mdsB,sul2,tet(A)	aph(3'')-Ib,aph(6)-Id,blaTEM,blaTEM-1,sul2,tet(A)	3	asr=HMM,golS,golT	2	cdtB,sinH	PDS000001887.600	2018	2018	2018	2018	USA
GCA_008549055.1	NULL	SRR7284560	Contig	PRJNA242847	SAMN09386360	USDA-FSIS	2018	environmental/other	USA:WI	NULL	Comminuted Turkey	Salmonella enterica subsp. enterica serovar Reading	Reading	4:e,h:1,5	NULL	FSIS11810100	PDT000325573.1	0	0	0	0	8	6	NULL	aph(3'')-Ib,aph(6)-Id,blaTEM,blaTEM-1,mdsA,mdsB,sul2,tet(A)	aph(3'')-Ib,aph(6)-Id,blaTEM,blaTEM-1,sul2,tet(A)	3	asr=HMM,golS,golT	2	cdtB,sinH	PDS000001887.600	2018	2018	2018	2018	USA
GCA_008446185.1	NULL	SRR7289064	Contig	PRJNA242847	SAMN09389887	USDA-FSIS	2018	environmental/other	USA:PA	NULL	Comminuted Turkey	Salmonella enterica subsp. enterica serovar Reading	Reading	4:e,h:1,5	NULL	FSIS21821864	PDT000327724.1	0	0	0	0	7	5	NULL	aph(3'')-Ib,aph(6)-Id,blaTEM-1,mdsA,mdsB,sul2,tet(A)	aph(3'')-Ib,aph(6)-Id,blaTEM-1,sul2,tet(A)	3	asr=HMM,golS,golT	2	cdtB,sinH	PDS000001887.600	2018	2018	2018	2018	USA
GCA_008446305.1	NULL	SRR7289144	Contig	PRJNA242847	SAMN09389844	USDA-FSIS	2018	environmental/other	USA:MN	NULL	Comminuted Turkey	Salmonella enterica subsp. enterica serovar Reading	Reading	4:e,h:1,5	NULL	FSIS31800543	PDT000327742.1	0	0	0	0	3	1	NULL	blaTEM-1,mdsA,mdsB	blaTEM-1	3	asr=HMM,golS,golT	2	cdtB,sinH	PDS000001887.600	2018	2018	2018	2018	USA
GCA_008549455.1	NULL	SRR7292791	Contig	PRJNA242847	SAMN09395621	USDA-FSIS	2018	environmental/other	USA:MN	NULL	Comminuted Turkey	Salmonella enterica subsp. enterica serovar Reading	Reading	4:e,h:1,5	NULL	FSIS11810522	PDT000327845.1	0	0	0	0	3	1	NULL	blaTEM-1,mdsA,mdsB	blaTEM-1	3	asr=HMM,golS,golT	2	cdtB,sinH	PDS000001887.600	2018	2018	2018	2018	USA
GCA_006765525.1	NULL	SRR7300303	Contig	PRJNA230403	SAMN09405312	CDC	NULL	clinical	USA	NULL	NULL	Salmonella enterica	Reading	4:e,h:1,5	NULL	PNUSAS042632	PDT000329174.1	0	0	0	0	2	0	NULL	mdsA,mdsB	NULL	3	asr=HMM,golS,golT	2	cdtB,sinH	PDS000001887.600	NULL	2018	2018	2018	USA
GCA_008549675.1	NULL	SRR7341747	Contig	PRJNA242847	SAMN09399160	USDA-FSIS	2018	environmental/other	USA:MN	NULL	Comminuted Turkey	Salmonella enterica subsp. enterica serovar Reading	Reading	4:e,h:1,5	NULL	FSIS31800555	PDT000329542.1	0	0	0	0	2	0	NULL	mdsA,mdsB	NULL	3	asr=HMM,golS,golT	2	cdtB,sinH	PDS000001887.600	2018	2018	2018	2018	USA
GCA_008447345.1	NULL	SRR7288556	Contig	PRJNA242847	SAMN09389850	USDA-FSIS	2018	environmental/other	USA:MO	NULL	Comminuted Turkey	Salmonella enterica subsp. enterica serovar Reading	Reading	4:e,h:1,5	NULL	FSIS31800512	PDT000330130.1	0	0	0	0	6	4	NULL	aac(3)-IId,aadA1,blaTEM-1,mdsA,mdsB,tet(A)	aac(3)-IId,aadA1,blaTEM-1,tet(A)	3	asr=HMM,golS,golT	2	cdtB,sinH	PDS000001887.600	2018	2018	2018	2018	USA
GCA_006646085.1	NULL	SRR7348344	Contig	PRJNA230403	SAMN09430678	CDC	NULL	clinical	USA	NULL	NULL	Salmonella enterica	Reading	4:e,h:1,5	NULL	PNUSAS040065	PDT000330312.1	0	0	0	0	2	0	NULL	mdsA,mdsB	NULL	3	asr=HMM,golS,golT	2	cdtB,sinH	NA	NULL	2018	2018	2018	USA
GCA_006647225.1	NULL	SRR7348387	Contig	PRJNA230403	SAMN09430717	CDC	NULL	clinical	USA	NULL	NULL	Salmonella enterica	Reading	4:e,h:1,5	NULL	PNUSAS042001	PDT000330353.1	0	0	0	0	5	3	NULL	aac(3)-VIa,aadA1,mdsA,mdsB,sul1	aac(3)-VIa,aadA1,sul1	4	asr=HMM,golS,golT,qacEdelta1	2	cdtB,sinH	PDS000001887.600	NULL	2018	2018	2018	USA
GCA_008496255.1	NULL	SRR7358413	Contig	PRJNA292666	SAMN09444122	USDA-FSIS	2018	environmental/other	USA:CA	NULL	animal-swine-market swine	Salmonella enterica subsp. enterica serovar Reading	Reading	4:e,h:1,5	NULL	FSIS11810638	PDT000332041.1	0	0	0	0	4	2	NULL	fosA7,mdsA,mdsB,tet(C)	fosA7,tet(C)	3	asr=HMM,golS,golT	0	NULL	PDS000027448.95	2018	2018	2018	2018	USA
GCA_005680115.1	turkey	SRR7369720	Contig	PRJNA284276	SAMN09242641	TTU	2018	environmental/other	USA:TX	NULL	retail ground turkey	Salmonella enterica	Reading	4:e,h:1,5	Food	TTU_128	PDT000332678.1	0	0	0	0	2	0	NULL	mdsA,mdsB	NULL	3	asr=HMM,golS,golT	2	cdtB,sinH	PDS000001887.600	2018	2018	2018	2018	USA
GCA_005680135.1	turkey	SRR7369722	Contig	PRJNA284276	SAMN09243136	TTU	2017	environmental/other	USA:TX	NULL	retail ground turkey	Salmonella enterica	Reading	4:e,h:1,5	Food	TTU_093	PDT000332680.1	0	0	0	0	7	5	NULL	aph(3'')-Ib,aph(6)-Id,blaTEM-1,mdsA,mdsB,sul2,tet(A)	aph(3'')-Ib,aph(6)-Id,blaTEM-1,sul2,tet(A)	3	asr=HMM,golS,golT	2	cdtB,sinH	PDS000001887.600	2017	2018	2018	2017	USA
GCA_005536795.1	turkey	SRR7369729	Contig	PRJNA284276	SAMN09242625	TTU	2018	environmental/other	USA:TX	NULL	retail ground turkey	Salmonella enterica	Reading	4:e,h:1,5	Food	TTU_124	PDT000332681.1	0	0	0	0	8	6	NULL	aph(3'')-Ib,aph(6)-Id,blaTEM,blaTEM-1,mdsA,mdsB,sul2,tet(A)	aph(3'')-Ib,aph(6)-Id,blaTEM,blaTEM-1,sul2,tet(A)	3	asr=HMM,golS,golT	2	cdtB,sinH	PDS000001887.600	2018	2018	2018	2018	USA
GCA_005536775.1	turkey	SRR7369980	Contig	PRJNA284276	SAMN09242903	TTU	2018	environmental/other	USA:TX	NULL	retail ground turkey	Salmonella enterica	Reading	4:e,h:1,5	Food	TTU_120	PDT000333064.1	0	0	0	0	4	2	NULL	blaTEM,blaTEM-1,mdsA,mdsB	blaTEM,blaTEM-1	3	asr=HMM,golS,golT	2	cdtB,sinH	PDS000001887.600	2018	2018	2018	2018	USA
GCA_003880115.1	turkey	SRR7372367	Contig	PRJNA284276	SAMN09242592	TTU	2018	environmental/other	USA:TX	NULL	retail ground turkey	Salmonella enterica	Reading	4:e,h:1,5	Food	TTU_117	PDT000333081.1	0	0	0	0	8	6	NULL	aph(3'')-Ib,aph(6)-Id,blaTEM,blaTEM-1,mdsA,mdsB,sul2,tet(A)	aph(3'')-Ib,aph(6)-Id,blaTEM,blaTEM-1,sul2,tet(A)	3	asr=HMM,golS,golT	2	cdtB,sinH	PDS000001887.600	2018	2018	2018	2018	USA
GCA_006589165.1	NULL	SRR7406181	Contig	PRJNA230403	SAMN09466830	CDC	NULL	clinical	USA	NULL	NULL	Salmonella enterica	Reading	4:e,h:1,5	NULL	PNUSAS043922	PDT000333770.1	0	0	0	0	2	0	NULL	mdsA,mdsB	NULL	3	asr=HMM,golS,golT	2	cdtB,sinH	PDS000001887.600	NULL	2018	2018	2018	USA
GCA_008498445.1	NULL	SRR7406210	Contig	PRJNA242847	SAMN09462602	USDA-FSIS	2018	environmental/other	USA:UT	NULL	Comminuted Turkey	Salmonella enterica subsp. enterica serovar Reading	Reading	4:e,h:1,5	NULL	FSIS11810749	PDT000333799.1	0	0	0	0	2	0	NULL	mdsA,mdsB	NULL	3	asr=HMM,golS,golT	2	cdtB,sinH	PDS000001887.600	2018	2018	2018	2018	USA
GCA_005609815.1	turkey	SRR7410691	Contig	PRJNA284276	SAMN09243110	TTU	2017	environmental/other	USA:TX	NULL	retail ground turkey	Salmonella enterica	Reading	4:e,h:1,5	Food	TTU_089	PDT000334130.1	0	0	0	0	2	0	NULL	mdsA,mdsB	NULL	3	asr=HMM,golS,golT	2	cdtB,sinH	PDS000001887.600	2017	2018	2018	2017	USA
GCA_005678955.1	NULL	SRR7415404	Contig	PRJNA186035	SAMN09445274	OSF	2017	environmental/other	USA:IN	NULL	Finished Ground Turkey	Salmonella enterica	Reading	4:e,h:1,5	NULL	OSF082363	PDT000334828.1	0	0	0	0	7	5	NULL	aph(3'')-Ib,aph(6)-Id,blaTEM-1,mdsA,mdsB,sul2,tet(A)	aph(3'')-Ib,aph(6)-Id,blaTEM-1,sul2,tet(A)	3	asr=HMM,golS,golT	2	cdtB,sinH	PDS000001887.600	2017	2018	2018	2017	USA
GCA_006650485.1	NULL	SRR7419504	Contig	PRJNA230403	SAMN09479054	CDC	NULL	clinical	USA	NULL	NULL	Salmonella enterica	Reading	4:e,h:1,5	NULL	PNUSAS043390	PDT000336026.1	0	0	0	0	7	5	NULL	aph(3'')-Ib,aph(6)-Id,blaTEM-1,mdsA,mdsB,sul2,tet(A)	aph(3'')-Ib,aph(6)-Id,blaTEM-1,sul2,tet(A)	3	asr=HMM,golS,golT	2	cdtB,sinH	PDS000001887.600	NULL	2018	2018	2018	USA
GCA_008448165.1	NULL	SRR7426087	Contig	PRJNA242847	SAMN09479638	USDA-FSIS	2018	environmental/other	USA:MN	NULL	Comminuted Turkey	Salmonella enterica subsp. enterica serovar Reading	Reading	4:e,h:1,5	NULL	FSIS11810974	PDT000336148.1	0	0	0	0	4	2	NULL	aph(3')-Ia,blaTEM-1,mdsA,mdsB	aph(3')-Ia,blaTEM-1	3	asr=HMM,golS,golT	2	cdtB,sinH	PDS000001887.600	2018	2018	2018	2018	USA
GCA_008448685.1	NULL	SRR7439097	Contig	PRJNA292666	SAMN09489526	USDA-FSIS	2018	environmental/other	USA:TX	NULL	animal-cattle-heifer	Salmonella enterica subsp. enterica serovar Reading	Reading	4:e,h:1,5	NULL	FSIS11810830	PDT000336971.1	0	0	0	0	11	9	NULL	aadA2,aadA2=PARTIAL_END_OF_CONTIG,blaCARB-2,dfrA12,floR,fosA7,mdsA,mdsB,qnrA1,sul1,tet(A)	aadA2,aadA2=PARTIAL_END_OF_CONTIG,blaCARB-2,dfrA12,floR,fosA7,qnrA1,sul1,tet(A)	9	asr=HMM,golS,golT,merC,merP,merR,merT,qacE=PARTIAL_END_OF_CONTIG,qacEdelta1	0	NULL	PDS000027448.95	2018	2018	2018	2018	USA
GCA_008447485.1	NULL	SRR7439615	Contig	PRJNA242847	SAMN09489572	USDA-FSIS	2018	environmental/other	USA:MN	NULL	Comminuted Turkey	Salmonella enterica subsp. enterica serovar Reading	Reading	4:e,h:1,5	NULL	FSIS11810927	PDT000337179.1	0	0	0	0	2	0	NULL	mdsA,mdsB	NULL	3	asr=HMM,golS,golT	2	cdtB,sinH	PDS000001887.600	2018	2018	2018	2018	USA
GCA_008448625.1	NULL	SRR7439617	Contig	PRJNA242847	SAMN09489571	USDA-FSIS	2018	environmental/other	USA:WI	NULL	Comminuted Turkey	Salmonella enterica subsp. enterica serovar Reading	Reading	4:e,h:1,5	NULL	FSIS11810926	PDT000337181.1	0	0	0	0	3	1	NULL	blaTEM-1,mdsA,mdsB	blaTEM-1	3	asr=HMM,golS,golT	2	cdtB,sinH	PDS000001887.600	2018	2018	2018	2018	USA
GCA_006651625.1	NULL	SRR7441968	Contig	PRJNA230403	SAMN09501171	CDC	NULL	clinical	USA	NULL	NULL	Salmonella enterica	Reading	4:e,h:1,5	NULL	PNUSAS044336	PDT000337603.1	0	0	0	0	2	0	NULL	mdsA,mdsB	NULL	3	asr=HMM,golS,golT	2	cdtB,sinH	PDS000001887.600	NULL	2018	2018	2018	USA
GCA_006590925.1	NULL	SRR7441997	Contig	PRJNA230403	SAMN09501202	CDC	NULL	clinical	USA	NULL	NULL	Salmonella enterica	Reading	4:e,h:1,5	NULL	PNUSAS044504	PDT000337618.1	0	0	0	0	8	6	NULL	aph(3'')-Ib,aph(6)-Id,blaTEM,blaTEM-1,mdsA,mdsB,sul2,tet(A)	aph(3'')-Ib,aph(6)-Id,blaTEM,blaTEM-1,sul2,tet(A)	3	asr=HMM,golS,golT	2	cdtB,sinH	PDS000001887.600	NULL	2018	2018	2018	USA
GCA_008499825.1	NULL	SRR7444525	Contig	PRJNA242847	SAMN09501182	USDA-FSIS	2018	environmental/other	USA:WI	NULL	Comminuted Turkey	Salmonella enterica subsp. enterica serovar Reading	Reading	4:e,h:1,5	NULL	FSIS11811147	PDT000337920.1	0	0	0	0	6	4	NULL	aph(3'')-Ib,aph(6)-Id,mdsA,mdsB,sul2,tet(A)	aph(3'')-Ib,aph(6)-Id,sul2,tet(A)	3	asr=HMM,golS,golT	2	cdtB,sinH	PDS000001887.600	2018	2018	2018	2018	USA
GCA_008543215.1	NULL	SRR7444549	Contig	PRJNA242847	SAMN09501180	USDA-FSIS	2018	environmental/other	USA:WI	NULL	Comminuted Turkey	Salmonella enterica subsp. enterica serovar Reading	Reading	4:e,h:1,5	NULL	FSIS11811145	PDT000337924.1	0	0	0	0	6	4	NULL	aph(3'')-Ib,aph(6)-Id,mdsA,mdsB,sul2,tet(A)	aph(3'')-Ib,aph(6)-Id,sul2,tet(A)	3	asr=HMM,golS,golT	2	cdtB,sinH	PDS000001887.600	2018	2018	2018	2018	USA
GCA_006768025.1	NULL	SRR7447155	Contig	PRJNA230403	SAMN09510628	CDC	NULL	clinical	USA	NULL	NULL	Salmonella enterica	Reading	4:e,h:1,5	NULL	PNUSAS044403	PDT000338292.1	0	0	0	0	3	1	NULL	blaTEM-1,mdsA,mdsB	blaTEM-1	3	asr=HMM,golS,golT	2	cdtB,sinH	PDS000001887.600	NULL	2018	2018	2018	USA
GCA_006721565.1	NULL	SRR7447185	Contig	PRJNA230403	SAMN09510683	CDC	NULL	clinical	USA	NULL	NULL	Salmonella enterica	Reading	4:e,h:1,5	NULL	PNUSAS042805	PDT000338306.3	0	0	0	0	3	1	NULL	blaTEM-1,mdsA,mdsB	blaTEM-1	3	asr=HMM,golS,golT	2	cdtB,sinH	PDS000001887.600	NULL	2018	2018	2018	USA
GCA_006592705.1	NULL	SRR7447191	Contig	PRJNA230403	SAMN09510677	CDC	NULL	clinical	USA	NULL	NULL	Salmonella enterica	Reading	4:e,h:1,5	NULL	PNUSAS044269	PDT000338328.1	0	0	0	0	7	5	NULL	aph(3'')-Ib,aph(6)-Id,blaTEM-1,mdsA,mdsB,sul2,tet(A)	aph(3'')-Ib,aph(6)-Id,blaTEM-1,sul2,tet(A)	3	asr=HMM,golS,golT	2	cdtB,sinH	PDS000001887.600	NULL	2018	2018	2018	USA
GCA_008499725.1	NULL	SRR7449517	Contig	PRJNA242847	SAMN09514661	USDA-FSIS	2018	environmental/other	USA:MN	NULL	Comminuted Turkey	Salmonella enterica subsp. enterica serovar Reading	Reading	4:e,h:1,5	NULL	FSIS11810941	PDT000338375.1	0	0	0	0	2	0	NULL	mdsA,mdsB	NULL	3	asr=HMM,golS,golT	2	cdtB,sinH	PDS000001887.600	2018	2018	2018	2018	USA
GCA_006768005.1	NULL	SRR7449518	Contig	PRJNA242847	SAMN09514662	USDA-FSIS	2018	environmental/other	USA:MN	NULL	Comminuted Turkey	Salmonella enterica subsp. enterica serovar Reading	Reading	4:e,h:1,5	NULL	FSIS11810952	PDT000338376.1	0	0	0	0	2	0	NULL	mdsA,mdsB	NULL	3	asr=HMM,golS,golT	2	cdtB,sinH	PDS000001887.600	2018	2018	2018	2018	USA
GCA_008543375.1	NULL	SRR7455501	Contig	PRJNA242847	SAMN09519144	USDA-FSIS	2018	environmental/other	USA:AR	NULL	Comminuted Turkey	Salmonella enterica subsp. enterica serovar Reading	Reading	4:e,h:1,5	NULL	FSIS31800658	PDT000338705.1	0	0	0	0	2	0	NULL	mdsA,mdsB	NULL	3	asr=HMM,golS,golT	2	cdtB,sinH	PDS000001887.600	2018	2018	2018	2018	USA
GCA_008543415.1	NULL	SRR7455502	Contig	PRJNA242847	SAMN09519142	USDA-FSIS	2018	environmental/other	USA:SD	NULL	Comminuted Turkey	Salmonella enterica subsp. enterica serovar Reading	Reading	4:e,h:1,5	NULL	FSIS31800656	PDT000338706.1	0	0	0	0	4	2	NULL	blaTEM,blaTEM-1,mdsA,mdsB	blaTEM,blaTEM-1	3	asr=HMM,golS,golT	2	cdtB,sinH	PDS000001887.600	2018	2018	2018	2018	USA
GCA_008449865.1	NULL	SRR7458100	Contig	PRJNA242847	SAMN09521778	USDA-FSIS	2018	environmental/other	USA:MN	NULL	Comminuted Turkey	Salmonella enterica subsp. enterica serovar Reading	Reading	4:e,h:1,5	NULL	FSIS11811242	PDT000339331.1	0	0	0	0	2	0	NULL	mdsA,mdsB	NULL	3	asr=HMM,golS,golT	2	cdtB,sinH	PDS000001887.600	2018	2018	2018	2018	USA
GCA_008499365.1	NULL	SRR7458123	Contig	PRJNA242847	SAMN09521777	USDA-FSIS	2018	environmental/other	USA:MN	NULL	Animal-Turkey-Turkey Carcass Sponge	Salmonella enterica subsp. enterica serovar Reading	Reading	4:e,h:1,5	NULL	FSIS11811241	PDT000339350.1	0	0	0	0	4	2	NULL	blaTEM,blaTEM-1,mdsA,mdsB	blaTEM,blaTEM-1	3	asr=HMM,golS,golT	2	cdtB,sinH	PDS000001887.600	2018	2018	2018	2018	USA
GCA_008543635.1	NULL	SRR7459799	Contig	PRJNA242847	SAMN09532092	USDA-FSIS	2018	environmental/other	USA:MN	NULL	Comminuted Turkey	Salmonella enterica subsp. enterica serovar Reading	Reading	4:e,h:1,5	NULL	FSIS31800664	PDT000340402.1	0	0	0	0	2	0	NULL	mdsA,mdsB	NULL	3	asr=HMM,golS,golT	2	cdtB,sinH	PDS000001887.600	2018	2018	2018	2018	USA
GCA_006823025.1	NULL	SRR7466517	Contig	PRJNA230403	SAMN09535885	CDC	NULL	clinical	USA	NULL	NULL	Salmonella enterica	Reading	4:e,h:1,5	NULL	PNUSAS044949	PDT000340769.1	0	0	0	0	2	0	NULL	mdsA,mdsB	NULL	4	arsC=HMM,asr=HMM,golS,golT	2	cdtB,sinH	NA	NULL	2018	2018	2018	USA
GCA_006655245.1	NULL	SRR7472851	Contig	PRJNA230403	SAMN09604523	CDC	NULL	clinical	USA	NULL	NULL	Salmonella enterica	Reading	4:e,h:1,5	NULL	PNUSAS045585	PDT000341584.1	0	0	0	0	3	1	NULL	blaTEM-1,mdsA,mdsB	blaTEM-1	3	asr=HMM,golS,golT	2	cdtB,sinH	PDS000001887.600	NULL	2018	2018	2018	USA
GCA_008451065.1	NULL	SRR7500856	Contig	PRJNA242847	SAMN09633439	USDA-FSIS	2018	environmental/other	USA:MN	NULL	Comminuted Turkey	Salmonella enterica subsp. enterica serovar Reading	Reading	4:e,h:1,5	NULL	FSIS11811431	PDT000343774.1	0	0	0	0	2	0	NULL	mdsA,mdsB	NULL	3	asr=HMM,golS,golT	2	cdtB,sinH	PDS000001887.600	2018	2018	2018	2018	USA
GCA_006772805.1	NULL	SRR7514282	Contig	PRJNA230403	SAMN09650496	CDC	NULL	clinical	USA	NULL	NULL	Salmonella enterica	Reading	4:e,h:1,5	NULL	PNUSAS046061	PDT000347109.1	0	0	0	0	2	0	NULL	mdsA,mdsB	NULL	3	asr=HMM,golS,golT	2	cdtB,sinH	PDS000001887.600	NULL	2018	2018	2018	USA
GCA_006595155.1	NULL	SRR7514450	Contig	PRJNA230403	SAMN09650594	CDC	NULL	clinical	USA	NULL	NULL	Salmonella enterica	Reading	4:e,h:1,5	NULL	PNUSAS045597	PDT000347162.1	0	0	0	0	7	5	NULL	aph(3'')-Ib,aph(6)-Id,blaTEM-1,mdsA,mdsB,sul2,tet(A)	aph(3'')-Ib,aph(6)-Id,blaTEM-1,sul2,tet(A)	3	asr=HMM,golS,golT	2	cdtB,sinH	PDS000001887.600	NULL	2018	2018	2018	USA
GCA_006597565.1	NULL	SRR7514455	Contig	PRJNA230403	SAMN09650593	CDC	NULL	clinical	USA	NULL	NULL	Salmonella enterica	Reading	4:e,h:1,5	NULL	PNUSAS045598	PDT000347163.1	0	0	0	0	3	1	NULL	blaTEM-1,mdsA,mdsB	blaTEM-1	3	asr=HMM,golS,golT	2	cdtB,sinH	PDS000001887.600	NULL	2018	2018	2018	USA
GCA_006798925.1	NULL	SRR7514456	Contig	PRJNA230403	SAMN09650575	CDC	NULL	clinical	USA	NULL	NULL	Salmonella enterica	Reading	4:e,h:1,5	NULL	PNUSAS045516	PDT000347164.1	0	0	0	0	7	5	NULL	aph(3'')-Ib,aph(6)-Id,blaTEM-1,mdsA,mdsB,sul2,tet(A)	aph(3'')-Ib,aph(6)-Id,blaTEM-1,sul2,tet(A)	3	asr=HMM,golS,golT	2	cdtB,sinH	PDS000001887.600	NULL	2018	2018	2018	USA
GCA_006717705.1	NULL	SRR7514526	Contig	PRJNA230403	SAMN09650574	CDC	NULL	clinical	USA	NULL	NULL	Salmonella enterica	Reading	4:e,h:1,5	NULL	PNUSAS045517	PDT000347195.1	0	0	0	0	6	4	NULL	aph(3'')-Ib,aph(6)-Id,mdsA,mdsB,sul2,tet(A)	aph(3'')-Ib,aph(6)-Id,sul2,tet(A)	3	asr=HMM,golS,golT	2	cdtB,sinH	PDS000001887.600	NULL	2018	2018	2018	USA
GCA_006718205.1	NULL	SRR7514740	Contig	PRJNA230403	SAMN09650859	CDC	NULL	clinical	USA	NULL	NULL	Salmonella enterica	Reading	4:e,h:1,5	NULL	PNUSAS045572	PDT000347403.1	0	0	0	0	2	0	NULL	mdsA,mdsB	NULL	3	asr=HMM,golS,golT	2	cdtB,sinH	PDS000001887.600	NULL	2018	2018	2018	USA
GCA_008502585.1	NULL	SRR7516022	Contig	PRJNA242847	SAMN09651407	USDA-FSIS	2018	environmental/other	USA:PA	NULL	Comminuted Turkey	Salmonella enterica subsp. enterica serovar Reading	Reading	4:e,h:1,5	NULL	FSIS11811671	PDT000347496.1	0	0	0	0	2	0	NULL	mdsA,mdsB	NULL	3	asr=HMM,golS,golT	2	cdtB,sinH	PDS000001887.600	2018	2018	2018	2018	USA
GCA_008542895.1	NULL	SRR7516040	Contig	PRJNA242847	SAMN09651394	USDA-FSIS	2018	environmental/other	USA:IN	NULL	Comminuted Turkey	Salmonella enterica subsp. enterica serovar Reading	Reading	4:e,h:1,5	NULL	FSIS11811658	PDT000347516.1	0	0	0	0	2	0	NULL	mdsA,mdsB	NULL	3	asr=HMM,golS,golT	2	cdtB,sinH	PDS000001887.600	2018	2018	2018	2018	USA
GCA_006824485.1	NULL	SRR7518600	Contig	PRJNA230403	SAMN09654814	CDC	NULL	clinical	USA	NULL	NULL	Salmonella enterica	Reading	4:e,h:1,5	NULL	PNUSAS045900	PDT000347809.1	0	0	0	0	7	5	NULL	aph(3'')-Ib,aph(6)-Id,blaTEM-1,mdsA,mdsB,sul2,tet(A)	aph(3'')-Ib,aph(6)-Id,blaTEM-1,sul2,tet(A)	3	asr=HMM,golS,golT	2	cdtB,sinH	PDS000001887.600	NULL	2018	2018	2018	USA
GCA_006718465.1	NULL	SRR7524766	Contig	PRJNA230403	SAMN09664781	CDC	NULL	clinical	USA	NULL	NULL	Salmonella enterica	Reading	4:e,h:1,5	NULL	PNUSAS045815	PDT000350213.1	0	0	0	0	2	0	NULL	mdsA,mdsB	NULL	3	asr=HMM,golS,golT	2	cdtB,sinH	PDS000001887.600	NULL	2018	2018	2018	USA
GCA_006560985.1	NULL	SRR7524820	Contig	PRJNA230403	SAMN09664799	CDC	NULL	clinical	USA	NULL	NULL	Salmonella enterica	Reading	4:e,h:1,5	NULL	PNUSAS046027	PDT000350241.1	0	0	0	0	3	1	NULL	blaTEM-1,mdsA,mdsB	blaTEM-1	3	asr=HMM,golS,golT	2	cdtB,sinH	PDS000001887.600	NULL	2018	2018	2018	USA
GCA_008453055.1	NULL	SRR7527900	Contig	PRJNA242847	SAMN09666268	USDA-FSIS	2018	environmental/other	USA:IN	NULL	Comminuted Turkey	Salmonella enterica subsp. enterica serovar Reading	Reading	4:e,h:1,5	NULL	FSIS11811727	PDT000350422.1	0	0	0	0	2	0	NULL	mdsA,mdsB	NULL	3	asr=HMM,golS,golT	2	cdtB,sinH	PDS000001887.600	2018	2018	2018	2018	USA
GCA_008453175.1	NULL	SRR7528388	Contig	PRJNA242847	SAMN09666587	USDA-FSIS	2018	environmental/other	USA:NC	NULL	Comminuted Turkey	Salmonella enterica subsp. enterica serovar Reading	Reading	4:e,h:1,5	NULL	FSIS11811772	PDT000350537.1	0	0	0	0	8	6	NULL	aph(3'')-Ib,aph(6)-Id,blaTEM,blaTEM-1,mdsA,mdsB,sul2,tet(A)	aph(3'')-Ib,aph(6)-Id,blaTEM,blaTEM-1,sul2,tet(A)	3	asr=HMM,golS,golT	2	cdtB,sinH	PDS000001887.600	2018	2018	2018	2018	USA
GCA_008555295.1	NULL	SRR7529416	Contig	PRJNA242847	SAMN09668431	USDA-FSIS	2018	environmental/other	USA:WI	NULL	Comminuted Turkey	Salmonella enterica subsp. enterica serovar Reading	Reading	4:e,h:1,5	NULL	FSIS31800685	PDT000350800.1	0	0	0	0	3	1	NULL	blaTEM-1,mdsA,mdsB	blaTEM-1	3	asr=HMM,golS,golT	2	cdtB,sinH	PDS000001887.600	2018	2018	2018	2018	USA
GCA_006561085.1	NULL	SRR7532741	Contig	PRJNA230403	SAMN09681690	CDC	NULL	clinical	USA	NULL	NULL	Salmonella enterica	Reading	4:e,h:1,5	NULL	PNUSAS045314	PDT000350956.1	0	0	0	0	4	2	NULL	blaTEM,blaTEM-1,mdsA,mdsB	blaTEM,blaTEM-1	3	asr=HMM,golS,golT	2	cdtB,sinH	PDS000001887.600	NULL	2018	2018	2018	USA
GCA_006561685.1	NULL	SRR7536586	Contig	PRJNA230403	SAMN09689580	CDC	NULL	clinical	USA	NULL	NULL	Salmonella enterica	Reading	4:e,h:1,5	NULL	PNUSAS046606	PDT000351355.1	0	0	0	0	2	0	NULL	mdsA,mdsB	NULL	3	asr=HMM,golS,golT	2	cdtB,sinH	PDS000001887.600	NULL	2018	2018	2018	USA
GCA_006825745.1	NULL	SRR7537009	Contig	PRJNA230403	SAMN09689788	CDC	NULL	clinical	USA	NULL	NULL	Salmonella enterica	Reading	4:e,h:1,5	NULL	PNUSAS046508	PDT000351511.1	0	0	0	0	2	0	NULL	mdsA,mdsB	NULL	4	arsC=HMM,asr=HMM,golS,golT	2	cdtB,sinH	NA	NULL	2018	2018	2018	USA
GCA_008453375.1	veterinary clinical/research, cow	SRR7537049	Contig	PRJNA324575	SAMN09689883	LSU	2018-01-03	environmental/other	USA:TN	NULL	Feces (Bos taurus)	Salmonella enterica subsp. enterica serovar Reading	Reading	4:e,h:1,5	Animal	SAL-18-VL-LA-KY-0001	PDT000351551.1	0	0	0	0	2	0	NULL	mdsA,mdsB	NULL	4	arsC=HMM,asr=HMM,golS,golT	2	cdtB,sinH	PDS000005910.73	2018	2018	2018	2018	USA
GCA_006550905.1	NULL	SRR7545546	Contig	PRJNA230403	SAMN09696050	CDC	NULL	clinical	USA	NULL	NULL	Salmonella enterica	Reading	4:e,h:1,5	NULL	PNUSAS047160	PDT000352730.1	0	0	0	0	2	0	NULL	mdsA,mdsB	NULL	4	arsC=HMM,asr=HMM,golS,golT	2	cdtB,sinH	PDS000005910.73	NULL	2018	2018	2018	USA
GCA_008453875.1	NULL	SRR7550762	Contig	PRJNA242847	SAMN09702891	USDA-FSIS	2018	environmental/other	USA:WI	NULL	Comminuted Turkey	Salmonella enterica subsp. enterica serovar Reading	Reading	4:e,h:1,5	NULL	FSIS31800773	PDT000353106.1	0	0	0	0	6	4	NULL	aph(3'')-Ib,aph(6)-Id,mdsA,mdsB,sul2,tet(A)	aph(3'')-Ib,aph(6)-Id,sul2,tet(A)	3	asr=HMM,golS,golT	2	cdtB,sinH	PDS000001887.600	2018	2018	2018	2018	USA
GCA_006601965.1	NULL	SRR7551537	Contig	PRJNA230403	SAMN09703919	CDC	NULL	clinical	USA	NULL	NULL	Salmonella enterica	Reading	4:e,h:1,5	NULL	PNUSAS042869	PDT000353227.1	0	0	0	0	3	1	NULL	blaTEM-1,mdsA,mdsB	blaTEM-1	3	asr=HMM,golS,golT	2	cdtB,sinH	PDS000001887.600	NULL	2018	2018	2018	USA
GCA_006601925.1	NULL	SRR7588128	Contig	PRJNA230403	SAMN09710358	CDC	NULL	clinical	USA	NULL	NULL	Salmonella enterica	Reading	4:e,h:1,5	NULL	PNUSAS046584	PDT000353349.1	0	0	0	0	2	0	NULL	mdsA,mdsB	NULL	3	asr=HMM,golS,golT	2	cdtB,sinH	PDS000001887.600	NULL	2018	2018	2018	USA
GCA_006661145.1	NULL	SRR7588129	Contig	PRJNA230403	SAMN09710354	CDC	NULL	clinical	USA	NULL	NULL	Salmonella enterica	Reading	4:e,h:1,5	NULL	PNUSAS046586	PDT000353350.1	0	0	0	0	3	1	NULL	blaTEM-1,mdsA,mdsB	blaTEM-1	3	asr=HMM,golS,golT	2	cdtB,sinH	PDS000001887.600	NULL	2018	2018	2018	USA
GCA_006562245.1	NULL	SRR7588147	Contig	PRJNA230403	SAMN09710372	CDC	NULL	clinical	USA	NULL	NULL	Salmonella enterica	Reading	4:e,h:1,5	NULL	PNUSAS047021	PDT000353368.1	0	0	0	0	2	0	NULL	mdsA,mdsB	NULL	3	asr=HMM,golS,golT	2	cdtB,sinH	PDS000001887.600	NULL	2018	2018	2018	USA
GCA_006661065.1	NULL	SRR7588353	Contig	PRJNA230403	SAMN09710562	CA	2018-06-18	environmental/other	USA:CA	NULL	turkey	Salmonella enterica	Reading	4:e,h:1,5	NULL	PNUSAS047027	PDT000353498.1	0	0	0	0	4	2	NULL	aph(3')-Ia,blaTEM-1,mdsA,mdsB	aph(3')-Ia,blaTEM-1	3	asr=HMM,golS,golT	2	cdtB,sinH	PDS000001887.600	2018	2018	2018	2018	USA
GCA_006660225.1	NULL	SRR7588403	Contig	PRJNA230403	SAMN09710563	CA	2018-06-18	environmental/other	USA:CA	NULL	turkey	Salmonella enterica	Reading	4:e,h:1,5	NULL	PNUSAS047026	PDT000353506.1	0	0	0	0	3	1	NULL	blaTEM-1,mdsA,mdsB	blaTEM-1	3	asr=HMM,golS,golT	2	cdtB,sinH	PDS000001887.600	2018	2018	2018	2018	USA
GCA_006722525.1	NULL	SRR7608034	Contig	PRJNA230403	SAMN09724286	CDC	NULL	clinical	USA	NULL	NULL	Salmonella enterica	Reading	4:e,h:1,5	NULL	2015AM-3700	PDT000353985.1	0	0	0	0	6	4	NULL	aph(3'')-Ib,aph(6)-Id,mdsA,mdsB,sul2,tet(A)	aph(3'')-Ib,aph(6)-Id,sul2,tet(A)	3	asr=HMM,golS,golT	2	cdtB,sinH	PDS000001887.600	NULL	2018	2018	2018	USA
GCA_006604505.1	NULL	SRR7610564	Contig	PRJNA230403	SAMN09727028	CDC	NULL	clinical	USA	NULL	NULL	Salmonella enterica	Reading	4:e,h:1,5	NULL	PNUSAS047023	PDT000354755.1	0	0	0	0	3	1	NULL	blaTEM-1,mdsA,mdsB	blaTEM-1	3	asr=HMM,golS,golT	2	cdtB,sinH	PDS000001887.600	NULL	2018	2018	2018	USA
GCA_008453675.1	NULL	SRR7615155	Contig	PRJNA242847	SAMN09730253	USDA-FSIS	2018	environmental/other	USA:MI	NULL	Product-Raw-Ground, Comminuted or Otherwise Nonintact-Pork	Salmonella enterica subsp. enterica serovar Reading	Reading	4:e,h:1,5	NULL	FSIS11812185	PDT000355082.1	0	0	0	0	4	2	NULL	fosA7,mdsA,mdsB,tet(C)	fosA7,tet(C)	3	asr=HMM,golS,golT	0	NULL	PDS000027448.95	2018	2018	2018	2018	USA
GCA_008453855.1	NULL	SRR7615182	Contig	PRJNA242847	SAMN09730290	USDA-FSIS	2018	environmental/other	USA:WI	NULL	Comminuted Turkey	Salmonella enterica subsp. enterica serovar Reading	Reading	4:e,h:1,5	NULL	FSIS11812215	PDT000355109.1	0	0	0	0	7	5	NULL	aph(3'')-Ib,aph(6)-Id,blaTEM-1,mdsA,mdsB,sul2,tet(A)	aph(3'')-Ib,aph(6)-Id,blaTEM-1,sul2,tet(A)	3	asr=HMM,golS,golT	2	cdtB,sinH	PDS000001887.600	2018	2018	2018	2018	USA
GCA_006723285.1	NULL	SRR7620462	Contig	PRJNA230403	SAMN09739469	CDC	NULL	clinical	USA	NULL	NULL	Salmonella enterica	Reading	4:e,h:1,5	NULL	PNUSAS038034	PDT000355368.1	0	0	0	0	2	0	NULL	mdsA,mdsB	NULL	3	asr=HMM,golS,golT	2	cdtB,sinH	PDS000001887.600	NULL	2018	2018	2018	USA
GCA_008538855.1	NULL	SRR7620959	Contig	PRJNA242847	SAMN09727456	USDA-FSIS	2018	environmental/other	USA:MN	NULL	Comminuted Turkey	Salmonella enterica subsp. enterica serovar Reading	Reading	4:e,h:1,5	NULL	FSIS11812033	PDT000355613.1	0	0	0	0	3	1	NULL	blaTEM-1,mdsA,mdsB	blaTEM-1	3	asr=HMM,golS,golT	2	cdtB,sinH	PDS000001887.600	2018	2018	2018	2018	USA
GCA_006663425.1	NULL	SRR7627649	Contig	PRJNA230403	SAMN09744536	CDC	NULL	clinical	USA	NULL	NULL	Salmonella enterica	Reading	4:e,h:1,5	NULL	PNUSAS047316	PDT000355891.1	0	0	0	0	2	0	NULL	mdsA,mdsB	NULL	3	asr=HMM,golS,golT	2	cdtB,sinH	PDS000001887.600	NULL	2018	2018	2018	USA
GCA_006779545.1	NULL	SRR7628012	Contig	PRJNA230403	SAMN09744811	CDC	NULL	clinical	USA	NULL	NULL	Salmonella enterica	Reading	4:e,h:1,5	NULL	PNUSAS043358	PDT000355993.1	0	0	0	0	2	0	NULL	mdsA,mdsB	NULL	3	asr=HMM,golS,golT	2	cdtB,sinH	PDS000001887.600	NULL	2018	2018	2018	USA
GCA_008545135.1	NULL	SRR7632597	Contig	PRJNA242847	SAMN09753117	USDA-FSIS	2018	environmental/other	USA:MI	NULL	Comminuted Turkey	Salmonella enterica subsp. enterica serovar Reading	Reading	4:e,h:1,5	NULL	FSIS31800809	PDT000356336.1	0	0	0	0	3	1	NULL	blaTEM-1,mdsA,mdsB	blaTEM-1	3	asr=HMM,golS,golT	2	cdtB,sinH	PDS000001887.600	2018	2018	2018	2018	USA
GCA_006607785.1	NULL	SRR7633332	Contig	PRJNA230403	SAMN09754782	CDC	NULL	clinical	USA	NULL	NULL	Salmonella enterica	Reading	4:e,h:1,5	NULL	PNUSAS046547	PDT000356445.1	0	0	0	0	2	0	NULL	mdsA,mdsB	NULL	3	asr=HMM,golS,golT	2	cdtB,sinH	PDS000001887.600	NULL	2018	2018	2018	USA
GCA_006607305.1	NULL	SRR7634009	Contig	PRJNA230403	SAMN09755471	CDC	NULL	clinical	USA	NULL	NULL	Salmonella enterica	Reading	4:e,h:1,5	NULL	PNUSAS047141	PDT000356560.1	0	0	0	0	2	0	NULL	mdsA,mdsB	NULL	3	asr=HMM,golS,golT	2	cdtB,sinH	PDS000001887.600	NULL	2018	2018	2018	USA
GCA_005681735.1	NULL	SRR7634286	Contig	PRJNA186035	SAMN09753700	OSF	2017	environmental/other	USA:IN	NULL	Finished Ground Turkey	Salmonella enterica	Reading	4:e,h:1,5	NULL	OSF084012	PDT000356699.1	0	0	0	0	2	0	NULL	mdsA,mdsB	NULL	3	asr=HMM,golS,golT	2	cdtB,sinH	PDS000001887.600	2017	2018	2018	2017	USA
GCA_005611295.1	NULL	SRR7634309	Contig	PRJNA186035	SAMN09753724	OSF	2017	environmental/other	USA:IN	NULL	Finished Ground Turkey	Salmonella enterica	Reading	4:e,h:1,5	NULL	OSF083990	PDT000356717.1	0	0	0	0	2	0	NULL	mdsA,mdsB	NULL	3	asr=HMM,golS,golT	2	cdtB,sinH	PDS000001887.600	2017	2018	2018	2017	USA
GCA_005412575.1	turkey	SRR7634365	Contig	PRJNA186035	SAMN09753711	OSF	2017	environmental/other	USA:IN	NULL	ground component turkey	Salmonella enterica	Reading	4:e,h:1,5	Food	OSF084000	PDT000356747.1	0	0	0	0	2	0	NULL	mdsA,mdsB	NULL	3	asr=HMM,golS,golT	2	cdtB,sinH	PDS000001887.600	2017	2018	2018	2017	USA
GCA_006781365.1	NULL	SRR7639238	Contig	PRJNA230403	SAMN09761677	CDC	NULL	clinical	USA	NULL	NULL	Salmonella enterica	Reading	4:e,h:1,5	NULL	PNUSAS048398	PDT000357070.1	0	0	0	0	3	1	NULL	blaTEM-1,mdsA,mdsB	blaTEM-1	3	asr=HMM,golS,golT	2	cdtB,sinH	PDS000001887.600	NULL	2018	2018	2018	USA
GCA_006665705.1	NULL	SRR7642182	Contig	PRJNA230403	SAMN09764289	CDC	NULL	clinical	USA	NULL	NULL	Salmonella enterica	Reading	4:e,h:1,5	NULL	PNUSAS046351	PDT000357417.1	0	0	0	0	2	0	NULL	mdsA,mdsB	NULL	3	asr=HMM,golS,golT	2	cdtB,sinH	PDS000001887.600	NULL	2018	2018	2018	USA
GCA_005611495.1	chicken	SRR7643230	Contig	PRJNA186035	SAMN09755675	OSF	2017	environmental/other	USA:NE	NULL	raw chicken	Salmonella enterica	Reading	4:e,h:1,5	Food	OSF084218	PDT000357515.1	0	0	0	0	6	4	NULL	aph(3'')-Ib,aph(6)-Id,mdsA,mdsB,sul2,tet(A)	aph(3'')-Ib,aph(6)-Id,sul2,tet(A)	3	asr=HMM,golS,golT	2	cdtB,sinH	PDS000001887.600	2017	2018	2018	2017	USA
GCA_005441455.1	turkey	SRR7643291	Contig	PRJNA284276	SAMN09243242	TTU	2018	environmental/other	USA:TX	NULL	retail ground turkey	Salmonella enterica	Reading	4:e,h:1,5	Food	TTU_113	PDT000357537.1	0	0	0	0	3	1	NULL	blaTEM-1,mdsA,mdsB	blaTEM-1	3	asr=HMM,golS,golT	2	cdtB,sinH	PDS000001887.600	2018	2018	2018	2018	USA
GCA_006609645.1	NULL	SRR7648377	Contig	PRJNA230403	SAMN09769384	CDC	NULL	clinical	USA	NULL	NULL	Salmonella enterica	Reading	4:e,h:1,5	NULL	PNUSAS048378	PDT000358672.1	0	0	0	0	4	2	NULL	aph(3')-Ia,blaTEM-1,mdsA,mdsB	aph(3')-Ia,blaTEM-1	3	asr=HMM,golS,golT	2	cdtB,sinH	PDS000001887.600	NULL	2018	2018	2018	USA
GCA_008537735.1	NULL	SRR7657491	Contig	PRJNA242847	SAMN09779930	USDA-FSIS	2018	environmental/other	USA:MO	NULL	Comminuted Turkey	Salmonella enterica subsp. enterica serovar Reading	Reading	4:e,h:1,5	NULL	FSIS31800838	PDT000359301.1	0	0	0	0	3	1	NULL	mdsA,mdsB,tet(A)=MISTRANSLATION	tet(A)=MISTRANSLATION	11	asr=HMM,golS,golT,silA,silB,silC,silE,silF,silP,silR,silS	2	cdtB,sinH	PDS000001887.600	2018	2018	2018	2018	USA
GCA_008538695.1	NULL	SRR7657579	Contig	PRJNA242847	SAMN09780256	USDA-FSIS	2018	environmental/other	USA:WI	NULL	Comminuted Turkey	Salmonella enterica subsp. enterica serovar Reading	Reading	4:e,h:1,5	NULL	FSIS11812455	PDT000359375.1	0	0	0	0	8	6	NULL	aph(3'')-Ib,aph(6)-Id,blaTEM,blaTEM-1,mdsA,mdsB,sul2,tet(A)	aph(3'')-Ib,aph(6)-Id,blaTEM,blaTEM-1,sul2,tet(A)	3	asr=HMM,golS,golT	2	cdtB,sinH	PDS000001887.600	2018	2018	2018	2018	USA
GCA_008456785.1	NULL	SRR7653287	Contig	PRJNA292661	SAMN09770997	FDA	2017	environmental/other	USA:MN	NULL	ground turkey	Salmonella enterica subsp. enterica serovar Reading	Reading	4:e,h:1,5	NULL	CVM N17S994	PDT000359424.1	0	0	0	0	3	1	NULL	blaTEM-1,mdsA,mdsB	blaTEM-1	3	asr=HMM,golS,golT	2	cdtB,sinH	PDS000001887.600	2017	2018	2018	2017	USA
GCA_007444285.1	NULL	SRR8875072	Contig	PRJNA292661	SAMN09771023	FDA	2017	environmental/other	USA:TN	NULL	ground turkey	Salmonella enterica subsp. enterica serovar Reading	Reading	4:e,h:1,5	NULL	CVM N17S1125	PDT000359432.2	0	0	0	0	2	0	NULL	mdsA,mdsB	NULL	3	asr=HMM,golS,golT	2	cdtB,sinH	PDS000001887.600	2017	2019	2019	2017	USA
GCA_008505505.1	NULL	SRR7653305	Contig	PRJNA292661	SAMN09771029	FDA	2017	environmental/other	USA:CA	NULL	ground turkey	Salmonella enterica subsp. enterica serovar Reading	Reading	4:e,h:1,5	NULL	CVM N17S1187	PDT000359442.1	0	0	0	0	2	0	NULL	mdsA,mdsB	NULL	3	asr=HMM,golS,golT	2	cdtB,sinH	PDS000001887.600	2017	2018	2018	2017	USA
GCA_008539375.1	NULL	SRR7653311	Contig	PRJNA292661	SAMN09771058	FDA	2017	environmental/other	USA:SC	NULL	ground turkey	Salmonella enterica subsp. enterica serovar Reading	Reading	4:e,h:1,5	NULL	CVM N17S1453	PDT000359448.1	0	0	0	0	3	1	NULL	blaTEM-1,mdsA,mdsB	blaTEM-1	3	asr=HMM,golS,golT	2	cdtB,sinH	PDS000001887.600	2017	2018	2018	2017	USA
GCA_008455185.1	NULL	SRR7653314	Contig	PRJNA292661	SAMN09771053	FDA	2017	environmental/other	USA:PA	NULL	ground turkey	Salmonella enterica subsp. enterica serovar Reading	Reading	4:e,h:1,5	NULL	CVM N17S1440	PDT000359451.1	0	0	0	0	4	2	NULL	blaTEM,blaTEM-1,mdsA,mdsB	blaTEM,blaTEM-1	3	asr=HMM,golS,golT	2	cdtB,sinH	PDS000001887.600	2017	2018	2018	2017	USA
GCA_008457245.1	NULL	SRR7653318	Contig	PRJNA292661	SAMN09771016	FDA	2017	environmental/other	USA:PA	NULL	ground turkey	Salmonella enterica subsp. enterica serovar Reading	Reading	4:e,h:1,5	NULL	CVM N17S1090	PDT000359455.1	0	0	0	0	6	4	NULL	aph(3'')-Ib,aph(6)-Id,mdsA,mdsB,sul2,tet(A)	aph(3'')-Ib,aph(6)-Id,sul2,tet(A)	3	asr=HMM,golS,golT	2	cdtB,sinH	PDS000001887.600	2017	2018	2018	2017	USA
GCA_008457265.1	NULL	SRR7653322	Contig	PRJNA292661	SAMN09771012	FDA	2017	environmental/other	USA:PA	NULL	ground turkey	Salmonella enterica subsp. enterica serovar Reading	Reading	4:e,h:1,5	NULL	CVM N17S1083	PDT000359459.1	0	0	0	0	2	0	NULL	mdsA,mdsB	NULL	3	asr=HMM,golS,golT	2	cdtB,sinH	PDS000001887.600	2017	2018	2018	2017	USA
GCA_008505485.1	NULL	SRR7653323	Contig	PRJNA292661	SAMN09771011	FDA	2017	environmental/other	USA:PA	NULL	ground turkey	Salmonella enterica subsp. enterica serovar Reading	Reading	4:e,h:1,5	NULL	CVM N17S1082	PDT000359460.1	0	0	0	0	2	0	NULL	mdsA,mdsB	NULL	3	asr=HMM,golS,golT	2	cdtB,sinH	PDS000001887.600	2017	2018	2018	2017	USA
GCA_008456945.1	NULL	SRR7653332	Contig	PRJNA292661	SAMN09770918	FDA	2017	environmental/other	USA:NY	NULL	Turkey Patties	Salmonella enterica subsp. enterica serovar Reading	Reading	4:e,h:1,5	NULL	CVM N17S286	PDT000359469.1	0	0	0	0	7	5	NULL	aph(3'')-Ib,aph(6)-Id,blaTEM-1,mdsA,mdsB,sul2,tet(A)	aph(3'')-Ib,aph(6)-Id,blaTEM-1,sul2,tet(A)	3	asr=HMM,golS,golT	2	cdtB,sinH	PDS000001887.600	2017	2018	2018	2017	USA
GCA_008505705.1	NULL	SRR7653347	Contig	PRJNA292661	SAMN09771061	FDA	2017	environmental/other	USA:SC	NULL	ground turkey	Salmonella enterica subsp. enterica serovar Reading	Reading	4:e,h:1,5	NULL	CVM N17S1462	PDT000359484.1	0	0	0	0	2	0	NULL	mdsA,mdsB	NULL	3	asr=HMM,golS,golT	2	cdtB,sinH	PDS000001887.600	2017	2018	2018	2017	USA
GCA_008538895.1	NULL	SRR7653359	Contig	PRJNA292661	SAMN09770966	FDA	2017	environmental/other	USA:NY	NULL	ground turkey	Salmonella enterica subsp. enterica serovar Reading	Reading	4:e,h:1,5	NULL	CVM N17S754	PDT000359496.1	0	0	0	0	4	2	NULL	blaTEM,blaTEM-1,mdsA,mdsB	blaTEM,blaTEM-1	3	asr=HMM,golS,golT	2	cdtB,sinH	PDS000001887.600	2017	2018	2018	2017	USA
GCA_008457165.1	NULL	SRR7653360	Contig	PRJNA292661	SAMN09770967	FDA	2017	environmental/other	USA:NY	NULL	ground turkey	Salmonella enterica subsp. enterica serovar Reading	Reading	4:e,h:1,5	NULL	CVM N17S758	PDT000359497.1	0	0	0	0	3	1	NULL	blaTEM-1,mdsA,mdsB	blaTEM-1	3	asr=HMM,golS,golT	2	cdtB,sinH	PDS000001887.600	2017	2018	2018	2017	USA
GCA_008505885.1	NULL	SRR7653362	Contig	PRJNA292661	SAMN09770969	FDA	2017	environmental/other	USA:NY	NULL	Ground Turkey Patties	Salmonella enterica subsp. enterica serovar Reading	Reading	4:e,h:1,5	NULL	CVM N17S770	PDT000359499.1	0	0	0	0	2	0	NULL	mdsA,mdsB	NULL	3	asr=HMM,golS,golT	2	cdtB,sinH	PDS000001887.600	2017	2018	2018	2017	USA
GCA_008504445.1	NULL	SRR7653369	Contig	PRJNA292661	SAMN09770926	FDA	2017	environmental/other	USA:SC	NULL	ground turkey	Salmonella enterica subsp. enterica serovar Reading	Reading	4:e,h:1,5	NULL	CVM N17S331	PDT000359506.1	0	0	0	0	2	0	NULL	mdsA,mdsB	NULL	3	asr=HMM,golS,golT	2	cdtB,sinH	PDS000001887.600	2017	2018	2018	2017	USA
GCA_008539115.1	NULL	SRR7653376	Contig	PRJNA292661	SAMN09770864	FDA	2017	environmental/other	USA:IA	NULL	ground turkey	Salmonella enterica subsp. enterica serovar Reading	Reading	4:e,h:1,5	NULL	CVM N17S057	PDT000359513.1	0	0	0	0	7	5	NULL	aph(3'')-Ib,aph(6)-Id,blaTEM-1,mdsA,mdsB,sul2,tet(A)	aph(3'')-Ib,aph(6)-Id,blaTEM-1,sul2,tet(A)	3	asr=HMM,golS,golT	2	cdtB,sinH	PDS000001887.600	2017	2018	2018	2017	USA
GCA_008504585.1	NULL	SRR7653377	Contig	PRJNA292661	SAMN09770865	FDA	2017	environmental/other	USA:IA	NULL	ground turkey	Salmonella enterica subsp. enterica serovar Reading	Reading	4:e,h:1,5	NULL	CVM N17S061	PDT000359514.1	0	0	0	0	2	0	NULL	mdsA,mdsB	NULL	3	asr=HMM,golS,golT	2	cdtB,sinH	PDS000001887.600	2017	2018	2018	2017	USA
GCA_008457225.1	NULL	SRR7653380	Contig	PRJNA292661	SAMN09770868	FDA	2017	environmental/other	USA:IA	NULL	ground turkey	Salmonella enterica subsp. enterica serovar Reading	Reading	4:e,h:1,5	NULL	CVM N17S079	PDT000359517.1	0	0	0	0	2	0	NULL	mdsA,mdsB	NULL	3	asr=HMM,golS,golT	2	cdtB,sinH	PDS000001887.600	2017	2018	2018	2017	USA
GCA_008506825.1	NULL	SRR7653399	Contig	PRJNA292661	SAMN09770955	FDA	2017	environmental/other	USA:MN	NULL	ground turkey	Salmonella enterica subsp. enterica serovar Reading	Reading	4:e,h:1,5	NULL	CVM N17S657	PDT000359536.1	0	0	0	0	4	2	NULL	blaTEM,blaTEM-1,mdsA,mdsB	blaTEM,blaTEM-1	3	asr=HMM,golS,golT	2	cdtB,sinH	PDS000001887.600	2017	2018	2018	2017	USA
GCA_008539715.1	NULL	SRR7653422	Contig	PRJNA292661	SAMN09770880	FDA	2017	environmental/other	USA:MD	NULL	ground turkey	Salmonella enterica subsp. enterica serovar Reading	Reading	4:e,h:1,5	NULL	CVM N17S124	PDT000359559.1	0	0	0	0	3	1	NULL	aph(3')-Ia,mdsA,mdsB	aph(3')-Ia	3	asr=HMM,golS,golT	2	cdtB,sinH	PDS000001887.600	2017	2018	2018	2017	USA
GCA_008504725.1	NULL	SRR7653440	Contig	PRJNA292661	SAMN09770946	FDA	2017	environmental/other	USA:CA	NULL	ground turkey	Salmonella enterica subsp. enterica serovar Reading	Reading	4:e,h:1,5	NULL	CVM N17S457	PDT000359577.1	0	0	0	0	2	0	NULL	mdsA,mdsB	NULL	3	asr=HMM,golS,golT	2	cdtB,sinH	PDS000001887.600	2017	2018	2018	2017	USA
GCA_008457665.1	NULL	SRR7653447	Contig	PRJNA292661	SAMN09770888	FDA	2017	environmental/other	USA:MN	NULL	ground turkey	Salmonella enterica subsp. enterica serovar Reading	Reading	4:e,h:1,5	NULL	CVM N17S174	PDT000359584.1	0	0	0	0	2	0	NULL	mdsA,mdsB	NULL	3	asr=HMM,golS,golT	2	cdtB,sinH	PDS000001887.600	2017	2018	2018	2017	USA
GCA_008457845.1	NULL	SRR7653467	Contig	PRJNA292661	SAMN09770915	FDA	2017	environmental/other	USA:NY	NULL	ground turkey	Salmonella enterica subsp. enterica serovar Reading	Reading	4:e,h:1,5	NULL	CVM N17S269	PDT000359604.1	0	0	0	0	2	0	NULL	mdsA,mdsB	NULL	3	asr=HMM,golS,golT	2	cdtB,sinH	PDS000001887.600	2017	2018	2018	2017	USA
GCA_005441835.1	chicken	SRR7655961	Contig	PRJNA186035	SAMN09772624	FDA	2017	environmental/other	USA:NE	NULL	raw chicken	Salmonella enterica	Reading	4:e,h:1,5	Food	NULL	PDT000359609.1	0	0	0	0	6	4	NULL	aph(3'')-Ib,aph(6)-Id,mdsA,mdsB,sul2,tet(A)	aph(3'')-Ib,aph(6)-Id,sul2,tet(A)	3	asr=HMM,golS,golT	2	cdtB,sinH	PDS000001887.600	2017	2018	2018	2017	USA
GCA_008538775.1	NULL	SRR7658968	Contig	PRJNA242847	SAMN09783491	USDA-FSIS	2018	environmental/other	USA:MN	NULL	Comminuted Turkey	Salmonella enterica subsp. enterica serovar Reading	Reading	4:e,h:1,5	NULL	FSIS31800800	PDT000360017.1	0	0	0	0	7	5	NULL	aph(3'')-Ib,aph(6)-Id,blaTEM-1,mdsA,mdsB,sul2,tet(A)	aph(3'')-Ib,aph(6)-Id,blaTEM-1,sul2,tet(A)	3	asr=HMM,golS,golT	2	cdtB,sinH	PDS000001887.600	2018	2018	2018	2018	USA
GCA_008458025.1	NULL	SRR7658969	Contig	PRJNA242847	SAMN09783489	USDA-FSIS	2018	environmental/other	USA:CA	NULL	Comminuted Turkey	Salmonella enterica subsp. enterica serovar Reading	Reading	4:e,h:1,5	NULL	FSIS31800798	PDT000360018.1	0	0	0	0	8	6	NULL	aph(3'')-Ib,aph(6)-Id,blaTEM,blaTEM-1,mdsA,mdsB,sul2,tet(A)	aph(3'')-Ib,aph(6)-Id,blaTEM,blaTEM-1,sul2,tet(A)	3	asr=HMM,golS,golT	2	cdtB,sinH	PDS000001887.600	2018	2018	2018	2018	USA
GCA_008553885.1	NULL	SRR7658995	Contig	PRJNA242847	SAMN09783492	USDA-FSIS	2018	environmental/other	USA:WI	NULL	Comminuted Turkey	Salmonella enterica subsp. enterica serovar Reading	Reading	4:e,h:1,5	NULL	FSIS31800801	PDT000360020.1	0	0	0	0	4	2	NULL	blaHER-3,blaTEM-1,mdsA,mdsB	blaHER-3,blaTEM-1	3	asr=HMM,golS,golT	2	cdtB,sinH	PDS000001887.600	2018	2018	2018	2018	USA
GCA_008458165.1	NULL	SRR7661082	Contig	PRJNA242847	SAMN09784426	USDA-FSIS	2018	environmental/other	USA:MN	NULL	Comminuted Turkey	Salmonella enterica subsp. enterica serovar Reading	Reading	4:e,h:1,5	NULL	FSIS11812506	PDT000360099.1	0	0	0	0	8	6	NULL	aph(3'')-Ib,aph(6)-Id,blaTEM,blaTEM-1,mdsA,mdsB,sul2,tet(A)	aph(3'')-Ib,aph(6)-Id,blaTEM,blaTEM-1,sul2,tet(A)	3	asr=HMM,golS,golT	2	cdtB,sinH	PDS000001887.600	2018	2018	2018	2018	USA
GCA_008458195.1	NULL	SRR7661163	Contig	PRJNA242847	SAMN09784424	USDA-FSIS	2018	environmental/other	USA:WI	NULL	Comminuted Turkey	Salmonella enterica subsp. enterica serovar Reading	Reading	4:e,h:1,5	NULL	FSIS11812504	PDT000360132.1	0	0	0	0	6	4	NULL	aph(3'')-Ib,aph(6)-Id,mdsA,mdsB,sul2,tet(A)	aph(3'')-Ib,aph(6)-Id,sul2,tet(A)	3	asr=HMM,golS,golT	2	cdtB,sinH	PDS000001887.600	2018	2018	2018	2018	USA
GCA_006609445.1	NULL	SRR7661232	Contig	PRJNA230403	SAMN09785175	CDC	NULL	clinical	USA	NULL	NULL	Salmonella enterica	Reading	4:e,h:1,5	NULL	PNUSAS048591	PDT000360198.1	0	0	0	0	6	4	NULL	aph(3'')-Ib,aph(6)-Id,mdsA,mdsB,sul2,tet(A)	aph(3'')-Ib,aph(6)-Id,sul2,tet(A)	3	asr=HMM,golS,golT	2	cdtB,sinH	PDS000001887.600	NULL	2018	2018	2018	USA
GCA_008458005.1	NULL	SRR7661296	Contig	PRJNA242847	SAMN09784451	USDA-FSIS	2018	environmental/other	USA:MN	NULL	Comminuted Turkey	Salmonella enterica subsp. enterica serovar Reading	Reading	4:e,h:1,5	NULL	FSIS11812560	PDT000360259.1	0	0	0	0	7	5	NULL	aph(3'')-Ib,aph(3')-Ia,aph(6)-Id,mdsA,mdsB,sul2,tet(A)	aph(3'')-Ib,aph(3')-Ia,aph(6)-Id,sul2,tet(A)	3	asr=HMM,golS,golT	2	cdtB,sinH	PDS000001887.600	2018	2018	2018	2018	USA
GCA_006564665.1	NULL	SRR7664528	Contig	PRJNA230403	SAMN09788004	CDC	NULL	clinical	USA	NULL	NULL	Salmonella enterica	Reading	4:e,h:1,5	NULL	PNUSAS048423	PDT000360667.1	0	0	0	0	7	5	NULL	aph(3'')-Ib,aph(6)-Id,blaTEM-1,mdsA,mdsB,sul2,tet(A)	aph(3'')-Ib,aph(6)-Id,blaTEM-1,sul2,tet(A)	3	asr=HMM,golS,golT	2	cdtB,sinH	PDS000001887.600	NULL	2018	2018	2018	USA
GCA_006612685.1	NULL	SRR7664716	Contig	PRJNA230403	SAMN09788150	CA	2018-07-09	environmental/other	USA:CA	NULL	turkey	Salmonella enterica	Reading	4:e,h:1,5	NULL	PNUSAS049355	PDT000360844.1	0	0	0	0	3	1	NULL	blaTEM-1,mdsA,mdsB	blaTEM-1	3	asr=HMM,golS,golT	2	cdtB,sinH	PDS000001887.600	2018	2018	2018	2018	USA
GCA_006563165.1	NULL	SRR7691739	Contig	PRJNA230403	SAMN09831315	CDC	NULL	clinical	USA	NULL	NULL	Salmonella enterica	Reading	4:e,h:1,5	NULL	PNUSAS047954	PDT000362595.1	0	0	0	0	7	5	NULL	aph(3'')-Ib,aph(6)-Id,blaTEM-1,mdsA,mdsB,sul2,tet(A)	aph(3'')-Ib,aph(6)-Id,blaTEM-1,sul2,tet(A)	3	asr=HMM,golS,golT	2	cdtB,sinH	PDS000001887.600	NULL	2018	2018	2018	USA
GCA_006612945.1	NULL	SRR7691772	Contig	PRJNA230403	SAMN09831456	CDC	NULL	clinical	USA	NULL	NULL	Salmonella enterica	Reading	4:e,h:1,5	NULL	PNUSAS048710	PDT000362620.1	0	0	0	0	4	2	NULL	blaTEM,blaTEM-1,mdsA,mdsB	blaTEM,blaTEM-1	3	asr=HMM,golS,golT	2	cdtB,sinH	PDS000001887.600	NULL	2018	2018	2018	USA
GCA_008458705.1	NULL	SRR7693507	Contig	PRJNA292666	SAMN09828487	USDA-FSIS	2018	environmental/other	USA:UT	NULL	Animal-Turkey-Young Turkey	Salmonella enterica subsp. enterica serovar Reading	Reading	4:e,h:1,5	NULL	FSIS11812986	PDT000362840.1	0	0	0	0	3	1	NULL	blaTEM-1,mdsA,mdsB	blaTEM-1	3	asr=HMM,golS,golT	2	cdtB,sinH	PDS000001887.600	2018	2018	2018	2018	USA
GCA_006784685.1	NULL	SRR7697264	Contig	PRJNA230403	SAMN09839042	CDC	NULL	clinical	USA	NULL	NULL	Salmonella enterica	Reading	4:e,h:1,5	NULL	PNUSAS050252	PDT000363009.1	0	0	0	0	7	5	NULL	aph(3'')-Ib,aph(6)-Id,blaTEM-1,mdsA,mdsB,sul2,tet(A)	aph(3'')-Ib,aph(6)-Id,blaTEM-1,sul2,tet(A)	3	asr=HMM,golS,golT	2	cdtB,sinH	PDS000001887.600	NULL	2018	2018	2018	USA
GCA_006670265.1	NULL	SRR7701217	Contig	PRJNA230403	SAMN09843252	CDC	NULL	clinical	USA	NULL	NULL	Salmonella enterica	Reading	4:e,h:1,5	NULL	PNUSAS050349	PDT000363672.1	0	0	0	0	9	7	NULL	aph(3'')-Ib,aph(6)-Id,floR,fosA7,mdsA,mdsB,qnrB19,sul2,tet(A)	aph(3'')-Ib,aph(6)-Id,floR,fosA7,qnrB19,sul2,tet(A)	3	asr=HMM,golS,golT	0	NULL	PDS000027459.12	NULL	2018	2018	2018	USA
GCA_006670425.1	NULL	SRR7703035	Contig	PRJNA230403	SAMN09843922	CDC	NULL	clinical	USA	NULL	NULL	Salmonella enterica	Reading	4:e,h:1,5	NULL	PNUSAS049449	PDT000364012.1	0	0	0	0	2	0	NULL	mdsA,mdsB	NULL	3	asr=HMM,golS,golT	2	cdtB,sinH	PDS000001887.600	NULL	2018	2018	2018	USA
GCA_006617615.1	NULL	SRR7719493	Contig	PRJNA230403	SAMN09862765	CDC	NULL	clinical	USA	NULL	NULL	Salmonella enterica	Reading	4:e,h:1,5	NULL	PNUSAS050177	PDT000365383.1	0	0	0	0	2	0	NULL	mdsA,mdsB	NULL	3	asr=HMM,golS,golT	2	cdtB,sinH	PDS000001887.600	NULL	2018	2018	2018	USA
GCA_006831025.1	NULL	SRR7719506	Contig	PRJNA230403	SAMN09862753	CDC	NULL	clinical	USA	NULL	NULL	Salmonella enterica	Reading	4:e,h:1,5	NULL	PNUSAS050541	PDT000365396.1	0	0	0	0	2	0	NULL	mdsA,mdsB	NULL	4	arsC=HMM,asr=HMM,golS,golT	2	cdtB,sinH	PDS000023552.4	NULL	2018	2018	2018	USA
GCA_006671525.1	NULL	SRR7719523	Contig	PRJNA230403	SAMN09862763	CDC	NULL	clinical	USA	NULL	NULL	Salmonella enterica	Reading	4:e,h:1,5	NULL	PNUSAS050218	PDT000365413.1	0	0	0	0	5	3	NULL	aph(3')-Ia,blaTEM-1,mdsA,mdsB,pmrB_V161G=POINT	aph(3')-Ia,blaTEM-1,pmrB_V161G=POINT	3	asr=HMM,golS,golT	2	cdtB,sinH	PDS000001887.600	NULL	2018	2018	2018	USA
GCA_008540255.1	NULL	SRR7721643	Contig	PRJNA292666	SAMN09844499	USDA-FSIS	2018	environmental/other	USA:IA	NULL	Animal-Turkey-Young Turkey	Salmonella enterica subsp. enterica serovar Reading	Reading	4:e,h:1,5	NULL	FSIS11812396	PDT000365476.1	0	0	0	0	3	1	NULL	blaTEM-1,mdsA,mdsB	blaTEM-1	3	asr=HMM,golS,golT	2	cdtB,sinH	PDS000001887.600	2018	2018	2018	2018	USA
GCA_008540355.1	NULL	SRR7721706	Contig	PRJNA242847	SAMN09862978	USDA-FSIS	2018	environmental/other	USA:NC	NULL	Comminuted Turkey	Salmonella enterica subsp. enterica serovar Reading	Reading	4:e,h:1,5	NULL	FSIS21821962	PDT000365481.1	0	0	0	0	2	0	NULL	mdsA,mdsB	NULL	3	asr=HMM,golS,golT	2	cdtB,sinH	PDS000001887.600	2018	2018	2018	2018	USA
GCA_008540455.1	NULL	SRR7721709	Contig	PRJNA242847	SAMN09862972	USDA-FSIS	2018	environmental/other	USA:IN	NULL	Comminuted Turkey	Salmonella enterica subsp. enterica serovar Reading	Reading	4:e,h:1,5	NULL	FSIS21821956	PDT000365484.1	0	0	0	0	2	0	NULL	mdsA,mdsB	NULL	3	asr=HMM,golS,golT	2	cdtB,sinH	PDS000001887.600	2018	2018	2018	2018	USA
GCA_008460245.1	NULL	SRR7724235	Contig	PRJNA242847	SAMN09866439	USDA-FSIS	2018	environmental/other	USA:WI	NULL	Comminuted Turkey	Salmonella enterica subsp. enterica serovar Reading	Reading	4:e,h:1,5	NULL	FSIS11813067	PDT000365614.1	0	0	0	0	2	0	NULL	mdsA,mdsB	NULL	3	asr=HMM,golS,golT	2	cdtB,sinH	PDS000001887.600	2018	2018	2018	2018	USA
GCA_008458965.1	NULL	SRR7724532	Contig	PRJNA242847	SAMN09866607	USDA-FSIS	2018	environmental/other	USA:CA	NULL	Comminuted Turkey	Salmonella enterica subsp. enterica serovar Reading	Reading	4:e,h:1,5	NULL	FSIS11812794	PDT000365697.1	0	0	0	0	2	0	NULL	mdsA,mdsB	NULL	3	asr=HMM,golS,golT	2	cdtB,sinH	PDS000001887.600	2018	2018	2018	2018	USA
GCA_006552855.1	NULL	SRR7740939	Contig	PRJNA230403	SAMN09881783	CDC	NULL	clinical	USA	NULL	NULL	Salmonella enterica	Reading	4:e,h:1,5	NULL	PNUSAS050976	PDT000366610.1	0	0	0	0	7	5	NULL	aph(3'')-Ib,aph(6)-Id,blaTEM-1,mdsA,mdsB,sul2,tet(A)	aph(3'')-Ib,aph(6)-Id,blaTEM-1,sul2,tet(A)	3	asr=HMM,golS,golT	2	cdtB,sinH	PDS000001887.600	NULL	2018	2018	2018	USA
GCA_006787455.1	NULL	SRR7740955	Contig	PRJNA230403	SAMN09881806	CDC	NULL	clinical	USA	NULL	NULL	Salmonella enterica	Reading	4:e,h:1,5	NULL	PNUSAS050147	PDT000366626.1	0	0	0	0	5	3	NULL	aph(3')-Ia,blaTEM-1,mdsA,mdsB,pmrB_V161G=POINT	aph(3')-Ia,blaTEM-1,pmrB_V161G=POINT	3	asr=HMM,golS,golT	2	cdtB,sinH	PDS000001887.600	NULL	2018	2018	2018	USA
GCA_006787425.1	NULL	SRR7740958	Contig	PRJNA230403	SAMN09881808	CDC	NULL	clinical	USA	NULL	NULL	Salmonella enterica	Reading	4:e,h:1,5	NULL	PNUSAS050144	PDT000366629.1	0	0	0	0	2	0	NULL	mdsA,mdsB	NULL	3	asr=HMM,golS,golT	2	cdtB,sinH	PDS000001887.600	NULL	2018	2018	2018	USA
GCA_006787445.1	NULL	SRR7740978	Contig	PRJNA230403	SAMN09881863	CDC	NULL	clinical	USA	NULL	NULL	Salmonella enterica	Reading	4:e,h:1,5	NULL	PNUSAS051242	PDT000366649.1	0	0	0	0	7	5	NULL	aph(3'')-Ib,aph(6)-Id,blaTEM-1,mdsA,mdsB,sul2,tet(A)	aph(3'')-Ib,aph(6)-Id,blaTEM-1,sul2,tet(A)	3	asr=HMM,golS,golT	2	cdtB,sinH	PDS000001887.600	NULL	2018	2018	2018	USA
GCA_006677145.1	NULL	SRR7741006	Contig	PRJNA230403	SAMN09881884	CDC	NULL	clinical	USA	NULL	NULL	Salmonella enterica	Reading	4:e,h:1,5	NULL	PNUSAS051090	PDT000366668.1	0	0	0	0	2	0	NULL	mdsA,mdsB	NULL	3	asr=HMM,golS,golT	2	cdtB,sinH	PDS000001887.600	NULL	2018	2018	2018	USA
GCA_006565725.1	NULL	SRR7750721	Contig	PRJNA230403	SAMN09908968	CDC	NULL	clinical	USA	NULL	NULL	Salmonella enterica	Reading	4:e,h:1,5	NULL	PNUSAS049206	PDT000367066.1	0	0	0	0	2	0	NULL	mdsA,mdsB	NULL	3	asr=HMM,golS,golT	2	cdtB,sinH	PDS000001887.600	NULL	2018	2018	2018	USA
GCA_006075015.1	multi-ingredient|pork	SRR7765208	Contig	PRJNA338674	SAMN09850841	Ohio ADDL	2018	environmental/other	USA:OH	NULL	pork sausage	Salmonella enterica	Reading	4:e,h:1,5	Food	OH-18-18132-6	PDT000368031.2	0	0	0	0	3	1	NULL	fosA7,mdsA,mdsB	fosA7	3	asr=HMM,golS,golT	0	NULL	PDS000027448.95	2018	2018	2018	2018	USA
GCA_006567205.1	NULL	SRR7767046	Contig	PRJNA230403	SAMN09933858	CDC	NULL	clinical	USA	NULL	NULL	Salmonella enterica	Reading	4:e,h:1,5	NULL	PNUSAS052019	PDT000368108.1	0	0	0	0	2	0	NULL	mdsA,mdsB	NULL	3	asr=HMM,golS,golT	2	cdtB,sinH	PDS000001887.600	NULL	2018	2018	2018	USA
GCA_008461325.1	NULL	SRR7770297	Contig	PRJNA242847	SAMN09936820	USDA-FSIS	2018	environmental/other	USA:WI	NULL	Comminuted Turkey	Salmonella enterica subsp. enterica serovar Reading	Reading	4:e,h:1,5	NULL	FSIS31800938	PDT000368594.1	0	0	0	0	4	2	NULL	blaHER-3,blaTEM-1,mdsA,mdsB	blaHER-3,blaTEM-1	3	asr=HMM,golS,golT	2	cdtB,sinH	PDS000001887.600	2018	2018	2018	2018	USA
GCA_008462475.1	NULL	SRR7770303	Contig	PRJNA242847	SAMN09936822	USDA-FSIS	2018	environmental/other	USA:PA	NULL	Comminuted Turkey	Salmonella enterica subsp. enterica serovar Reading	Reading	4:e,h:1,5	NULL	FSIS31800940	PDT000368600.1	0	0	0	0	2	0	NULL	mdsA,mdsB	NULL	3	asr=HMM,golS,golT	2	cdtB,sinH	PDS000001887.600	2018	2018	2018	2018	USA
GCA_008509455.1	NULL	SRR7771831	Contig	PRJNA242847	SAMN09939444	USDA-FSIS	2018	environmental/other	USA:MN	NULL	Comminuted Turkey	Salmonella enterica subsp. enterica serovar Reading	Reading	4:e,h:1,5	NULL	FSIS11813529	PDT000368659.1	0	0	0	0	2	0	NULL	mdsA,mdsB	NULL	3	asr=HMM,golS,golT	2	cdtB,sinH	PDS000001887.600	2018	2018	2018	2018	USA
GCA_006794445.1	NULL	SRR7773558	Contig	PRJNA230403	SAMN09941131	CDC	NULL	clinical	USA	NULL	NULL	Salmonella enterica	Reading	4:e,h:1,5	NULL	PNUSAS051953	PDT000370933.1	0	0	0	0	3	1	NULL	blaTEM-1,mdsA,mdsB	blaTEM-1	3	asr=HMM,golS,golT	2	cdtB,sinH	PDS000001887.600	NULL	2018	2018	2018	USA
GCA_006624185.1	NULL	SRR7783985	Contig	PRJNA230403	SAMN09953628	CDC	NULL	clinical	USA	NULL	NULL	Salmonella enterica	Reading	4:e,h:1,5	NULL	PNUSAS051860	PDT000371846.1	0	0	0	0	3	1	NULL	fosA7,mdsA,mdsB	fosA7	3	asr=HMM,golS,golT	0	NULL	PDS000027448.95	NULL	2018	2018	2018	USA
GCA_008462065.1	NULL	SRR7786086	Contig	PRJNA292666	SAMN09954719	USDA-FSIS	2018	environmental/other	USA:KS	NULL	animal-cattle-heifer	Salmonella enterica subsp. enterica serovar Reading	Reading	4:e,h:1,5	NULL	FSIS11813685	PDT000371987.1	0	0	0	0	4	2	NULL	blaTEM,blaTEM-1,mdsA,mdsB	blaTEM,blaTEM-1	3	asr=HMM,golS,golT	2	cdtB,sinH	PDS000001887.600	2018	2018	2018	2018	USA
GCA_008536235.1	NULL	SRR7786094	Contig	PRJNA292666	SAMN09954708	USDA-FSIS	2018	environmental/other	USA:PA	NULL	Animal-Turkey-Young Turkey	Salmonella enterica subsp. enterica serovar Reading	Reading	4:e,h:1,5	NULL	FSIS11813674	PDT000371991.1	0	0	0	0	2	0	NULL	mdsA,mdsB	NULL	3	asr=HMM,golS,golT	2	cdtB,sinH	PDS000001887.600	2018	2018	2018	2018	USA
GCA_008509235.1	NULL	SRR7789491	Contig	PRJNA242847	SAMN09980177	USDA-FSIS	2018	environmental/other	USA:WI	NULL	Product-Raw-Ground, Comminuted or Otherwise Nonintact-Pork	Salmonella enterica subsp. enterica serovar Reading	Reading	4:e,h:1,5	NULL	FSIS11813448	PDT000372357.1	0	0	0	0	3	1	NULL	blaTEM-1,mdsA,mdsB	blaTEM-1	3	asr=HMM,golS,golT	2	cdtB,sinH	PDS000001887.600	2018	2018	2018	2018	USA
GCA_008509515.1	NULL	SRR7790303	Contig	PRJNA242847	SAMN09980232	USDA-FSIS	2018	environmental/other	USA:MN	NULL	Comminuted Turkey	Salmonella enterica subsp. enterica serovar Reading	Reading	4:e,h:1,5	NULL	FSIS11813701	PDT000372567.1	0	0	0	0	3	1	NULL	blaTEM-1,mdsA,mdsB	blaTEM-1	3	asr=HMM,golS,golT	2	cdtB,sinH	PDS000001887.600	2018	2018	2018	2018	USA
GCA_006833605.1	NULL	SRR7803888	Contig	PRJNA230403	SAMN09990396	CDC	NULL	clinical	USA	NULL	NULL	Salmonella enterica	Reading	4:e,h:1,5	NULL	PNUSAS052670	PDT000373080.1	0	0	0	0	4	2	NULL	blaTEM,blaTEM-1,mdsA,mdsB	blaTEM,blaTEM-1	3	asr=HMM,golS,golT	2	cdtB,sinH	PDS000001887.600	NULL	2018	2018	2018	USA
GCA_006626625.1	NULL	SRR7811540	Contig	PRJNA230403	SAMN10023676	CDC	NULL	clinical	USA	NULL	NULL	Salmonella enterica	Reading	4:e,h:1,5	NULL	PNUSAS052450	PDT000374830.1	0	0	0	0	2	0	NULL	mdsA,mdsB	NULL	3	asr=HMM,golS,golT	2	cdtB,sinH	PDS000001887.600	NULL	2018	2018	2018	USA
GCA_008509635.1	NULL	SRR7815486	Contig	PRJNA242847	SAMN10027012	USDA-FSIS	2018	environmental/other	USA:WI	NULL	Comminuted Turkey	Salmonella enterica subsp. enterica serovar Reading	Reading	4:e,h:1,5	NULL	FSIS31801022	PDT000374914.1	0	0	0	0	2	0	NULL	mdsA,mdsB	NULL	3	asr=HMM,golS,golT	2	cdtB,sinH	PDS000001887.600	2018	2018	2018	2018	USA
GCA_006680855.1	NULL	SRR7820868	Contig	PRJNA230403	SAMN10037220	CDC	NULL	clinical	USA	NULL	NULL	Salmonella enterica	Reading	4:e,h:1,5	NULL	PNUSAS052881	PDT000375241.1	0	0	0	0	4	2	NULL	aph(3')-Ia,blaTEM-1,mdsA,mdsB	aph(3')-Ia,blaTEM-1	3	asr=HMM,golS,golT	2	cdtB,sinH	PDS000001887.600	NULL	2018	2018	2018	USA
GCA_008509915.1	NULL	SRR7823312	Contig	PRJNA242847	SAMN10033115	USDA-FSIS	2018	environmental/other	USA:NC	NULL	Comminuted Turkey	Salmonella enterica subsp. enterica serovar Reading	Reading	4:e,h:1,5	NULL	FSIS11813807	PDT000375901.1	0	0	0	0	2	0	NULL	mdsA,mdsB	NULL	3	asr=HMM,golS,golT	2	cdtB,sinH	PDS000001887.600	2018	2018	2018	2018	USA
GCA_006833705.1	NULL	SRR7830544	Contig	PRJNA230403	SAMN10061331	CDC	NULL	clinical	USA	NULL	NULL	Salmonella enterica	Reading	4:e,h:1,5	NULL	PNUSAS052353	PDT000376867.1	0	0	0	0	7	5	NULL	aph(3'')-Ib,aph(6)-Id,blaTEM-1,mdsA,mdsB,sul2,tet(A)	aph(3'')-Ib,aph(6)-Id,blaTEM-1,sul2,tet(A)	3	asr=HMM,golS,golT	2	cdtB,sinH	PDS000001887.600	NULL	2018	2018	2018	USA
GCA_008461745.1	NULL	SRR7838539	Contig	PRJNA292666	SAMN10064100	USDA-FSIS	2018	environmental/other	USA:UT	NULL	Animal-Turkey-Young Turkey	Salmonella enterica subsp. enterica serovar Reading	Reading	4:e,h:1,5	NULL	FSIS11813897	PDT000376977.1	0	0	0	0	4	2	NULL	blaTEM,blaTEM-1,mdsA,mdsB	blaTEM,blaTEM-1	3	asr=HMM,golS,golT	2	cdtB,sinH	PDS000001887.600	2018	2018	2018	2018	USA
GCA_008540675.1	NULL	SRR7840905	Contig	PRJNA292666	SAMN10064115	USDA-FSIS	2018	environmental/other	USA:WI	NULL	Animal-Turkey-Young Turkey	Salmonella enterica subsp. enterica serovar Reading	Reading	4:e,h:1,5	NULL	FSIS11813913	PDT000376996.1	0	0	0	0	3	1	NULL	blaTEM-1,mdsA,mdsB	blaTEM-1	3	asr=HMM,golS,golT	2	cdtB,sinH	PDS000001887.600	2018	2018	2018	2018	USA
GCA_005539555.1	NULL	SRR7859908	Contig	PRJNA230403	SAMN10079331	CDC	NULL	clinical	USA	NULL	NULL	Salmonella enterica	Reading	4:e,h:1,5	NULL	PNUSAS053182	PDT000379368.1	0	0	0	0	6	4	NULL	aph(3'')-Ib,aph(6)-Id,mdsA,mdsB,sul2,tet(A)	aph(3'')-Ib,aph(6)-Id,sul2,tet(A)	3	asr=HMM,golS,golT	2	cdtB,sinH	PDS000001887.600	NULL	2018	2018	2018	USA
GCA_005539655.1	NULL	SRR7865589	Contig	PRJNA230403	SAMN10079488	MI	2018-08-29	environmental/other	USA:MI	NULL	NULL	Salmonella enterica	Reading	4:e,h:1,5	NULL	PNUSAS054304	PDT000379386.1	0	0	0	0	3	1	NULL	blaTEM-1,mdsA,mdsB	blaTEM-1	3	asr=HMM,golS,golT	2	cdtB,sinH	PDS000001887.600	2018	2018	2018	2018	USA
GCA_004244345.1	NULL	SRR7865598	Contig	PRJNA230403	SAMN10079335	CDC	NULL	clinical	USA	NULL	NULL	Salmonella enterica	Reading	4:e,h:1,5	NULL	PNUSAS053268	PDT000379395.1	0	0	0	0	2	0	NULL	mdsA,mdsB	NULL	3	asr=HMM,golS,golT	2	cdtB,sinH	PDS000001887.600	NULL	2018	2018	2018	USA
GCA_005684015.1	NULL	SRR7874504	Contig	PRJNA230403	SAMN10088653	CDC	NULL	clinical	USA	NULL	NULL	Salmonella enterica	Reading	4:e,h:1,5	NULL	PNUSAS052912	PDT000380804.1	0	0	0	0	2	0	NULL	mdsA,mdsB	NULL	3	asr=HMM,golS,golT	2	cdtB,sinH	PDS000001887.600	NULL	2018	2018	2018	USA
GCA_007319975.1	NULL	SRR7876231	Contig	PRJNA242847	SAMN10090042	USDA-FSIS	2018	environmental/other	USA:SD	NULL	Comminuted Turkey	Salmonella enterica subsp. enterica serovar Reading	Reading	4:e,h:1,5	NULL	FSIS21822149	PDT000381074.1	0	0	0	0	3	1	NULL	blaTEM-1,mdsA,mdsB	blaTEM-1	3	asr=HMM,golS,golT	2	cdtB,sinH	PDS000001887.600	2018	2018	2018	2018	USA
GCA_007320015.1	NULL	SRR7876232	Contig	PRJNA242847	SAMN10090023	USDA-FSIS	2018	environmental/other	USA:MN	NULL	Comminuted Turkey	Salmonella enterica subsp. enterica serovar Reading	Reading	4:e,h:1,5	NULL	FSIS21822101	PDT000381075.1	0	0	0	0	3	1	NULL	blaTEM-1,mdsA,mdsB	blaTEM-1	3	asr=HMM,golS,golT	2	cdtB,sinH	PDS000001887.600	2018	2018	2018	2018	USA
GCA_005765055.1	NULL	SRR7882089	Contig	PRJNA230403	SAMN10096048	CDC	NULL	clinical	USA	NULL	NULL	Salmonella enterica	Reading	4:e,h:1,5	NULL	PNUSAS054208	PDT000382009.1	0	0	0	0	2	0	NULL	mdsA,mdsB	NULL	3	asr=HMM,golS,golT	2	cdtB,sinH	PDS000001887.600	NULL	2018	2018	2018	USA
GCA_005766075.1	NULL	SRR7888903	Contig	PRJNA230403	SAMN10102339	CDC	NULL	clinical	USA	NULL	NULL	Salmonella enterica	Reading	4:e,h:1,5	NULL	PNUSAS051645	PDT000382726.1	0	0	0	0	2	0	NULL	mdsA,mdsB	NULL	3	asr=HMM,golS,golT	2	cdtB,sinH	NA	NULL	2018	2018	2018	USA
GCA_004228705.1	NULL	SRR7895438	Contig	PRJNA242847	SAMN10112416	USDA-FSIS	2018	environmental/other	USA:NC	NULL	Comminuted Turkey	Salmonella enterica subsp. enterica	Reading	4:e,h:1,5	NULL	FSIS21822158	PDT000384217.1	0	0	0	0	7	5	NULL	aph(3'')-Ib,aph(6)-Id,blaTEM-1,mdsA,mdsB,sul2,tet(A)	aph(3'')-Ib,aph(6)-Id,blaTEM-1,sul2,tet(A)	3	asr=HMM,golS,golT	2	cdtB,sinH	PDS000001887.600	2018	2018	2018	2018	USA
GCA_007312935.1	NULL	SRR7896485	Contig	PRJNA242847	SAMN10118372	USDA-FSIS	2018	environmental/other	USA:MN	NULL	Comminuted Turkey	Salmonella enterica subsp. enterica serovar Reading	Reading	4:e,h:1,5	NULL	FSIS11814209	PDT000384303.1	0	0	0	0	3	1	NULL	blaTEM-1,mdsA,mdsB	blaTEM-1	3	asr=HMM,golS,golT	2	cdtB,sinH	PDS000001887.600	2018	2018	2018	2018	USA
GCA_007313155.1	NULL	SRR7903291	Contig	PRJNA242847	SAMN10129932	USDA-FSIS	2018	environmental/other	USA:TX	NULL	product-raw-intact-beef	Salmonella enterica subsp. enterica serovar Reading	Reading	4:e,h:1,5	NULL	FSIS11813781	PDT000384484.1	0	0	0	0	4	2	NULL	fosA7,mdsA,mdsB,tet(C)	fosA7,tet(C)	3	asr=HMM,golS,golT	0	NULL	PDS000027448.95	2018	2018	2018	2018	USA
GCA_003915335.1	NULL	SRR7905912	Contig	PRJNA230403	SAMN10133760	CDC	NULL	clinical	USA	NULL	NULL	Salmonella enterica	Reading	4:e,h:1,5	NULL	PNUSAS055096	PDT000385130.1	0	0	0	0	2	0	NULL	mdsA,mdsB	NULL	3	asr=HMM,golS,golT	2	cdtB,sinH	NA	NULL	2018	2018	2018	USA
GCA_005543615.1	NULL	SRR7906621	Contig	PRJNA230403	SAMN10134469	CDC	NULL	clinical	USA	NULL	NULL	Salmonella enterica	Reading	4:e,h:1,5	NULL	PNUSAS053997	PDT000385402.1	0	0	0	0	3	1	NULL	blaHER-3,mdsA,mdsB	blaHER-3	3	asr=HMM,golS,golT	2	cdtB,sinH	PDS000001887.600	NULL	2018	2018	2018	USA
GCA_003899355.1	NULL	SRR7906681	Contig	PRJNA230403	SAMN10134535	CDC	NULL	clinical	USA	NULL	NULL	Salmonella enterica	Reading	4:e,h:1,5	NULL	PNUSAS055479	PDT000385426.1	0	0	0	0	2	0	NULL	mdsA,mdsB	NULL	3	asr=HMM,golS,golT	2	cdtB,sinH	PDS000001887.600	NULL	2018	2018	2018	USA
GCA_005616335.1	NULL	SRR7906685	Contig	PRJNA230403	SAMN10134534	CDC	NULL	clinical	USA	NULL	NULL	Salmonella enterica	Reading	4:e,h:1,5	NULL	PNUSAS055480	PDT000385428.1	0	0	0	0	2	0	NULL	mdsA,mdsB	NULL	3	asr=HMM,golS,golT	2	cdtB,sinH	PDS000001887.600	NULL	2018	2018	2018	USA
GCA_005446745.1	NULL	SRR7907587	Contig	PRJNA292661	SAMN10133042	FDA	2017	environmental/other	USA:MD	NULL	ground turkey	Salmonella enterica subsp. enterica serovar Reading	Reading	4:e,h:1,5	NULL	CVM N17S1354	PDT000385545.1	0	0	0	0	7	5	NULL	aph(3'')-Ib,aph(6)-Id,blaTEM-1,mdsA,mdsB,sul2,tet(A)	aph(3'')-Ib,aph(6)-Id,blaTEM-1,sul2,tet(A)	3	asr=HMM,golS,golT	2	cdtB,sinH	PDS000001887.600	2017	2018	2018	2017	USA
GCA_004278195.1	NULL	SRR7907595	Contig	PRJNA292661	SAMN10132873	FDA	2017	environmental/other	USA:IA	NULL	ground turkey	Salmonella enterica subsp. enterica serovar Reading	Reading	4:e,h:1,5	NULL	CVM N17S534	PDT000385553.1	0	0	0	0	6	4	NULL	aph(3'')-Ib,aph(6)-Id,mdsA,mdsB,sul2,tet(A)	aph(3'')-Ib,aph(6)-Id,sul2,tet(A)	3	asr=HMM,golS,golT	2	cdtB,sinH	PDS000001887.600	2017	2018	2018	2017	USA
GCA_005616615.1	NULL	SRR7907601	Contig	PRJNA292661	SAMN10132872	FDA	2017	environmental/other	USA:IA	NULL	ground turkey	Salmonella enterica subsp. enterica serovar Reading	Reading	4:e,h:1,5	NULL	CVM N17S531	PDT000385559.1	0	0	0	0	4	2	NULL	blaTEM,blaTEM-1,mdsA,mdsB	blaTEM,blaTEM-1	3	asr=HMM,golS,golT	2	cdtB,sinH	PDS000001887.600	2017	2018	2018	2017	USA
GCA_005616655.1	NULL	SRR7907614	Contig	PRJNA292661	SAMN10132797	FDA	2017	environmental/other	USA:MO	NULL	ground turkey	Salmonella enterica subsp. enterica serovar Reading	Reading	4:e,h:1,5	NULL	CVM N17S181	PDT000385572.1	0	0	0	0	2	0	NULL	mdsA,mdsB	NULL	3	asr=HMM,golS,golT	2	cdtB,sinH	PDS000001887.600	2017	2018	2018	2017	USA
GCA_003918715.1	NULL	SRR7907615	Contig	PRJNA292661	SAMN10132796	FDA	2017	environmental/other	USA:MO	NULL	ground turkey	Salmonella enterica subsp. enterica serovar Reading	Reading	4:e,h:1,5	NULL	CVM N17S180	PDT000385573.1	0	0	0	0	2	0	NULL	mdsA,mdsB	NULL	3	asr=HMM,golS,golT	2	cdtB,sinH	PDS000001887.600	2017	2018	2018	2017	USA
GCA_005543475.1	NULL	SRR7907640	Contig	PRJNA292661	SAMN10132877	FDA	2017	environmental/other	USA:IA	NULL	ground turkey	Salmonella enterica subsp. enterica serovar Reading	Reading	4:e,h:1,5	NULL	CVM N17S545	PDT000385598.1	0	0	0	0	3	1	NULL	blaTEM-1,mdsA,mdsB	blaTEM-1	3	asr=HMM,golS,golT=PARTIAL_END_OF_CONTIG	2	cdtB,sinH	PDS000001887.600	2017	2018	2018	2017	USA
GCA_005688615.1	NULL	SRR7907644	Contig	PRJNA292661	SAMN10132881	FDA	2017	environmental/other	USA:IA	NULL	ground turkey	Salmonella enterica subsp. enterica serovar Reading	Reading	4:e,h:1,5	NULL	CVM N17S552	PDT000385602.1	0	0	0	0	3	1	NULL	blaTEM-1,mdsA,mdsB	blaTEM-1	3	asr=HMM,golS,golT	2	cdtB,sinH	PDS000001887.600	2017	2018	2018	2017	USA
GCA_005446705.1	NULL	SRR7907645	Contig	PRJNA292661	SAMN10132880	FDA	2017	environmental/other	USA:IA	NULL	ground turkey	Salmonella enterica subsp. enterica serovar Reading	Reading	4:e,h:1,5	NULL	CVM N17S549	PDT000385603.1	0	0	0	0	7	5	NULL	aph(3'')-Ib,aph(6)-Id,blaTEM-1,mdsA,mdsB,sul2,tet(A)	aph(3'')-Ib,aph(6)-Id,blaTEM-1,sul2,tet(A)	3	asr=HMM,golS,golT	2	cdtB,sinH	PDS000001887.600	2017	2018	2018	2017	USA
GCA_005446785.1	NULL	SRR7907646	Contig	PRJNA292661	SAMN10132879	FDA	2017	environmental/other	USA:IA	NULL	ground turkey	Salmonella enterica subsp. enterica serovar Reading	Reading	4:e,h:1,5	NULL	CVM N17S548	PDT000385604.1	0	0	0	0	6	4	NULL	aph(3'')-Ib,aph(6)-Id,mdsA,mdsB,sul2,tet(A)	aph(3'')-Ib,aph(6)-Id,sul2,tet(A)	3	asr=HMM,golS,golT	2	cdtB,sinH	PDS000001887.600	2017	2018	2018	2017	USA
GCA_005447045.1	NULL	SRR7907670	Contig	PRJNA292661	SAMN10132979	FDA	2017	environmental/other	USA:SC	NULL	ground turkey	Salmonella enterica subsp. enterica serovar Reading	Reading	4:e,h:1,5	NULL	CVM N17S1091	PDT000385628.1	0	0	0	0	2	0	NULL	mdsA,mdsB	NULL	3	asr=HMM,golS,golT	2	cdtB,sinH	PDS000001887.600	2017	2018	2018	2017	USA
GCA_005688495.1	NULL	SRR7907685	Contig	PRJNA292661	SAMN10132894	FDA	2017	environmental/other	USA:IA	NULL	ground turkey	Salmonella enterica subsp. enterica serovar Reading	Reading	4:e,h:1,5	NULL	CVM N17S591	PDT000385643.1	0	0	0	0	8	6	NULL	aph(3'')-Ib,aph(6)-Id,blaTEM,blaTEM-1,mdsA,mdsB,sul2,tet(A)	aph(3'')-Ib,aph(6)-Id,blaTEM,blaTEM-1,sul2,tet(A)	3	asr=HMM,golS,golT	2	cdtB,sinH	PDS000001887.600	2017	2018	2018	2017	USA
GCA_005545115.1	NULL	SRR7907701	Contig	PRJNA292661	SAMN10132777	FDA	2017	environmental/other	USA:MD	NULL	ground turkey	Salmonella enterica subsp. enterica serovar Reading	Reading	4:e,h:1,5	NULL	CVM N17S128	PDT000385659.1	0	0	0	0	2	0	NULL	mdsA,mdsB	NULL	3	asr=HMM,golS,golT	2	cdtB,sinH	PDS000001887.600	2017	2018	2018	2017	USA
GCA_004281485.1	NULL	SRR7907711	Contig	PRJNA292661	SAMN10132965	FDA	2017	environmental/other	USA:MD	NULL	ground turkey	Salmonella enterica subsp. enterica serovar Reading	Reading	4:e,h:1,5	NULL	CVM N17S969	PDT000385669.1	0	0	0	0	2	0	NULL	mdsA,mdsB	NULL	3	asr=HMM,golS,golT	2	cdtB,sinH	PDS000001887.600	2017	2018	2018	2017	USA
GCA_005767595.1	NULL	SRR7907732	Contig	PRJNA292661	SAMN10133090	FDA	2017	environmental/other	USA:TN	NULL	ground turkey	Salmonella enterica subsp. enterica serovar Reading	Reading	4:e,h:1,5	NULL	CVM N17S1631	PDT000385690.1	0	0	0	0	4	2	NULL	blaTEM,blaTEM-1,mdsA,mdsB	blaTEM,blaTEM-1	3	asr=HMM,golS,golT	2	cdtB,sinH	PDS000001887.600	2017	2018	2018	2017	USA
GCA_005688895.1	NULL	SRR7907734	Contig	PRJNA292661	SAMN10132855	FDA	2017	environmental/other	USA:TX	NULL	ground turkey	Salmonella enterica subsp. enterica serovar Reading	Reading	4:e,h:1,5	NULL	CVM N17S424	PDT000385692.1	0	0	0	0	2	0	NULL	mdsA,mdsB	NULL	3	asr=HMM,golS,golT	2	cdtB,sinH	PDS000001887.600	2017	2018	2018	2017	USA
GCA_005447545.1	NULL	SRR7907771	Contig	PRJNA292661	SAMN10133048	FDA	2017	environmental/other	USA:MO	NULL	ground turkey	Salmonella enterica subsp. enterica serovar Reading	Reading	4:e,h:1,5	NULL	CVM N17S1388	PDT000385729.1	0	0	0	0	4	2	NULL	blaTEM,blaTEM-1,mdsA,mdsB	blaTEM,blaTEM-1	3	asr=HMM,golS,golT	2	cdtB,sinH	PDS000001887.600	2017	2018	2018	2017	USA
GCA_005767715.1	NULL	SRR7907792	Contig	PRJNA292661	SAMN10132922	FDA	2017	environmental/other	USA:MO	NULL	ground turkey	Salmonella enterica subsp. enterica serovar Reading	Reading	4:e,h:1,5	NULL	CVM N17S694	PDT000385750.1	0	0	0	0	2	0	NULL	mdsA,mdsB	NULL	3	asr=HMM,golS,golT	2	cdtB,sinH	PDS000001887.600	2017	2018	2018	2017	USA
GCA_005769025.1	NULL	SRR7907797	Contig	PRJNA292661	SAMN10132917	FDA	2017	environmental/other	USA:MO	NULL	ground turkey	Salmonella enterica subsp. enterica serovar Reading	Reading	4:e,h:1,5	NULL	CVM N17S679	PDT000385755.1	0	0	0	0	3	1	NULL	blaTEM-1,mdsA,mdsB	blaTEM-1	3	asr=HMM,golS,golT	2	cdtB,sinH	PDS000001887.600	2017	2018	2018	2017	USA
GCA_004278575.1	NULL	SRR7907813	Contig	PRJNA292661	SAMN10132826	FDA	2017	environmental/other	USA:PA	NULL	ground turkey	Salmonella enterica subsp. enterica serovar Reading	Reading	4:e,h:1,5	NULL	CVM N17S306	PDT000385771.1	0	0	0	0	2	0	NULL	mdsA,mdsB	NULL	3	asr=HMM,golS,golT	2	cdtB,sinH	PDS000001887.600	2017	2018	2018	2017	USA
GCA_005447625.1	NULL	SRR7907822	Contig	PRJNA292661	SAMN10132769	FDA	2017	environmental/other	USA:IA	NULL	ground turkey	Salmonella enterica subsp. enterica serovar Reading	Reading	4:e,h:1,5	NULL	CVM N17S059	PDT000385780.1	0	0	0	0	3	1	NULL	blaTEM-1,mdsA,mdsB	blaTEM-1	3	asr=HMM,golS,golT	2	cdtB,sinH	PDS000001887.600	2017	2018	2018	2017	USA
GCA_005415435.1	NULL	SRR7907826	Contig	PRJNA292661	SAMN10132813	FDA	2017	environmental/other	USA:NM	NULL	ground turkey	Salmonella enterica subsp. enterica serovar Reading	Reading	4:e,h:1,5	NULL	CVM N17S245	PDT000385784.1	0	0	0	0	3	1	NULL	aph(3')-Ia,mdsA,mdsB	aph(3')-Ia	3	asr=HMM,golS,golT	2	cdtB,sinH	PDS000001887.600	2017	2018	2018	2017	USA
GCA_005617315.1	NULL	SRR7907838	Contig	PRJNA292661	SAMN10132930	FDA	2017	environmental/other	USA:OR	NULL	ground turkey	Salmonella enterica subsp. enterica serovar Reading	Reading	4:e,h:1,5	NULL	CVM N17S796	PDT000385796.1	0	0	0	0	6	4	NULL	aph(3'')-Ib,aph(6)-Id,mdsA,mdsB,sul2,tet(A)	aph(3'')-Ib,aph(6)-Id,sul2,tet(A)	3	asr=HMM,golS,golT	2	cdtB,sinH	PDS000001887.600	2017	2018	2018	2017	USA
GCA_005545275.1	NULL	SRR7907850	Contig	PRJNA292661	SAMN10132815	FDA	2017	environmental/other	USA:NM	NULL	ground turkey	Salmonella enterica subsp. enterica serovar Reading	Reading	4:e,h:1,5	NULL	CVM N17S261	PDT000385808.1	0	0	0	0	2	0	NULL	mdsA,mdsB	NULL	3	asr=HMM,golS,golT	2	cdtB,sinH	PDS000001887.600	2017	2018	2018	2017	USA
GCA_005617335.1	NULL	SRR7907851	Contig	PRJNA292661	SAMN10133033	FDA	2017	environmental/other	USA:LA	NULL	ground turkey	Salmonella enterica subsp. enterica serovar Reading	Reading	4:e,h:1,5	NULL	CVM N17S1334	PDT000385809.1	0	0	0	0	2	0	NULL	mdsA,mdsB	NULL	3	asr=HMM,golS,golT	2	cdtB,sinH	PDS000001887.600	2017	2018	2018	2017	USA
GCA_005689035.1	NULL	SRR7907868	Contig	PRJNA292661	SAMN10132944	FDA	2017	environmental/other	USA:TX	NULL	ground turkey	Salmonella enterica subsp. enterica serovar Reading	Reading	4:e,h:1,5	NULL	CVM N17S862	PDT000385826.1	0	0	0	0	8	6	NULL	aph(3'')-Ib,aph(6)-Id,blaTEM,blaTEM-1,mdsA,mdsB,sul2,tet(A)	aph(3'')-Ib,aph(6)-Id,blaTEM,blaTEM-1,sul2,tet(A)	3	asr=HMM,golS,golT	2	cdtB,sinH	PDS000001887.600	2017	2018	2018	2017	USA
GCA_005769245.1	NULL	SRR7907893	Contig	PRJNA292661	SAMN10133066	FDA	2017	environmental/other	USA:MD	NULL	ground turkey	Salmonella enterica subsp. enterica serovar Reading	Reading	4:e,h:1,5	NULL	CVM N17S1550	PDT000385851.1	0	0	0	0	3	1	NULL	blaTEM-1,mdsA,mdsB	blaTEM-1	3	asr=HMM,golS,golT	2	cdtB,sinH	PDS000001887.600	2017	2018	2018	2017	USA
GCA_005415555.1	NULL	SRR7907913	Contig	PRJNA292661	SAMN10132945	FDA	2017	environmental/other	USA:TX	NULL	ground turkey	Salmonella enterica subsp. enterica serovar Reading	Reading	4:e,h:1,5	NULL	CVM N17S864	PDT000385871.1	0	0	0	0	3	1	NULL	blaTEM-1,mdsA,mdsB	blaTEM-1	3	asr=HMM,golS,golT	2	cdtB,sinH	PDS000001887.600	2017	2018	2018	2017	USA
GCA_007322235.1	NULL	SRR7939345	Contig	PRJNA242847	SAMN10141812	USDA-FSIS	2018	environmental/other	USA:UT	NULL	Comminuted Turkey	Salmonella enterica subsp. enterica serovar Reading	Reading	4:e,h:1,5	NULL	FSIS21822177	PDT000386539.1	0	0	0	0	2	0	NULL	mdsA,mdsB	NULL	3	asr=HMM,golS,golT	2	cdtB,sinH	PDS000001887.600	2018	2018	2018	2018	USA
GCA_005448565.1	NULL	SRR7939637	Contig	PRJNA230403	SAMN10142469	CDC	NULL	clinical	USA	NULL	NULL	Salmonella enterica	Reading	4:e,h:1,5	NULL	PNUSAS055817	PDT000386674.1	0	0	0	0	2	0	NULL	mdsA,mdsB	NULL	3	asr=HMM,golS,golT	2	cdtB,sinH	PDS000001887.600	NULL	2018	2018	2018	USA
GCA_007323235.1	NULL	SRR7956006	Contig	PRJNA292666	SAMN10165234	USDA-FSIS	2018	environmental/other	USA:PA	NULL	Animal-Turkey-Young Turkey	Salmonella enterica subsp. enterica serovar Reading	Reading	4:e,h:1,5	NULL	FSIS11814457	PDT000387512.1	0	0	0	0	6	4	NULL	aph(3'')-Ib,aph(6)-Id,mdsA,mdsB,sul2,tet(A)	aph(3'')-Ib,aph(6)-Id,sul2,tet(A)	3	asr=HMM,golS,golT	2	cdtB,sinH	PDS000001887.600	2018	2018	2018	2018	USA
GCA_005449655.1	NULL	SRR7958770	Contig	PRJNA230403	SAMN10170811	CDC	NULL	clinical	USA	NULL	NULL	Salmonella enterica	Reading	4:e,h:1,5	NULL	PNUSAS055596	PDT000387890.1	0	0	0	0	8	6	NULL	aph(3'')-Ib,aph(6)-Id,blaTEM,blaTEM-1,mdsA,mdsB,sul2,tet(A)	aph(3'')-Ib,aph(6)-Id,blaTEM,blaTEM-1,sul2,tet(A)	3	asr=HMM,golS,golT	2	cdtB,sinH	PDS000001887.600	NULL	2018	2018	2018	USA
GCA_005770805.1	NULL	SRR7958774	Contig	PRJNA230403	SAMN10170808	CDC	NULL	clinical	USA	NULL	NULL	Salmonella enterica	Reading	4:e,h:1,5	NULL	PNUSAS055599	PDT000387894.1	0	0	0	0	7	5	NULL	aph(3'')-Ib,aph(6)-Id,blaTEM-1,mdsA,mdsB,sul2,tet(A)	aph(3'')-Ib,aph(6)-Id,blaTEM-1,sul2,tet(A)	3	asr=HMM,golS,golT	2	cdtB,sinH	PDS000001887.600	NULL	2018	2018	2018	USA
GCA_005449745.1	NULL	SRR7958863	Contig	PRJNA230403	SAMN10170875	CDC	NULL	clinical	USA	NULL	NULL	Salmonella enterica	Reading	4:e,h:1,5	NULL	PNUSAS055557	PDT000387955.1	0	0	0	0	2	0	NULL	mdsA,mdsB	NULL	4	arsC=HMM,asr=HMM,golS,golT	2	cdtB,sinH	NA	NULL	2018	2018	2018	USA
GCA_004234585.1	NULL	SRR7959002	Contig	PRJNA230403	SAMN10171293	CDC	NULL	clinical	USA	NULL	NULL	Salmonella enterica	Reading	4:e,h:1,5	NULL	PNUSAS055369	PDT000388038.1	0	0	0	0	3	1	NULL	blaTEM-1,mdsA,mdsB	blaTEM-1	3	asr=HMM,golS,golT	2	cdtB,sinH	PDS000001887.600	NULL	2018	2018	2018	USA
GCA_005545935.1	NULL	SRR7965131	Contig	PRJNA230403	SAMN10177574	CDC	NULL	clinical	USA	NULL	NULL	Salmonella enterica	Reading	4:e,h:1,5	NULL	PNUSAS056222	PDT000388670.1	0	0	0	0	8	6	NULL	aph(3'')-Ib,aph(6)-Id,blaTEM,blaTEM-1,mdsA,mdsB,sul2,tet(A)	aph(3'')-Ib,aph(6)-Id,blaTEM,blaTEM-1,sul2,tet(A)	3	asr=HMM,golS,golT	2	cdtB,sinH	PDS000001887.600	NULL	2018	2018	2018	USA
GCA_005772275.1	NULL	SRR7965135	Contig	PRJNA230403	SAMN10177576	CDC	NULL	clinical	USA	NULL	NULL	Salmonella enterica	Reading	4:e,h:1,5	NULL	PNUSAS056213	PDT000388674.1	0	0	0	0	8	6	NULL	aph(3'')-Ib,aph(6)-Id,blaTEM,blaTEM-1,mdsA,mdsB,sul2,tet(A)	aph(3'')-Ib,aph(6)-Id,blaTEM,blaTEM-1,sul2,tet(A)	3	asr=HMM,golS,golT	2	cdtB,sinH	PDS000001887.600	NULL	2018	2018	2018	USA
GCA_003902235.1	NULL	SRR7966654	Contig	PRJNA242847	SAMN10178499	USDA-FSIS	2018	environmental/other	USA:WI	NULL	Comminuted Turkey	Salmonella enterica subsp. enterica	Reading	4:e,h:1,5	NULL	FSIS31801128	PDT000388814.1	0	0	0	0	3	1	NULL	blaTEM-1,mdsA,mdsB	blaTEM-1	3	asr=HMM,golS,golT	2	cdtB,sinH	PDS000001887.600	2018	2018	2018	2018	USA
GCA_007326795.1	NULL	SRR7974099	Contig	PRJNA242847	SAMN10182855	USDA-FSIS	2018	environmental/other	USA:MN	NULL	Comminuted Turkey	Salmonella enterica subsp. enterica serovar Reading	Reading	4:e,h:1,5	NULL	FSIS21822255	PDT000388941.1	0	0	0	0	8	6	NULL	aac(3)-IVa,aph(3'')-Ib,aph(4)-Ia,aph(6)-Id,mdsA,mdsB,sul2,tet(A)	aac(3)-IVa,aph(3'')-Ib,aph(4)-Ia,aph(6)-Id,sul2,tet(A)	17	asr=HMM,golS,golT,pcoA,pcoB,pcoC,pcoD,pcoR,pcoS,silA,silB,silC,silE,silF,silP,silR,silS	2	cdtB,sinH	PDS000001887.600	2018	2018	2018	2018	USA
GCA_004230265.1	NULL	SRR7985809	Contig	PRJNA242847	SAMN10222494	USDA-FSIS	2018	environmental/other	USA:IN	NULL	Comminuted Turkey	Salmonella enterica subsp. enterica	Reading	4:e,h:1,5	NULL	FSIS21822279	PDT000389599.1	0	0	0	0	3	1	NULL	blaTEM-1,mdsA,mdsB	blaTEM-1	3	asr=HMM,golS,golT	2	cdtB,sinH	PDS000001887.600	2018	2018	2018	2018	USA
GCA_007330435.1	NULL	SRR8003821	Contig	PRJNA242847	SAMN10230610	USDA-FSIS	2018	environmental/other	USA:WI	NULL	Comminuted Turkey	Salmonella enterica subsp. enterica serovar Reading	Reading	4:e,h:1,5	NULL	FSIS21822293	PDT000390360.1	0	0	0	0	2	0	NULL	mdsA,mdsB	NULL	3	asr=HMM,golS,golT	2	cdtB,sinH	PDS000001887.600	2018	2018	2018	2018	USA
GCA_007330875.1	NULL	SRR8003825	Contig	PRJNA242847	SAMN10230612	USDA-FSIS	2018	environmental/other	USA:MN	NULL	Comminuted Turkey	Salmonella enterica subsp. enterica serovar Reading	Reading	4:e,h:1,5	NULL	FSIS21822295	PDT000390364.1	0	0	0	0	2	0	NULL	mdsA,mdsB	NULL	3	asr=HMM,golS,golT	2	cdtB,sinH	PDS000001887.600	2018	2018	2018	2018	USA
GCA_005548035.1	NULL	SRR8030251	Contig	PRJNA230403	SAMN10231816	CDC	NULL	clinical	USA	NULL	NULL	Salmonella enterica	Reading	4:e,h:1,5	NULL	PNUSAS056613	PDT000390490.1	0	0	0	0	2	0	NULL	mdsA,mdsB	NULL	3	asr=HMM,golS,golT	2	cdtB,sinH	PDS000001887.600	NULL	2018	2018	2018	USA
GCA_004230065.1	NULL	SRR8037275	Contig	PRJNA242847	SAMN10232947	USDA-FSIS	2018	environmental/other	USA:MN	NULL	Comminuted Turkey	Salmonella enterica subsp. enterica	Reading	4:e,h:1,5	NULL	FSIS31801142	PDT000390601.1	0	0	0	0	8	6	NULL	aph(3'')-Ib,aph(3')-Ia,aph(6)-Id,blaTEM-1,mdsA,mdsB,sul2,tet(A)	aph(3'')-Ib,aph(3')-Ia,aph(6)-Id,blaTEM-1,sul2,tet(A)	3	asr=HMM,golS,golT	2	cdtB,sinH	PDS000001887.600	2018	2018	2018	2018	USA
GCA_005621395.1	NULL	SRR8054099	Contig	PRJNA230403	SAMN10240934	CDC	NULL	clinical	USA	NULL	NULL	Salmonella enterica	Reading	4:e,h:1,5	NULL	PNUSAS057178	PDT000391126.1	0	0	0	0	2	0	NULL	mdsA,mdsB	NULL	3	asr=HMM,golS,golT	2	cdtB,sinH	PDS000001887.600	NULL	2018	2018	2018	USA
GCA_007331495.1	NULL	SRR8054419	Contig	PRJNA242847	SAMN10240997	USDA-FSIS	2018	environmental/other	USA:TN	NULL	comminuted beef	Salmonella enterica subsp. enterica serovar Reading	Reading	4:e,h:1,5	NULL	FSIS21822322	PDT000391435.1	0	0	0	0	3	1	NULL	fosA7,mdsA,mdsB	fosA7	3	asr=HMM,golS,golT	0	NULL	PDS000004162.41	2018	2018	2018	2018	USA
GCA_005453345.1	NULL	SRR8058183	Contig	PRJNA230403	SAMN10242979	CDC	NULL	clinical	USA	NULL	NULL	Salmonella enterica	Reading	4:e,h:1,5	NULL	PNUSAS049764	PDT000391551.1	0	0	0	0	7	5	NULL	aph(3'')-Ib,aph(6)-Id,blaTEM-1,mdsA,mdsB,sul2,tet(A)	aph(3'')-Ib,aph(6)-Id,blaTEM-1,sul2,tet(A)	3	asr=HMM,golS,golT	2	cdtB,sinH	PDS000001887.600	NULL	2018	2018	2018	USA
GCA_011477075.1	NULL	SRR8058221	Contig	PRJNA242847	SAMN10242809	USDA-FSIS	2018	environmental/other	USA:MN	NULL	Comminuted Turkey	Salmonella enterica subsp. enterica	Reading	4:e,h:1,5	NULL	FSIS11814661	PDT000391580.2	0	0	0	0	3	1	NULL	blaTEM-1,mdsA,mdsB	blaTEM-1	3	asr=HMM,golS,golT	2	cdtB,sinH	PDS000001887.600	2018	2018	2018	2018	USA
GCA_005897725.1	NULL	SRR8064308	Contig	PRJNA292661	SAMN10242845	FDA	2017	environmental/other	USA:PA	NULL	ground turkey	Salmonella enterica subsp. enterica serovar Reading	Reading	4:e,h:1,5	NULL	CVM N17S1580	PDT000391746.1	0	0	0	0	7	5	NULL	aph(3'')-Ib,aph(6)-Id,blaTEM-1,mdsA,mdsB,sul2,tet(A)	aph(3'')-Ib,aph(6)-Id,blaTEM-1,sul2,tet(A)	3	asr=HMM,golS,golT	2	cdtB,sinH	PDS000001887.600	2017	2018	2018	2017	USA
GCA_007331055.1	NULL	SRR8066649	Contig	PRJNA242847	SAMN10248723	USDA-FSIS	2018	environmental/other	USA:KY	NULL	Product-Raw-Ground, Comminuted or Otherwise Nonintact-Pork	Salmonella enterica subsp. enterica serovar Reading	Reading	4:e,h:1,5	NULL	FSIS31801151	PDT000391844.1	0	0	0	0	3	1	NULL	fosA7,mdsA,mdsB	fosA7	3	asr=HMM,golS,golT	0	NULL	PDS000004162.41	2018	2018	2018	2018	USA
GCA_005525735.1	NULL	SRR8076526	Contig	PRJNA230403	SAMN10258275	CDC	NULL	clinical	USA	NULL	NULL	Salmonella enterica	Reading	4:e,h:1,5	NULL	PNUSAS049758	PDT000392770.1	0	0	0	0	7	5	NULL	aph(3'')-Ib,aph(6)-Id,blaTEM-1,mdsA,mdsB,sul2,tet(A)	aph(3'')-Ib,aph(6)-Id,blaTEM-1,sul2,tet(A)	3	asr=HMM,golS,golT	2	cdtB,sinH	PDS000001887.600	NULL	2018	2018	2018	USA
GCA_007332225.1	NULL	SRR8080796	Contig	PRJNA242847	SAMN10261125	USDA-FSIS	2018	environmental/other	USA:VA	NULL	Comminuted Turkey	Salmonella enterica subsp. enterica serovar Reading	Reading	4:e,h:1,5	NULL	FSIS11814559	PDT000393092.1	0	0	0	0	2	0	NULL	mdsA,mdsB	NULL	3	asr=HMM,golS,golT	2	cdtB,sinH	PDS000001887.600	2018	2018	2018	2018	USA
GCA_007333535.1	NULL	SRR8087252	Contig	PRJNA242847	SAMN10269627	USDA-FSIS	2018	environmental/other	USA:SD	NULL	Comminuted Turkey	Salmonella enterica subsp. enterica serovar Reading	Reading	4:e,h:1,5	NULL	FSIS21822459	PDT000394118.1	0	0	0	0	6	4	NULL	aph(3'')-Ib,aph(6)-Id,mdsA,mdsB,sul2,tet(A)	aph(3'')-Ib,aph(6)-Id,sul2,tet(A)	3	asr=HMM,golS,golT	2	cdtB,sinH	PDS000001887.600	2018	2018	2018	2018	USA
GCA_005552595.1	NULL	SRR8091863	Contig	PRJNA230403	SAMN10276284	CDC	NULL	clinical	USA	NULL	NULL	Salmonella enterica	Reading	4:e,h:1,5	NULL	PNUSAS058400	PDT000394449.1	0	0	0	0	8	6	NULL	aph(3'')-Ib,aph(6)-Id,blaTEM,blaTEM-1,mdsA,mdsB,sul2,tet(A)	aph(3'')-Ib,aph(6)-Id,blaTEM,blaTEM-1,sul2,tet(A)	3	asr=HMM,golS,golT	2	cdtB,sinH	PDS000001887.600	NULL	2018	2018	2018	USA
GCA_003790985.1	NULL	SRR8098474	Contig	PRJNA292666	SAMN10258744	USDA-FSIS	2018	environmental/other	USA:WI	NULL	Animal-Turkey-Young Turkey	Salmonella enterica subsp. enterica	Reading	4:e,h:1,5	NULL	FSIS11814808	PDT000395542.1	0	0	0	0	4	2	NULL	aph(3')-Ia,blaTEM-1,mdsA,mdsB	aph(3')-Ia,blaTEM-1	3	asr=HMM,golS,golT	2	cdtB,sinH	PDS000001887.600	2018	2018	2018	2018	USA
GCA_003732965.1	NULL	SRR8110010	Contig	PRJNA242847	SAMN10291176	USDA-FSIS	2018	environmental/other	USA:IN	NULL	Comminuted Turkey	Salmonella enterica subsp. enterica	Reading	4:e,h:1,5	NULL	FSIS21822499	PDT000396405.1	0	0	0	0	4	2	NULL	blaTEM,blaTEM-1,mdsA,mdsB	blaTEM,blaTEM-1	3	asr=HMM,golS,golT	2	cdtB,sinH	PDS000001887.600	2018	2018	2018	2018	USA
GCA_003733885.1	NULL	SRR8110014	Contig	PRJNA242847	SAMN10291165	USDA-FSIS	2018	environmental/other	USA:SD	NULL	Comminuted Turkey	Salmonella enterica subsp. enterica	Reading	4:e,h:1,5	NULL	FSIS21822488	PDT000396409.1	0	0	0	0	2	0	NULL	mdsA,mdsB	NULL	3	asr=HMM,golS,golT	2	cdtB,sinH	PDS000001887.600	2018	2018	2018	2018	USA
GCA_003738205.1	NULL	SRR8110719	Contig	PRJNA292666	SAMN10292976	USDA-FSIS	2018	environmental/other	USA:TX	NULL	animal-swine-market swine	Salmonella enterica subsp. enterica	Reading	4:e,h:1,5	NULL	FSIS11815055	PDT000396475.1	0	0	0	0	3	1	NULL	fosA7,mdsA,mdsB	fosA7	3	asr=HMM,golS,golT	0	NULL	PDS000027448.95	2018	2018	2018	2018	USA
GCA_003738245.1	NULL	SRR8110920	Contig	PRJNA292666	SAMN10292971	USDA-FSIS	2018	environmental/other	USA:MN	NULL	Animal-Turkey-Young Turkey	Salmonella enterica subsp. enterica	Reading	4:e,h:1,5	NULL	FSIS11815050	PDT000396550.1	0	0	0	0	4	2	NULL	blaTEM,blaTEM-1,mdsA,mdsB	blaTEM,blaTEM-1	3	asr=HMM,golS,golT	2	cdtB,sinH	PDS000001887.600	2018	2018	2018	2018	USA
GCA_003742905.1	NULL	SRR8113599	Contig	PRJNA230403	SAMN10319878	CDC	NULL	clinical	USA	NULL	NULL	Salmonella enterica	Reading	4:e,h:1,5	NULL	PNUSAS054287	PDT000397362.1	0	0	0	0	7	5	NULL	aph(3'')-Ib,aph(6)-Id,blaTEM-1,mdsA,mdsB,sul2,tet(A)	aph(3'')-Ib,aph(6)-Id,blaTEM-1,sul2,tet(A)	3	asr=HMM,golS,golT	2	cdtB,sinH	PDS000001887.600	NULL	2018	2018	2018	USA
GCA_003744805.1	NULL	SRR8113628	Contig	PRJNA230403	SAMN10320094	CDC	NULL	clinical	USA	NULL	NULL	Salmonella enterica	Reading	4:e,h:1,5	NULL	PNUSAS057441	PDT000397391.1	0	0	0	0	2	0	NULL	mdsA,mdsB	NULL	4	arsC=HMM,asr=HMM,golS,golT	2	cdtB,sinH	PDS000038094.3	NULL	2018	2018	2018	USA
GCA_003745345.1	NULL	SRR8121202	Contig	PRJNA230403	SAMN10339100	CDC	NULL	clinical	USA	NULL	NULL	Salmonella enterica	Reading	4:e,h:1,5	NULL	PNUSAS058710	PDT000398651.1	0	0	0	0	8	6	NULL	aph(3'')-Ib,aph(6)-Id,blaTEM,blaTEM-1,mdsA,mdsB,sul2,tet(A)	aph(3'')-Ib,aph(6)-Id,blaTEM,blaTEM-1,sul2,tet(A)	3	asr=HMM,golS,golT	2	cdtB,sinH	PDS000001887.600	NULL	2018	2018	2018	USA
GCA_003740045.1	NULL	SRR8121216	Contig	PRJNA230403	SAMN10339092	CDC	NULL	clinical	USA	NULL	NULL	Salmonella enterica	Reading	4:e,h:1,5	NULL	PNUSAS058074	PDT000398660.1	0	0	0	0	2	0	NULL	mdsA,mdsB	NULL	4	arsC=HMM,asr=HMM,golS,golT	2	cdtB,sinH	PDS000005910.73	NULL	2018	2018	2018	USA
GCA_003765645.1	NULL	SRR8136934	Contig	PRJNA292666	SAMN10346680	USDA-FSIS	2018	environmental/other	USA:MN	NULL	Animal-Turkey-Young Turkey	Salmonella enterica subsp. enterica	Reading	4:e,h:1,5	NULL	FSIS11815265	PDT000399434.1	0	0	0	0	4	2	NULL	blaTEM,blaTEM-1,mdsA,mdsB	blaTEM,blaTEM-1	3	asr=HMM,golS,golT	2	cdtB,sinH	PDS000001887.600	2018	2018	2018	2018	USA
GCA_003758005.1	NULL	SRR8142408	Contig	PRJNA230403	SAMN10356001	CDC	NULL	clinical	USA	NULL	NULL	Salmonella enterica	Reading	4:e,h:1,5	NULL	PNUSAS058139	PDT000400047.1	0	0	0	0	2	0	NULL	mdsA,mdsB	NULL	3	asr=HMM,golS,golT	2	cdtB,sinH	PDS000001887.600	NULL	2018	2018	2018	USA
GCA_003782325.1	NULL	SRR8144995	Contig	PRJNA230403	SAMN10365846	CDC	NULL	clinical	USA	NULL	NULL	Salmonella enterica	Reading	4:e,h:1,5	NULL	PNUSAS059670	PDT000400494.1	0	0	0	0	2	0	NULL	mdsA,mdsB	NULL	3	asr=HMM,golS,golT	2	cdtB,sinH	PDS000001887.600	NULL	2018	2018	2018	USA
GCA_003783605.1	NULL	SRR8145080	Contig	PRJNA230403	SAMN10366010	CDC	NULL	clinical	USA	NULL	NULL	Salmonella enterica	Reading	4:e,h:1,5	NULL	PNUSAS056288	PDT000400579.1	0	0	0	0	4	2	NULL	aph(3')-Ia,blaTEM-1,mdsA,mdsB	aph(3')-Ia,blaTEM-1	3	asr=HMM,golS,golT	2	cdtB,sinH	PDS000001887.600	NULL	2018	2018	2018	USA
GCA_003777445.1	NULL	SRR8145237	Contig	PRJNA230403	SAMN10366679	CDC	NULL	clinical	USA	NULL	NULL	Salmonella enterica	Reading	4:e,h:1,5	NULL	PNUSAS059236	PDT000400736.1	0	0	0	0	3	1	NULL	blaTEM-1,mdsA,mdsB	blaTEM-1	3	asr=HMM,golS,golT	2	cdtB,sinH	PDS000001887.600	NULL	2018	2018	2018	USA
GCA_003762255.1	NULL	SRR8146904	Contig	PRJNA242847	SAMN10365050	USDA-FSIS	2018	environmental/other	USA:MN	NULL	Comminuted Turkey	Salmonella enterica subsp. enterica	Reading	4:e,h:1,5	NULL	FSIS21822578	PDT000402744.1	0	0	0	0	3	1	NULL	blaTEM-1,mdsA,mdsB	blaTEM-1	3	asr=HMM,golS,golT	2	cdtB,sinH	PDS000001887.600	2018	2018	2018	2018	USA
GCA_004228385.1	NULL	SRR8157445	Contig	PRJNA242847	SAMN10367129	USDA-FSIS	2018	environmental/other	USA:UT	NULL	Comminuted Turkey	Salmonella enterica subsp. enterica	Reading	4:e,h:1,5	NULL	FSIS11815374	PDT000403161.1	0	0	0	0	2	0	NULL	mdsA,mdsB	NULL	3	asr=HMM,golS,golT	2	cdtB,sinH	PDS000001887.600	2018	2018	2018	2018	USA
GCA_003923845.1	NULL	SRR8157473	Contig	PRJNA242847	SAMN10367136	USDA-FSIS	2018	environmental/other	USA:MN	NULL	Comminuted Turkey	Salmonella enterica subsp. enterica	Reading	4:e,h:1,5	NULL	FSIS11815381	PDT000403177.1	0	0	0	0	6	4	NULL	aph(3'')-Ib,aph(6)-Id,mdsA,mdsB,sul2,tet(A)	aph(3'')-Ib,aph(6)-Id,sul2,tet(A)	3	asr=HMM,golS,golT	2	cdtB,sinH	PDS000001887.600	2018	2018	2018	2018	USA
GCA_004229725.1	NULL	SRR8157509	Contig	PRJNA242847	SAMN10367135	USDA-FSIS	2018	environmental/other	USA:VA	NULL	Comminuted Turkey	Salmonella enterica subsp. enterica	Reading	4:e,h:1,5	NULL	FSIS11815380	PDT000403182.1	0	0	0	0	3	1	NULL	blaTEM-1,mdsA,mdsB	blaTEM-1	3	asr=HMM,golS,golT	2	cdtB,sinH	PDS000001887.600	2018	2018	2018	2018	USA
GCA_007349165.1	NULL	SRR8157511	Contig	PRJNA242847	SAMN10367131	USDA-FSIS	2018	environmental/other	USA:MN	NULL	Comminuted Turkey	Salmonella enterica subsp. enterica serovar Reading	Reading	4:e,h:1,5	NULL	FSIS11815376	PDT000403184.1	0	0	0	0	2	0	NULL	mdsA,mdsB	NULL	3	asr=HMM,golS,golT	2	cdtB,sinH	PDS000001887.600	2018	2018	2018	2018	USA
GCA_005526665.1	NULL	SRR8164339	Contig	PRJNA230403	SAMN10387209	CDC	NULL	clinical	USA	NULL	NULL	Salmonella enterica	Reading	4:e,h:1,5	NULL	PNUSAS059878	PDT000403253.1	0	0	0	0	2	0	NULL	mdsA,mdsB	NULL	3	asr=HMM,golS,golT	2	cdtB,sinH	PDS000001887.600	NULL	2018	2018	2018	USA
GCA_007347505.1	NULL	SRR8169733	Contig	PRJNA242847	SAMN10390955	USDA-FSIS	2018	environmental/other	USA:AR	NULL	Comminuted Turkey	Salmonella enterica subsp. enterica serovar Reading	Reading	4:e,h:1,5	NULL	FSIS21822622	PDT000403621.1	0	0	0	0	2	0	NULL	mdsA,mdsB	NULL	3	asr=HMM,golS,golT	2	cdtB,sinH	PDS000001887.600	2018	2018	2018	2018	USA
GCA_007347735.1	NULL	SRR8169738	Contig	PRJNA242847	SAMN10390956	USDA-FSIS	2018	environmental/other	USA:MN	NULL	Comminuted Turkey	Salmonella enterica subsp. enterica serovar Reading	Reading	4:e,h:1,5	NULL	FSIS21822623	PDT000403624.1	0	0	0	0	3	1	NULL	blaTEM-1,mdsA,mdsB	blaTEM-1	3	asr=HMM,golS,golT	2	cdtB,sinH	PDS000001887.600	2018	2018	2018	2018	USA
GCA_005554715.1	NULL	SRR8170800	Contig	PRJNA230403	SAMN10391650	CDC	NULL	clinical	USA	NULL	NULL	Salmonella enterica	Reading	4:e,h:1,5	NULL	PNUSAS059381	PDT000403925.1	0	0	0	0	2	0	NULL	mdsA,mdsB	NULL	3	asr=HMM,golS,golT	2	cdtB,sinH	PDS000001887.600	NULL	2018	2018	2018	USA
GCA_004228655.1	NULL	SRR8172882	Contig	PRJNA242847	SAMN10392890	USDA-FSIS	2018	environmental/other	USA:CT	NULL	comminuted beef	Salmonella enterica subsp. enterica	Reading	4:e,h:1,5	NULL	FSIS11815541	PDT000404728.1	0	0	0	0	3	1	NULL	fosA7,mdsA,mdsB	fosA7	3	asr=HMM,golS,golT	0	NULL	PDS000027448.95	2018	2018	2018	2018	USA
GCA_005628015.1	poultry	SRR8176530	Contig	PRJNA186035	SAMN10395263	OSF	2018	environmental/other	USA:NE	NULL	poultry	Salmonella enterica	Reading	4:e,h:1,5	Food	OSF087764	PDT000405146.1	0	0	0	0	2	0	NULL	mdsA,mdsB	NULL	3	asr=HMM,golS,golT	2	cdtB,sinH	PDS000001887.600	2018	2018	2018	2018	USA
GCA_004217905.1	NULL	SRR8176575	Contig	PRJNA186035	SAMN10395476	OSF	2017	environmental/other	USA:NE	NULL	Finished Product	Salmonella enterica	Reading	4:e,h:1,5	NULL	OSF087657	PDT000405177.2	0	0	0	0	7	5	NULL	aph(3'')-Ib,aph(6)-Id,blaTEM-1,mdsA,mdsB,sul2,tet(A)	aph(3'')-Ib,aph(6)-Id,blaTEM-1,sul2,tet(A)	3	asr=HMM,golS,golT	2	cdtB,sinH	PDS000001887.600	2017	2018	2018	2017	USA
GCA_005555215.1	multi-ingredient	SRR8176593	Contig	PRJNA186035	SAMN10395490	OSF	2017	environmental/other	USA:NE	NULL	patty	Salmonella enterica	Reading	4:e,h:1,5	Food	OSF087660	PDT000405192.1	0	0	0	0	2	0	NULL	mdsA,mdsB	NULL	3	asr=HMM,golS,golT	2	cdtB,sinH	PDS000001887.600	2017	2018	2018	2017	USA
GCA_007349635.1	NULL	SRR8179221	Contig	PRJNA242847	SAMN10405965	USDA-FSIS	2018	environmental/other	USA:MN	NULL	Comminuted Turkey	Salmonella enterica subsp. enterica serovar Reading	Reading	4:e,h:1,5	NULL	FSIS21822666	PDT000405515.1	0	0	0	0	2	0	NULL	mdsA,mdsB	NULL	3	asr=HMM,golS,golT	2	cdtB,sinH	PDS000001887.600	2018	2018	2018	2018	USA
GCA_005701515.1	environmental-water	SRR8179907	Contig	PRJNA219491	SAMN10382303	VA	2018-09-03	environmental/other	USA:VA	NULL	sediment	Salmonella enterica	Reading	4:e,h:1,5	Environmental	VA-WGS-18093	PDT000405536.1	0	0	0	0	7	5	NULL	aph(3'')-Ib,aph(6)-Id,blaTEM-1,mdsA,mdsB,sul2,tet(A)	aph(3'')-Ib,aph(6)-Id,blaTEM-1,sul2,tet(A)	3	asr=HMM,golS,golT	2	cdtB,sinH	PDS000001887.600	2018	2018	2018	2018	USA
GCA_005418195.1	chicken	SRR8179912	Contig	PRJNA186035	SAMN10395386	OSF	2018	environmental/other	USA:NE	NULL	raw chicken	Salmonella enterica	Reading	4:e,h:1,5	Food	OSF087792	PDT000405539.1	0	0	0	0	7	5	NULL	aph(3'')-Ib,aph(6)-Id,blaTEM-1,mdsA,mdsB,sul2,tet(A)	aph(3'')-Ib,aph(6)-Id,blaTEM-1,sul2,tet(A)	3	asr=HMM,golS,golT	2	cdtB,sinH	PDS000001887.600	2018	2018	2018	2018	USA
GCA_005555995.1	environmental-water	SRR8179966	Contig	PRJNA219491	SAMN10382425	VA	2018-09-03	environmental/other	USA:VA	NULL	sediment	Salmonella enterica	Reading	4:e,h:1,5	Environmental	VA-WGS-18092	PDT000405557.1	0	0	0	0	3	1	NULL	blaTEM-1,mdsA,mdsB	blaTEM-1	3	asr=HMM,golS,golT	2	cdtB,sinH	PDS000001887.600	2018	2018	2018	2018	USA
GCA_004247545.1	NULL	SRR8189049	Contig	PRJNA230403	SAMN10424726	CDC	NULL	clinical	USA	NULL	NULL	Salmonella enterica	Reading	4:e,h:1,5	NULL	PNUSAS061018	PDT000407352.1	0	0	0	0	2	0	NULL	mdsA,mdsB	NULL	3	asr=HMM,golS,golT	2	cdtB,sinH	PDS000001887.600	NULL	2018	2018	2018	USA
GCA_004243825.1	NULL	SRR8189053	Contig	PRJNA230403	SAMN10424728	CDC	NULL	clinical	USA	NULL	NULL	Salmonella enterica	Reading	4:e,h:1,5	NULL	PNUSAS061016	PDT000407353.1	0	0	0	0	2	0	NULL	mdsA,mdsB	NULL	3	asr=HMM,golS,golT	2	cdtB,sinH	PDS000001887.600	NULL	2018	2018	2018	USA
GCA_004250265.1	NULL	SRR8189163	Contig	PRJNA230403	SAMN10424925	CDC	NULL	clinical	USA	NULL	NULL	Salmonella enterica	Reading	4:e,h:1,5	NULL	PNUSAS057719	PDT000407449.1	0	0	0	0	3	1	NULL	blaTEM-1,mdsA,mdsB	blaTEM-1	3	asr=HMM,golS,golT	2	cdtB,sinH	PDS000001887.600	NULL	2018	2018	2018	USA
GCA_005803605.1	NULL	SRR8189041	Contig	PRJNA230403	SAMN10424727	CDC	NULL	clinical	USA	NULL	NULL	Salmonella enterica	Reading	4:e,h:1,5	NULL	PNUSAS061017	PDT000407470.1	0	0	0	0	2	0	NULL	mdsA,mdsB	NULL	3	asr=HMM,golS,golT	2	cdtB,sinH	PDS000001887.600	NULL	2018	2018	2018	USA
GCA_005803585.1	NULL	SRR8189058	Contig	PRJNA230403	SAMN10424725	CDC	NULL	clinical	USA	NULL	NULL	Salmonella enterica	Reading	4:e,h:1,5	NULL	PNUSAS061019	PDT000407472.1	0	0	0	0	2	0	NULL	mdsA,mdsB	NULL	3	asr=HMM,golS,golT	2	cdtB,sinH	PDS000001887.600	NULL	2018	2018	2018	USA
GCA_005629475.1	NULL	SRR8192902	Contig	PRJNA230403	SAMN10432290	CDC	NULL	clinical	USA	NULL	NULL	Salmonella enterica	Reading	4:e,h:1,5	NULL	PNUSAS061064	PDT000407740.1	0	0	0	0	2	0	NULL	mdsA,mdsB	NULL	4	arsC=HMM,asr=HMM,golS,golT	2	cdtB,sinH=MISTRANSLATION	PDS000023553.3	NULL	2018	2018	2018	USA
GCA_005806425.1	NULL	SRR8198149	Contig	PRJNA230403	SAMN10435373	PA	2018-10-15	environmental/other	USA:PA	NULL	turkey	Salmonella enterica	Reading	4:e,h:1,5	NULL	PNUSAS061187	PDT000408403.1	0	0	0	0	3	1	NULL	blaTEM-1,mdsA,mdsB	blaTEM-1	3	asr=HMM,golS,golT	2	cdtB,sinH	PDS000001887.600	2018	2018	2018	2018	USA
GCA_005462935.1	NULL	SRR8206096	Contig	PRJNA242847	SAMN10440500	USDA-FSIS	2018	environmental/other	USA:PA	NULL	Animal-Turkey-Turkey Carcass Sponge	Salmonella enterica subsp. enterica serovar Reading	Reading	4:e,h:1,5	NULL	FSIS31801264	PDT000408947.1	0	0	0	0	2	0	NULL	mdsA,mdsB	NULL	3	asr=HMM,golS,golT	2	cdtB,sinH	PDS000001887.600	2018	2018	2018	2018	USA
GCA_005462855.1	poultry	SRR8206949	Contig	PRJNA186035	SAMN10395384	OSF	2018	environmental/other	USA:NE	NULL	poultry	Salmonella enterica	Reading	4:e,h:1,5	Food	OSF087806	PDT000408983.1	0	0	0	0	7	5	NULL	aph(3'')-Ib,aph(6)-Id,blaTEM-1,mdsA,mdsB,sul2,tet(A)	aph(3'')-Ib,aph(6)-Id,blaTEM-1,sul2,tet(A)	3	asr=HMM,golS,golT	2	cdtB,sinH	PDS000001887.600	2018	2018	2018	2018	USA
GCA_005807185.1	NULL	SRR8207742	Contig	PRJNA230403	SAMN10441751	CDC	NULL	clinical	USA	NULL	NULL	Salmonella enterica	Reading	4:e,h:1,5	NULL	PNUSAS059338	PDT000409103.1	0	0	0	0	2	0	NULL	mdsA,mdsB	NULL	3	asr=HMM,golS,golT	2	cdtB,sinH	PDS000001887.600	NULL	2018	2018	2018	USA
GCA_005409565.1	NULL	SRR8207763	Contig	PRJNA230403	SAMN10441808	CDC	NULL	clinical	USA	NULL	NULL	Salmonella enterica	Reading	4:e,h:1,5	NULL	PNUSAS060432	PDT000409124.1	0	0	0	0	7	5	NULL	aph(3'')-Ib,aph(6)-Id,blaTEM-1,mdsA,mdsB,sul2,tet(A)	aph(3'')-Ib,aph(6)-Id,blaTEM-1,sul2,tet(A)	3	asr=HMM,golS,golT	2	cdtB,sinH	PDS000001887.600	NULL	2018	2018	2018	USA
GCA_004229845.1	NULL	SRR8234057	Contig	PRJNA242847	SAMN10458832	USDA-FSIS	2018	environmental/other	USA:MN	NULL	Comminuted Turkey	Salmonella enterica subsp. enterica	Reading	4:e,h:1,5	NULL	FSIS11815816	PDT000409585.1	0	0	0	0	7	5	NULL	aph(3'')-Ib,aph(6)-Id,blaTEM-1,mdsA,mdsB,sul2,tet(A)	aph(3'')-Ib,aph(6)-Id,blaTEM-1,sul2,tet(A)	3	asr=HMM,golS,golT	2	cdtB,sinH	PDS000001887.600	2018	2018	2018	2018	USA
GCA_004229735.1	NULL	SRR8236533	Contig	PRJNA242847	SAMN10461423	USDA-FSIS	2018	environmental/other	USA:MN	NULL	Comminuted Turkey	Salmonella enterica subsp. enterica	Reading	4:e,h:1,5	NULL	FSIS11815613	PDT000409867.1	0	0	0	0	3	1	NULL	blaTEM-1,mdsA,mdsB	blaTEM-1	3	asr=HMM,golS,golT	2	cdtB,sinH	PDS000001887.600	2018	2018	2018	2018	USA
GCA_007359095.1	NULL	SRR8241886	Contig	PRJNA242847	SAMN10475926	USDA-FSIS	2018	environmental/other	USA:MO	NULL	Comminuted Turkey	Salmonella enterica subsp. enterica serovar Reading	Reading	4:e,h:1,5	NULL	FSIS21822813	PDT000410744.1	0	0	0	0	2	0	NULL	mdsA,mdsB	NULL	3	asr=HMM,golS,golT	2	cdtB,sinH	PDS000001887.600	2018	2018	2018	2018	USA
GCA_005464695.1	NULL	SRR8244522	Contig	PRJNA230403	SAMN10477628	CDC	NULL	clinical	USA	NULL	NULL	Salmonella enterica	Reading	4:e,h:1,5	NULL	PNUSAS061974	PDT000410812.1	0	0	0	0	4	2	NULL	blaTEM,blaTEM-1,mdsA,mdsB	blaTEM,blaTEM-1	3	asr=HMM,golS,golT	2	cdtB,sinH	PDS000001887.600	NULL	2018	2018	2018	USA
GCA_004230145.1	NULL	SRR8263937	Contig	PRJNA242847	SAMN10501900	USDA-FSIS	2018	environmental/other	USA:WI	NULL	Comminuted Turkey	Salmonella enterica subsp. enterica	Reading	4:e,h:1,5	NULL	FSIS11816148	PDT000412458.1	0	0	0	0	3	1	NULL	blaTEM-1,mdsA,mdsB	blaTEM-1	3	asr=HMM,golS,golT	2	cdtB,sinH	PDS000001887.600	2018	2018	2018	2018	USA
GCA_007363185.1	NULL	SRR8264675	Contig	PRJNA242847	SAMN10502020	USDA-FSIS	2018	environmental/other	USA:MN	NULL	Comminuted Turkey	Salmonella enterica subsp. enterica serovar Reading	Reading	4:e,h:1,5	NULL	FSIS11816177	PDT000412475.1	0	0	0	0	2	0	NULL	mdsA,mdsB	NULL	3	asr=HMM,golS,golT	2	cdtB,sinH	PDS000001887.600	2018	2018	2018	2018	USA
GCA_005562275.1	NULL	SRR8266269	Contig	PRJNA230403	SAMN10503253	CDC	NULL	clinical	USA	NULL	NULL	Salmonella enterica	Reading	4:e,h:1,5	NULL	PNUSAS061156	PDT000412787.1	0	0	0	0	3	1	NULL	blaTEM-1,mdsA,mdsB	blaTEM-1	3	asr=HMM,golS,golT	2	cdtB,sinH	PDS000001887.600	NULL	2018	2018	2018	USA
GCA_007364195.1	NULL	SRR8267734	Contig	PRJNA242847	SAMN10503974	USDA-FSIS	2018	environmental/other	USA:MI	NULL	Comminuted Turkey	Salmonella enterica subsp. enterica serovar Reading	Reading	4:e,h:1,5	NULL	FSIS21822869	PDT000412920.1	0	0	0	0	4	2	NULL	blaTEM,blaTEM-1,mdsA,mdsB	blaTEM,blaTEM-1	3	asr=HMM,golS,golT	2	cdtB,sinH	PDS000001887.600	2018	2018	2018	2018	USA
GCA_007362975.1	NULL	SRR8267742	Contig	PRJNA242847	SAMN10503969	USDA-FSIS	2018	environmental/other	USA:WI	NULL	Comminuted Turkey	Salmonella enterica subsp. enterica serovar Reading	Reading	4:e,h:1,5	NULL	FSIS21822864	PDT000412928.1	0	0	0	0	4	2	NULL	blaTEM,blaTEM-1,mdsA,mdsB	blaTEM,blaTEM-1	3	asr=HMM,golS,golT	2	cdtB,sinH	PDS000001887.600	2018	2018	2018	2018	USA
GCA_005561535.1	NULL	SRR8268234	Contig	PRJNA230403	SAMN10505598	CDC	NULL	clinical	USA	NULL	NULL	Salmonella enterica	Reading	4:e,h:1,5	NULL	PNUSAS060060	PDT000413051.1	0	0	0	0	2	0	NULL	mdsA,mdsB	NULL	3	asr=HMM,golS,golT	2	cdtB,sinH	PDS000001887.600	NULL	2018	2018	2018	USA
GCA_005639975.1	poultry	SRR8272113	Contig	PRJNA186035	SAMN10517292	OSF	2018	environmental/other	USA:NE	NULL	poultry	Salmonella enterica	Reading	4:e,h:1,5	Food	OSF088541	PDT000413725.1	0	0	0	0	3	1	NULL	blaTEM-1,mdsA,mdsB	blaTEM-1	3	asr=HMM,golS,golT	2	cdtB,sinH	PDS000001887.600	2018	2018	2018	2018	USA
GCA_005467395.1	chicken	SRR8272618	Contig	PRJNA186035	SAMN10517837	OSF	2018	environmental/other	USA:NE	NULL	raw chicken	Salmonella enterica	Reading	4:e,h:1,5	Food	OSF088543	PDT000413773.1	0	0	0	0	8	6	NULL	aph(3'')-Ib,aph(6)-Id,blaTEM,blaTEM-135,mdsA,mdsB,sul2,tet(A)	aph(3'')-Ib,aph(6)-Id,blaTEM,blaTEM-135,sul2,tet(A)	3	asr=HMM,golS,golT	2	cdtB,sinH	PDS000001887.600	2018	2018	2018	2018	USA
GCA_005468355.1	NULL	SRR8274815	Contig	PRJNA230403	SAMN10518333	CDC	NULL	clinical	USA	NULL	NULL	Salmonella enterica	Reading	4:e,h:1,5	NULL	PNUSAS061987	PDT000413837.1	0	0	0	0	3	1	NULL	blaTEM-1,mdsA,mdsB	blaTEM-1	3	asr=HMM,golS,golT	2	cdtB,sinH	PDS000001887.600	NULL	2018	2018	2018	USA
GCA_005468235.1	turkey	SRR8280099	Contig	PRJNA338674	SAMN10442552	Ohio ADDL	2017-08-23	environmental/other	USA:OH	NULL	Meleagris gallopavo, Fluff	Salmonella enterica	Reading	4:e,h:1,5	Animal	OH-17-18712-1	PDT000414096.1	0	0	0	0	8	6	NULL	aph(3'')-Ib,aph(6)-Id,blaTEM,blaTEM-1,mdsA,mdsB,sul2,tet(A)	aph(3'')-Ib,aph(6)-Id,blaTEM,blaTEM-1,sul2,tet(A)	3	asr=HMM,golS,golT	2	cdtB,sinH	PDS000001887.600	2017	2018	2018	2017	USA
GCA_005561475.1	turkey	SRR8280238	Contig	PRJNA338674	SAMN10506029	Ohio ADDL	2017-12-01	environmental/other	USA:OH	NULL	Meleagris gallopavo, Fluff	Salmonella enterica	Reading	4:e,h:1,5	Animal	OH-17-26549-1	PDT000414107.1	0	0	0	0	8	6	NULL	aph(3'')-Ib,aph(6)-Id,blaTEM,blaTEM-1,mdsA,mdsB,sul2,tet(A)	aph(3'')-Ib,aph(6)-Id,blaTEM,blaTEM-1,sul2,tet(A)	3	asr=HMM,golS,golT	2	cdtB,sinH	PDS000001887.600	2017	2018	2018	2017	USA
GCA_005726735.1	NULL	SRR8291782	Contig	PRJNA230403	SAMN10534336	CDC	NULL	clinical	USA	NULL	NULL	Salmonella enterica	Reading	4:e,h:1,5	NULL	PNUSAS062725	PDT000414722.1	0	0	0	0	3	1	NULL	blaTEM-1,mdsA,mdsB	blaTEM-1	3	asr=HMM,golS,golT	2	cdtB,sinH	PDS000001887.600	NULL	2018	2018	2018	USA
GCA_005563415.1	NULL	SRR8294471	Contig	PRJNA230403	SAMN10537788	CDC	NULL	clinical	USA	NULL	NULL	Salmonella enterica	Reading	4:e,h:1,5	NULL	PNUSAS062942	PDT000415396.1	0	0	0	0	2	0	NULL	mdsA,mdsB	NULL	3	asr=HMM,golS,golT	2	cdtB,sinH	PDS000001887.600	NULL	2018	2018	2018	USA
GCA_005813845.1	NULL	SRR8294488	Contig	PRJNA230403	SAMN10537829	CDC	NULL	clinical	USA	NULL	NULL	Salmonella enterica	Reading	4:e,h:1,5	NULL	PNUSAS062299	PDT000415413.1	0	0	0	0	2	0	NULL	mdsA,mdsB	NULL	3	asr=HMM,golS,golT	2	cdtB,sinH	PDS000001887.600	NULL	2018	2018	2018	USA
GCA_005563125.1	NULL	SRR8294506	Contig	PRJNA230403	SAMN10537831	CDC	NULL	clinical	USA	NULL	NULL	Salmonella enterica	Reading	4:e,h:1,5	NULL	PNUSAS062294	PDT000415431.1	0	0	0	0	2	0	NULL	mdsA,mdsB	NULL	3	asr=HMM,golS,golT	2	cdtB,sinH	PDS000001887.600	NULL	2018	2018	2018	USA
GCA_005564035.1	NULL	SRR8294536	Contig	PRJNA230403	SAMN10537837	CDC	NULL	clinical	USA	NULL	NULL	Salmonella enterica	Reading	4:e,h:1,5	NULL	PNUSAS062700	PDT000415456.1	0	0	0	0	2	0	NULL	mdsA,mdsB	NULL	3	asr=HMM,golS,golT	2	cdtB,sinH	PDS000001887.600	NULL	2018	2018	2018	USA
GCA_005563555.1	NULL	SRR8294556	Contig	PRJNA230403	SAMN10537870	CDC	NULL	clinical	USA	NULL	NULL	Salmonella enterica	Reading	4:e,h:1,5	NULL	PNUSAS053634	PDT000415476.1	0	0	0	0	2	0	NULL	mdsA,mdsB	NULL	3	asr=HMM,golS,golT	2	cdtB,sinH	PDS000001887.600	NULL	2018	2018	2018	USA
GCA_005814125.1	NULL	SRR8294577	Contig	PRJNA230403	SAMN10537929	CDC	NULL	clinical	USA	NULL	NULL	Salmonella enterica	Reading	4:e,h:1,5	NULL	PNUSAS062572	PDT000415497.1	0	0	0	0	6	4	NULL	aph(3'')-Ib,aph(6)-Id,mdsA,mdsB,sul2,tet(A)	aph(3'')-Ib,aph(6)-Id,sul2,tet(A)	3	asr=HMM,golS,golT	2	cdtB,sinH	PDS000001887.600	NULL	2018	2018	2018	USA
GCA_005812765.1	NULL	SRR8298605	Contig	PRJNA230403	SAMN10580050	CDC	NULL	clinical	USA	NULL	NULL	Salmonella enterica	Reading	4:e,h:1,5	NULL	PNUSAS062921	PDT000415987.1	0	0	0	0	2	0	NULL	mdsA,mdsB	NULL	3	asr=HMM,golS,golT	2	cdtB,sinH	PDS000001887.600	NULL	2018	2018	2018	USA
GCA_005643215.1	NULL	SRR8299126	Contig	PRJNA230403	SAMN10580689	CDC	NULL	clinical	USA	NULL	NULL	Salmonella enterica	Reading	4:e,h:1,5	NULL	PNUSAS063124	PDT000416206.1	0	0	0	0	6	4	NULL	aph(3'')-Ib,aph(6)-Id,mdsA,mdsB,sul2,tet(A)	aph(3'')-Ib,aph(6)-Id,sul2,tet(A)	3	asr=HMM,golS,golT	2	cdtB,sinH	PDS000001887.600	NULL	2018	2018	2018	USA
GCA_005814865.1	NULL	SRR8299148	Contig	PRJNA230403	SAMN10580764	CDC	NULL	clinical	USA	NULL	NULL	Salmonella enterica	Reading	4:e,h:1,5	NULL	PNUSAS063230	PDT000416225.1	0	0	0	0	3	1	NULL	aph(3')-Ia,mdsA,mdsB	aph(3')-Ia	3	asr=HMM,golS,golT	2	cdtB,sinH	PDS000001887.600	NULL	2018	2018	2018	USA
GCA_005470555.1	NULL	SRR8299168	Contig	PRJNA230403	SAMN10580792	CDC	NULL	clinical	USA	NULL	NULL	Salmonella enterica	Reading	4:e,h:1,5	NULL	PNUSAS063453	PDT000416244.1	0	0	0	0	6	4	NULL	aph(3'')-Ib,aph(6)-Id,mdsA,mdsB,sul2,tet(A)	aph(3'')-Ib,aph(6)-Id,sul2,tet(A)	3	asr=HMM,golS,golT	2	cdtB,sinH	PDS000001887.600	NULL	2018	2018	2018	USA
GCA_005718695.1	NULL	SRR8299337	Contig	PRJNA230403	SAMN10581115	CDC	NULL	clinical	USA	NULL	NULL	Salmonella enterica	Reading	4:e,h:1,5	NULL	PNUSAS063113	PDT000416366.1	0	0	0	0	4	2	NULL	blaHER-3,blaTEM-1,mdsA,mdsB	blaHER-3,blaTEM-1	3	asr=HMM,golS,golT	2	cdtB,sinH	PDS000001887.600	NULL	2018	2018	2018	USA
GCA_005469975.1	NULL	SRR8303241	Contig	PRJNA230403	SAMN10584909	CDC	NULL	clinical	USA	NULL	NULL	Salmonella enterica	Reading	4:e,h:1,5	NULL	PNUSAS063178	PDT000416563.1	0	0	0	0	3	1	NULL	blaTEM-1,mdsA,mdsB	blaTEM-1	3	asr=HMM,golS,golT	2	cdtB,sinH	PDS000001887.600	NULL	2018	2018	2018	USA
GCA_005644155.1	NULL	SRR8303390	Contig	PRJNA230403	SAMN10585257	CDC	NULL	clinical	USA	NULL	NULL	Salmonella enterica	Reading	4:e,h:1,5	NULL	PNUSAS061353	PDT000416631.1	0	0	0	0	2	0	NULL	mdsA,mdsB	NULL	3	asr=HMM,golS,golT	2	cdtB,sinH	PDS000001887.600	NULL	2018	2018	2018	USA
GCA_005720035.1	NULL	SRR8313088	Contig	PRJNA292666	SAMN10579795	USDA-FSIS	2018	environmental/other	USA:PA	NULL	Animal-Turkey-Young Turkey	Salmonella enterica subsp. enterica serovar Reading	Reading	4:e,h:1,5	NULL	FSIS11815929	PDT000417480.1	0	0	0	0	2	0	NULL	mdsA,mdsB	NULL	3	asr=HMM,golS,golT	2	cdtB,sinH	PDS000001887.600	2018	2018	2018	2018	USA
GCA_007375225.1	NULL	SRR8315374	Contig	PRJNA242847	SAMN10588151	USDA-FSIS	2018	environmental/other	USA:PA	NULL	Comminuted Turkey	Salmonella enterica subsp. enterica serovar Reading	Reading	4:e,h:1,5	NULL	FSIS21822959	PDT000417548.1	0	0	0	0	2	0	NULL	mdsA,mdsB	NULL	3	asr=HMM,golS,golT	2	cdtB,sinH	PDS000001887.600	2018	2018	2018	2018	USA
GCA_007378425.1	NULL	SRR8315383	Contig	PRJNA242847	SAMN10588158	USDA-FSIS	2018	environmental/other	USA:MN	NULL	Animal-Turkey-Turkey Carcass Sponge	Salmonella enterica subsp. enterica serovar Reading	Reading	4:e,h:1,5	NULL	FSIS21822987	PDT000417553.1	0	0	0	0	3	1	NULL	blaTEM-1,mdsA,mdsB	blaTEM-1	3	asr=HMM,golS,golT	2	cdtB,sinH	PDS000001887.600	2018	2018	2018	2018	USA
GCA_005473655.1	NULL	SRR8327737	Contig	PRJNA230403	SAMN10601908	CDC	NULL	clinical	USA	NULL	NULL	Salmonella enterica	Reading	4:e,h:1,5	NULL	PNUSAS060563	PDT000418627.1	0	0	0	0	2	0	NULL	mdsA,mdsB	NULL	3	asr=HMM,golS,golT	2	cdtB,sinH	PDS000001887.600	NULL	2018	2018	2018	USA
GCA_005567985.1	NULL	SRR8354926	Contig	PRJNA230403	SAMN10616492	CA	2018-10-15	environmental/other	USA:CA	NULL	turkey	Salmonella enterica	Reading	4:e,h:1,5	NULL	PNUSAS063319	PDT000420740.1	0	0	0	0	7	5	NULL	aph(3'')-Ib,aph(6)-Id,blaTEM-1,mdsA,mdsB,sul2,tet(A)	aph(3'')-Ib,aph(6)-Id,blaTEM-1,sul2,tet(A)	3	asr=HMM,golS,golT	2	cdtB,sinH	PDS000001887.600	2018	2018	2018	2018	USA
GCA_005720655.1	NULL	SRR8354935	Contig	PRJNA230403	SAMN10616486	MI	2018-12-03	environmental/other	USA:MI	NULL	NULL	Salmonella enterica	Reading	4:e,h:1,5	NULL	PNUSAS064272	PDT000420743.1	0	0	0	0	3	1	NULL	blaTEM-1,mdsA,mdsB	blaTEM-1	3	asr=HMM,golS,golT	2	cdtB,sinH	PDS000001887.600	2018	2018	2018	2018	USA
GCA_005818665.1	NULL	SRR8354938	Contig	PRJNA230403	SAMN10616480	MI	2018-12-03	environmental/other	USA:MI	NULL	NULL	Salmonella enterica	Reading	4:e,h:1,5	NULL	PNUSAS064273	PDT000420746.1	0	0	0	0	3	1	NULL	blaTEM-1,mdsA,mdsB	blaTEM-1	3	asr=HMM,golS,golT	2	cdtB,sinH	PDS000001887.600	2018	2018	2018	2018	USA
GCA_005720795.1	NULL	SRR8354955	Contig	PRJNA230403	SAMN10616511	CDC	NULL	clinical	USA	NULL	NULL	Salmonella enterica	Reading	4:e,h:1,5	NULL	PNUSAS064045	PDT000420763.1	0	0	0	0	2	0	NULL	mdsA,mdsB	NULL	3	asr=HMM,golS,golT	2	cdtB,sinH	PDS000001887.600	NULL	2018	2018	2018	USA
GCA_005422755.1	NULL	SRR8354966	Contig	PRJNA230403	SAMN10616512	CDC	NULL	clinical	USA	NULL	NULL	Salmonella enterica	Reading	4:e,h:1,5	NULL	PNUSAS064044	PDT000420774.1	0	0	0	0	2	0	NULL	mdsA,mdsB	NULL	3	asr=HMM,golS,golT	2	cdtB,sinH	PDS000001887.600	NULL	2018	2018	2018	USA
GCA_005818515.1	NULL	SRR8354972	Contig	PRJNA230403	SAMN10616526	CDC	NULL	clinical	USA	NULL	NULL	Salmonella enterica	Reading	4:e,h:1,5	NULL	PNUSAS064162	PDT000420780.1	0	0	0	0	2	0	NULL	mdsA,mdsB	NULL	3	asr=HMM,golS,golT	2	cdtB,sinH	PDS000001887.600	NULL	2018	2018	2018	USA
GCA_005714725.1	NULL	SRR8355570	Contig	PRJNA230403	SAMN10616587	CDC	NULL	clinical	USA	NULL	NULL	Salmonella enterica	Reading	4:e,h:1,5	NULL	PNUSAS063465	PDT000420832.1	0	0	0	0	2	0	NULL	mdsA,mdsB	NULL	3	asr=HMM,golS,golT	2	cdtB,sinH	PDS000001887.600	NULL	2018	2018	2018	USA
GCA_007381405.1	NULL	SRR8358391	Contig	PRJNA242847	SAMN10618944	USDA-FSIS	2018	environmental/other	USA:WI	NULL	Comminuted Turkey	Salmonella enterica subsp. enterica serovar Reading	Reading	4:e,h:1,5	NULL	FSIS21823017	PDT000421155.1	0	0	0	0	4	2	NULL	blaTEM,blaTEM-1,mdsA,mdsB	blaTEM,blaTEM-1	3	asr=HMM,golS,golT	2	cdtB,sinH	PDS000001887.600	2018	2018	2018	2018	USA
GCA_007381385.1	NULL	SRR8358575	Contig	PRJNA242847	SAMN10618945	USDA-FSIS	2018	environmental/other	USA:PA	NULL	Comminuted Turkey	Salmonella enterica subsp. enterica serovar Reading	Reading	4:e,h:1,5	NULL	FSIS21823018	PDT000421272.1	0	0	0	0	2	0	NULL	mdsA,mdsB	NULL	3	asr=HMM,golS,golT	2	cdtB,sinH	PDS000001887.600	2018	2018	2018	2018	USA
GCA_005474575.1	NULL	SRR8370027	Contig	PRJNA230403	SAMN10644406	CDC	NULL	clinical	USA	NULL	NULL	Salmonella enterica	Reading	4:e,h:1,5	NULL	PNUSAS064211	PDT000423018.1	0	0	0	0	2	0	NULL	mdsA,mdsB	NULL	3	asr=HMM,golS,golT	2	cdtB,sinH	PDS000001887.600	NULL	2018	2018	2018	USA
GCA_005709295.1	NULL	SRR8370048	Contig	PRJNA230403	SAMN10644403	CDC	NULL	clinical	USA	NULL	NULL	Salmonella enterica	Reading	4:e,h:1,5	NULL	PNUSAS064214	PDT000423039.1	0	0	0	0	3	1	NULL	blaTEM-1,mdsA,mdsB	blaTEM-1	3	asr=HMM,golS,golT	2	cdtB,sinH	NA	NULL	2018	2018	2018	USA
GCA_005645975.1	NULL	SRR8370051	Contig	PRJNA230403	SAMN10644408	CDC	NULL	clinical	USA	NULL	NULL	Salmonella enterica	Reading	4:e,h:1,5	NULL	PNUSAS064152	PDT000423042.1	0	0	0	0	3	1	NULL	blaTEM-1,mdsA,mdsB	blaTEM-1	3	asr=HMM,golS,golT	2	cdtB,sinH	PDS000001887.600	NULL	2018	2018	2018	USA
GCA_007385525.1	NULL	SRR8370611	Contig	PRJNA242847	SAMN10645624	USDA-FSIS	2018	environmental/other	USA:MN	NULL	Comminuted Turkey	Salmonella enterica subsp. enterica serovar Reading	Reading	4:e,h:1,5	NULL	FSIS11816762	PDT000423286.1	0	0	0	0	3	1	NULL	blaTEM-1,mdsA,mdsB	blaTEM-1	3	asr=HMM,golS,golT	2	cdtB,sinH	PDS000001887.600	2018	2018	2018	2018	USA
GCA_005569935.1	NULL	SRR8383796	Contig	PRJNA230403	SAMN10685131	CDC	NULL	clinical	USA	NULL	NULL	Salmonella enterica	Reading	4:e,h:1,5	NULL	PNUSAS064509	PDT000429085.1	0	0	0	0	7	5	NULL	aph(3'')-Ib,aph(6)-Id,blaTEM-1,mdsA,mdsB,sul2,tet(A)	aph(3'')-Ib,aph(6)-Id,blaTEM-1,sul2,tet(A)	3	asr=HMM,golS,golT	2	cdtB,sinH	PDS000001887.600	NULL	2019	2019	2019	USA
GCA_005570105.1	NULL	SRR8383801	Contig	PRJNA230403	SAMN10685129	CDC	NULL	clinical	USA	NULL	NULL	Salmonella enterica	Reading	4:e,h:1,5	NULL	PNUSAS063312	PDT000429090.1	0	0	0	0	2	0	NULL	mdsA,mdsB	NULL	3	asr=HMM,golS,golT	2	cdtB,sinH	PDS000001887.600	NULL	2019	2019	2019	USA
GCA_005709555.1	NULL	SRR8383976	Contig	PRJNA230403	SAMN10685613	CDC	NULL	clinical	USA	NULL	NULL	Salmonella enterica	Reading	4:e,h:1,5	NULL	PNUSAS064570	PDT000429144.1	0	0	0	0	2	0	NULL	mdsA,mdsB	NULL	3	asr=HMM,golS,golT	2	cdtB,sinH	PDS000001887.600	NULL	2019	2019	2019	USA
GCA_005570875.1	NULL	SRR8384328	Contig	PRJNA230403	SAMN10685834	CDC	NULL	clinical	USA	NULL	NULL	Salmonella enterica	Reading	4:e,h:1,5	NULL	PNUSAS064236	PDT000429288.1	0	0	0	0	3	1	NULL	blaTEM-1,mdsA,mdsB	blaTEM-1	3	asr=HMM,golS,golT	2	cdtB,sinH	PDS000001887.600	NULL	2019	2019	2019	USA
GCA_005711215.1	NULL	SRR8384455	Contig	PRJNA230403	SAMN10685873	CDC	NULL	clinical	USA	NULL	NULL	Salmonella enterica	Reading	4:e,h:1,5	NULL	PNUSAS064809	PDT000429317.1	0	0	0	0	2	0	NULL	mdsA,mdsB	NULL	3	asr=HMM,golS,golT	2	cdtB,sinH	PDS000001887.600	NULL	2019	2019	2019	USA
GCA_005896025.1	NULL	SRR8384889	Contig	PRJNA230403	SAMN10686026	CDC	NULL	clinical	USA	NULL	NULL	Salmonella enterica	Reading	4:e,h:1,5	NULL	PNUSAS064105	PDT000429437.1	0	0	0	0	2	0	NULL	mdsA,mdsB	NULL	3	asr=HMM,golS,golT	2	cdtB,sinH	PDS000001887.600	NULL	2019	2019	2019	USA
GCA_005711855.1	NULL	SRR8394112	Contig	PRJNA230403	SAMN10692775	CDC	NULL	clinical	USA	NULL	NULL	Salmonella enterica	Reading	4:e,h:1,5	NULL	PNUSAS065077	PDT000430350.1	0	0	0	0	7	5	NULL	aph(3'')-Ib,aph(6)-Id,blaTEM-1,mdsA,mdsB,sul2,tet(A)	aph(3'')-Ib,aph(6)-Id,blaTEM-1,sul2,tet(A)	3	asr=HMM,golS,golT	2	cdtB,sinH	PDS000001887.600	NULL	2019	2019	2019	USA
GCA_005711755.1	NULL	SRR8394201	Contig	PRJNA230403	SAMN10692906	CDC	NULL	clinical	USA	NULL	NULL	Salmonella enterica	Reading	4:e,h:1,5	NULL	PNUSAS064255	PDT000430439.1	0	0	0	0	3	1	NULL	blaTEM-1,mdsA,mdsB	blaTEM-1	3	asr=HMM,golS,golT	2	cdtB,sinH	PDS000001887.600	NULL	2019	2019	2019	USA
GCA_005823205.1	NULL	SRR8394223	Contig	PRJNA230403	SAMN10692913	CDC	NULL	clinical	USA	NULL	NULL	Salmonella enterica	Reading	4:e,h:1,5	NULL	PNUSAS064257	PDT000430456.1	0	0	0	0	2	0	NULL	mdsA,mdsB	NULL	3	asr=HMM,golS,golT	2	cdtB,sinH	PDS000001887.600	NULL	2019	2019	2019	USA
GCA_005712275.1	NULL	SRR8394431	Contig	PRJNA230403	SAMN10693116	CDC	NULL	clinical	USA	NULL	NULL	Salmonella enterica	Reading	4:e,h:1,5	NULL	PNUSAS064998	PDT000430521.1	0	0	0	0	2	0	NULL	mdsA,mdsB	NULL	3	asr=HMM,golS,golT	2	cdtB,sinH	PDS000001887.600	NULL	2019	2019	2019	USA
GCA_005476775.1	chicken	SRR8397482	Contig	PRJNA186035	SAMN10695700	OSF	2018	environmental/other	USA:NE	NULL	raw chicken	Salmonella enterica	Reading	4:e,h:1,5	Food	OSF089900	PDT000430712.1	0	0	0	0	7	5	NULL	aph(3'')-Ib,aph(6)-Id,blaTEM-1,mdsA,mdsB,sul2,tet(A)	aph(3'')-Ib,aph(6)-Id,blaTEM-1,sul2,tet(A)	3	asr=HMM,golS,golT	2	cdtB,sinH	PDS000001887.600	2018	2019	2019	2018	USA
GCA_005477425.1	NULL	SRR8401014	Contig	PRJNA230403	SAMN10699346	CDC	NULL	clinical	USA	NULL	NULL	Salmonella enterica	Reading	4:e,h:1,5	NULL	PNUSAS065000	PDT000431622.1	0	0	0	0	6	4	NULL	aph(3'')-Ib,aph(6)-Id,mdsA,mdsB,sul2,tet(A)	aph(3'')-Ib,aph(6)-Id,sul2,tet(A)	3	asr=HMM,golS,golT	2	cdtB,sinH	PDS000001887.600	NULL	2019	2019	2019	USA
GCA_005651175.1	NULL	SRR8401227	Contig	PRJNA230403	SAMN10699342	CDC	NULL	clinical	USA	NULL	NULL	Salmonella enterica	Reading	4:e,h:1,5	NULL	PNUSAS063773	PDT000431688.1	0	0	0	0	2	0	NULL	mdsA,mdsB	NULL	3	asr=HMM,golS,golT	2	cdtB,sinH	PDS000001887.600	NULL	2019	2019	2019	USA
GCA_007393545.1	NULL	SRR8403999	Contig	PRJNA242847	SAMN10700145	USDA-FSIS	2018	environmental/other	USA:AR	NULL	Comminuted Turkey	Salmonella enterica subsp. enterica serovar Reading	Reading	4:e,h:1,5	NULL	FSIS21923153	PDT000431815.1	0	0	0	0	7	5	NULL	aph(3'')-Ib,aph(6)-Id,blaTEM-1,mdsA,mdsB,sul2,tet(A)	aph(3'')-Ib,aph(6)-Id,blaTEM-1,sul2,tet(A)	3	asr=HMM,golS,golT	2	cdtB,sinH	PDS000001887.600	2018	2019	2019	2018	USA
GCA_007390945.1	NULL	SRR8404132	Contig	PRJNA242847	SAMN10700137	USDA-FSIS	2018	environmental/other	USA:MO	NULL	Comminuted Turkey	Salmonella enterica subsp. enterica serovar Reading	Reading	4:e,h:1,5	NULL	FSIS21923144	PDT000431832.1	0	0	0	0	3	1	NULL	blaTEM-1,mdsA,mdsB	blaTEM-1	3	asr=HMM,golS,golT	2	cdtB,sinH	PDS000001887.600	2018	2019	2019	2018	USA
GCA_005824385.1	NULL	SRR8418689	Contig	PRJNA230403	SAMN10713948	CDC	NULL	clinical	USA	NULL	NULL	Salmonella enterica	Reading	4:e,h:1,5	NULL	PNUSAS063314	PDT000432075.1	0	0	0	0	8	6	NULL	aph(3'')-Ib,aph(3')-Ia,aph(6)-Id,blaTEM-1,mdsA,mdsB,sul2,tet(A)	aph(3'')-Ib,aph(3')-Ia,aph(6)-Id,blaTEM-1,sul2,tet(A)	3	asr=HMM,golS,golT	2	cdtB,sinH	PDS000001887.600	NULL	2019	2019	2019	USA
GCA_005650515.1	NULL	SRR8418695	Contig	PRJNA230403	SAMN10714154	CDC	NULL	clinical	USA	NULL	NULL	Salmonella enterica	Reading	4:e,h:1,5	NULL	PNUSAS064064	PDT000432081.1	0	0	0	0	3	1	NULL	blaTEM-1,mdsA,mdsB	blaTEM-1	3	asr=HMM,golS,golT	2	cdtB,sinH	PDS000001887.600	NULL	2019	2019	2019	USA
GCA_005651055.1	NULL	SRR8418783	Contig	PRJNA230403	SAMN10713947	CDC	NULL	clinical	USA	NULL	NULL	Salmonella enterica	Reading	4:e,h:1,5	NULL	PNUSAS063315	PDT000432171.1	0	0	0	0	3	1	NULL	blaTEM-1,mdsA,mdsB	blaTEM-1	3	asr=HMM,golS,golT	2	cdtB,sinH	PDS000001887.600	NULL	2019	2019	2019	USA
GCA_005721635.1	NULL	SRR8418819	Contig	PRJNA230403	SAMN10714213	CDC	NULL	clinical	USA	NULL	NULL	Salmonella enterica	Reading	4:e,h:1,5	NULL	PNUSAS064551	PDT000432205.1	0	0	0	0	8	6	NULL	aph(3'')-Ib,aph(6)-Id,blaTEM,blaTEM-1,mdsA,mdsB,sul2,tet(A)	aph(3'')-Ib,aph(6)-Id,blaTEM,blaTEM-1,sul2,tet(A)	3	asr=HMM,golS,golT	2	cdtB,sinH	PDS000001887.600	NULL	2019	2019	2019	USA
GCA_005650935.1	NULL	SRR8418825	Contig	PRJNA230403	SAMN10713949	CDC	NULL	clinical	USA	NULL	NULL	Salmonella enterica	Reading	4:e,h:1,5	NULL	PNUSAS063313	PDT000432211.1	0	0	0	0	2	0	NULL	mdsA,mdsB	NULL	3	asr=HMM,golS,golT	2	cdtB,sinH	PDS000001887.600	NULL	2019	2019	2019	USA
GCA_007395215.1	NULL	SRR8422108	Contig	PRJNA242847	SAMN10713722	USDA-FSIS	2018	environmental/other	USA:MN	NULL	Comminuted Turkey	Salmonella enterica subsp. enterica serovar Reading	Reading	4:e,h:1,5	NULL	FSIS11816964	PDT000432322.1	0	0	0	0	4	2	NULL	aph(3')-Ia,blaTEM-1,mdsA,mdsB	aph(3')-Ia,blaTEM-1	3	asr=HMM,golS,golT	2	cdtB,sinH	PDS000001887.600	2018	2019	2019	2018	USA
GCA_007394975.1	NULL	SRR8426355	Contig	PRJNA242847	SAMN10719353	USDA-FSIS	2018	environmental/other	USA:UT	NULL	Comminuted Turkey	Salmonella enterica subsp. enterica serovar Reading	Reading	4:e,h:1,5	NULL	FSIS31901415	PDT000432546.1	0	0	0	0	7	5	NULL	aph(3'')-Ib,aph(6)-Id,blaTEM-1,mdsA,mdsB,sul2,tet(A)	aph(3'')-Ib,aph(6)-Id,blaTEM-1,sul2,tet(A)	3	asr=HMM,golS,golT	2	cdtB,sinH	PDS000001887.600	2018	2019	2019	2018	USA
GCA_007395955.1	NULL	SRR8430265	Contig	PRJNA242847	SAMN10724061	USDA-FSIS	2018	environmental/other	USA:MN	NULL	Comminuted Turkey	Salmonella enterica subsp. enterica serovar Reading	Reading	4:e,h:1,5	NULL	FSIS11816972	PDT000434217.1	0	0	0	0	6	4	NULL	aph(3'')-Ib,aph(6)-Id,mdsA,mdsB,sul2,tet(A)	aph(3'')-Ib,aph(6)-Id,sul2,tet(A)	3	asr=HMM,golS,golT	2	cdtB,sinH	PDS000001887.600	2018	2019	2019	2018	USA
GCA_007397355.1	NULL	SRR8434414	Contig	PRJNA242847	SAMN10724729	USDA-FSIS	2018	environmental/other	USA:MN	NULL	Comminuted Turkey	Salmonella enterica subsp. enterica serovar Reading	Reading	4:e,h:1,5	NULL	FSIS21923162	PDT000434337.1	0	0	0	0	7	5	NULL	aph(3'')-Ib,aph(6)-Id,blaTEM-1,mdsA,mdsB,sul2,tet(A)	aph(3'')-Ib,aph(6)-Id,blaTEM-1,sul2,tet(A)	3	asr=HMM,golS,golT	2	cdtB,sinH	PDS000001887.600	2018	2019	2019	2018	USA
GCA_005722175.1	NULL	SRR8434899	Contig	PRJNA230403	SAMN10730766	CDC	NULL	clinical	USA	NULL	NULL	Salmonella enterica	Reading	4:e,h:1,5	NULL	PNUSAS064633	PDT000434680.1	0	0	0	0	7	5	NULL	aph(3'')-Ib,aph(6)-Id,blaTEM-1,mdsA,mdsB,sul2,tet(A)	aph(3'')-Ib,aph(6)-Id,blaTEM-1,sul2,tet(A)	3	asr=HMM,golS,golT	2	cdtB,sinH	PDS000001887.600	NULL	2019	2019	2019	USA
GCA_005651415.1	NULL	SRR8434977	Contig	PRJNA230403	SAMN10732419	CDC	NULL	clinical	USA	NULL	NULL	Salmonella enterica	Reading	4:e,h:1,5	NULL	PNUSAS065302	PDT000434894.1	0	0	0	0	4	2	NULL	aph(3')-Ia,blaTEM-1,mdsA,mdsB	aph(3')-Ia,blaTEM-1	3	asr=HMM,golS,golT	2	cdtB,sinH	PDS000001887.600	NULL	2019	2019	2019	USA
GCA_005722495.1	NULL	SRR8434981	Contig	PRJNA230403	SAMN10732414	CDC	NULL	clinical	USA	NULL	NULL	Salmonella enterica	Reading	4:e,h:1,5	NULL	PNUSAS064962	PDT000434897.1	0	0	0	0	3	1	NULL	blaTEM-1,mdsA,mdsB	blaTEM-1	3	asr=HMM,golS,golT	2	cdtB,sinH	PDS000001887.600	NULL	2019	2019	2019	USA
GCA_005825485.1	NULL	SRR8439803	Contig	PRJNA230403	SAMN10740730	CDC	NULL	clinical	USA	NULL	NULL	Salmonella enterica	Reading	4:e,h:1,5	NULL	PNUSAS065586	PDT000439498.1	0	0	0	0	6	4	NULL	aph(3'')-Ib,aph(6)-Id,mdsA,mdsB,sul2,tet(A)	aph(3'')-Ib,aph(6)-Id,sul2,tet(A)	3	asr=HMM,golS,golT	2	cdtB,sinH	PDS000001887.600	NULL	2019	2019	2019	USA
GCA_005723495.1	NULL	SRR8444381	Contig	PRJNA230403	SAMN10751844	CDC	NULL	clinical	USA	NULL	NULL	Salmonella enterica	Reading	4:e,h:1,5	NULL	PNUSAS064954	PDT000440445.1	0	0	0	0	6	4	NULL	aph(3'')-Ib,aph(6)-Id,mdsA,mdsB,sul2,tet(A)	aph(3'')-Ib,aph(6)-Id,sul2,tet(A)	3	asr=HMM,golS,golT	2	cdtB,sinH	PDS000001887.600	NULL	2019	2019	2019	USA
GCA_007399215.1	NULL	SRR8447255	Contig	PRJNA242847	SAMN10754935	USDA-FSIS	2018	environmental/other	USA:WI	NULL	Comminuted Turkey	Salmonella enterica subsp. enterica serovar Reading	Reading	4:e,h:1,5	NULL	FSIS31901419	PDT000440534.1	0	0	0	0	4	2	NULL	blaTEM,blaTEM-1,mdsA,mdsB	blaTEM,blaTEM-1	3	asr=HMM,golS,golT	2	cdtB,sinH	PDS000001887.600	2018	2019	2019	2018	USA
GCA_007396355.1	NULL	SRR8447358	Contig	PRJNA242847	SAMN10754946	USDA-FSIS	2019	environmental/other	USA:WI	NULL	Comminuted Turkey	Salmonella enterica subsp. enterica serovar Reading	Reading	4:e,h:1,5	NULL	FSIS21923232	PDT000440543.1	0	0	0	0	3	1	NULL	blaTEM-1,mdsA,mdsB	blaTEM-1	3	asr=HMM,golS,golT	2	cdtB,sinH	PDS000001887.600	2019	2019	2019	2019	USA
GCA_005575435.1	NULL	SRR8455526	Contig	PRJNA230403	SAMN10774110	CDC	NULL	clinical	USA	NULL	NULL	Salmonella enterica	Reading	4:e,h:1,5	NULL	PNUSAS065444	PDT000442910.1	0	0	0	0	6	4	NULL	aph(3'')-Ib,aph(6)-Id,mdsA,mdsB,sul2,tet(A)	aph(3'')-Ib,aph(6)-Id,sul2,tet(A)	3	asr=HMM,golS,golT	2	cdtB,sinH	PDS000001887.600	NULL	2019	2019	2019	USA
GCA_007400105.1	NULL	SRR8464747	Contig	PRJNA242847	SAMN10780295	USDA-FSIS	2019	environmental/other	USA:PA	NULL	Comminuted Turkey	Salmonella enterica subsp. enterica serovar Reading	Reading	4:e,h:1,5	NULL	FSIS11917263	PDT000444795.1	0	0	0	0	2	0	NULL	mdsA,mdsB	NULL	3	asr=HMM,golS,golT	2	cdtB,sinH	PDS000001887.600	2019	2019	2019	2019	USA
GCA_005827125.1	NULL	SRR8469291	Contig	PRJNA230403	SAMN10787599	CDC	NULL	clinical	USA	NULL	NULL	Salmonella enterica	Reading	4:e,h:1,5	NULL	PNUSAS066316	PDT000447424.1	0	0	0	0	8	6	NULL	aph(3'')-Ib,aph(6)-Id,blaTEM,blaTEM-1,mdsA,mdsB,sul2,tet(A)	aph(3'')-Ib,aph(6)-Id,blaTEM,blaTEM-1,sul2,tet(A)	3	asr=HMM,golS,golT	2	cdtB,sinH	PDS000001887.600	NULL	2019	2019	2019	USA
GCA_005727975.1	NULL	SRR8469304	Contig	PRJNA230403	SAMN10787621	CDC	NULL	clinical	USA	NULL	NULL	Salmonella enterica	Reading	4:e,h:1,5	NULL	PNUSAS063028	PDT000447437.1	0	0	0	0	2	0	NULL	mdsA,mdsB	NULL	3	asr=HMM,golS,golT	2	cdtB,sinH	PDS000001887.600	NULL	2019	2019	2019	USA
GCA_005576915.1	NULL	SRR8469445	Contig	PRJNA230403	SAMN10787681	CDC	NULL	clinical	USA	NULL	NULL	Salmonella enterica	Reading	4:e,h:1,5	NULL	PNUSAS065558	PDT000447507.1	0	0	0	0	2	0	NULL	mdsA,mdsB	NULL	3	asr=HMM,golS,golT	2	cdtB,sinH	PDS000001887.600	NULL	2019	2019	2019	USA
GCA_005426275.1	NULL	SRR8477374	Contig	PRJNA230403	SAMN10793278	CDC	NULL	clinical	USA	NULL	NULL	Salmonella enterica	Reading	4:e,h:1,5	NULL	PNUSAS064054	PDT000448934.1	0	0	0	0	3	1	NULL	blaTEM-1,mdsA,mdsB	blaTEM-1	3	asr=HMM,golS,golT	2	cdtB,sinH	PDS000001887.600	NULL	2019	2019	2019	USA
GCA_005729315.1	NULL	SRR8478047	Contig	PRJNA230403	SAMN10793652	CDC	NULL	clinical	USA	NULL	NULL	Salmonella enterica	Reading	4:e,h:1,5	NULL	PNUSAS066404	PDT000448979.1	0	0	0	0	4	2	NULL	blaTEM,blaTEM-1,mdsA,mdsB	blaTEM,blaTEM-1	3	asr=HMM,golS,golT	2	cdtB,sinH	PDS000001887.600	NULL	2019	2019	2019	USA
GCA_005828545.1	NULL	SRR8478283	Contig	PRJNA230403	SAMN10793682	CDC	NULL	clinical	USA	NULL	NULL	Salmonella enterica	Reading	4:e,h:1,5	NULL	PNUSAS066415	PDT000448994.1	0	0	0	0	7	5	NULL	aph(3'')-Ib,aph(6)-Id,blaTEM-1,mdsA,mdsB,sul2,tet(A)	aph(3'')-Ib,aph(6)-Id,blaTEM-1,sul2,tet(A)	3	asr=HMM,golS,golT	2	cdtB,sinH	PDS000001887.600	NULL	2019	2019	2019	USA
GCA_007401965.1	NULL	SRR8479218	Contig	PRJNA242847	SAMN10794757	USDA-FSIS	2019	environmental/other	USA:NJ	NULL	Comminuted Turkey	Salmonella enterica subsp. enterica serovar Reading	Reading	4:e,h:1,5	NULL	FSIS21923264	PDT000451030.1	0	0	0	0	3	1	NULL	blaTEM-1,mdsA,mdsB	blaTEM-1	3	asr=HMM,golS,golT	2	cdtB,sinH	PDS000001887.600	2019	2019	2019	2019	USA
GCA_007402585.1	NULL	SRR8479224	Contig	PRJNA242847	SAMN10794736	USDA-FSIS	2019	environmental/other	USA:OR	NULL	product-raw-intact-beef	Salmonella enterica subsp. enterica serovar Reading	Reading	4:e,h:1,5	NULL	FSIS31901442	PDT000451036.1	0	0	0	0	4	2	NULL	fosA7,mdsA,mdsB,tet(C)	fosA7,tet(C)	3	asr=HMM,golS,golT	0	NULL	PDS000027448.95	2019	2019	2019	2019	USA
[truncated: 1,397 more rows]

## Sheet: Table S6
														Table S6. Annotation of 84 genes with differences in the presence (gray) and absence (white) in the chromosome (A) and plasmids (B) of S. Reading isolates from FSIS.
[truncated: 55 more rows]
